# Supplementary material for: Transcriptome Profiling and Physiological Studies Reveal a Major Role for Aromatic Amino Acids in Mercury Stress Tolerance in Rice Seedlings
Source: PLoS One. 2014 May 19;9(5):e95163. doi: 10.1371/journal.pone.0095163 (PMC4026224; doi:10.1371/journal.pone.0095163)
Supplement: Table S1 — Oligonucleotide primers for semi-quantitative RT-PCR and quantitative RT-PCR. (XLSX) [file pone.0095163.s002.xlsx]

## Sheet: Table S1
	Table S1. Oligonucleotide primers for semi-quantitative RT-PCR and quantitative RT-PCR
	Semi-quantitative RT-PCR
	RAB-DB Locus ID	Forward Primer Sequence(5'-->3')	Reverse Primer Sequence(5'-->3')
	Os01g0233500	gctgcaaaatacgaggagat	gcttcttcgccacaaatttg
	Os02g0699300	gagatgagggtcgtgatgct	aaccacttctttccttctttaatgc
	Os02g0782500	acatccaggtgacgctggag	acttggtcttcttctccggc
	Os03g0191400	cgatacaggcagtcctttttg	cgaaacagtggcttgatgtt
	Os03g0266300	cggatcgactggaaggagac	gttctccatggacgccttga
	Os04g0631800	ccaactgcagtcaagaagga	caccttccagaattcccttg
	Os06g0168500	cgcgttttcactgtcactgg	acctgaaacctgtgactctatattg
	Os06g0255900	gcgatgtatgtgcttgaaaagg	ataccaaatcgtcccacgaa
	Os08g0501500	tggaagagggagatggagaa	tcttccatagtgtattgtcttgttg
	Ostubulin	tcgcagcatcaacccaatc	atgaggtgaggactggttgc
	Quantitative RT-PCR
	RAB-DB Locus ID	Forward Primer Sequence(5'-->3')	Reverse Primer Sequence(5'-->3')
	Os02g0749300	atgccttcagtcgctcaaat	ccccactttagcaatacgcc
	Os03g0264400	agacgacgagcaacgtgaat	acatgcagcgagaagaacca
	Os03g0389700	gccacccttcggtgtctgaa	ccaccaacaaatggaataggcg
	Os04g0406600	cgatcgagtagggacgttgg	tctggagtggaacaattacacg
	Os06g0133900	tcacggcaatcgacacctac	gctcagttcagttcctgacga
	Os07g0182100	gaagagctagccaagagcct	acagacaacagtaaccccga
	Os07g0622200	ttcatcatcgccgagagactg	gccggcgagttgaaactatt
	Os08g0135900	ggagacaaggatgtccacaca	attgctgctgttgtattgcacc
	Os09g0255400	tacgtgcagaatgctggtgt	cagtaactaccgcgcgtatc
	Os09g0539100	gaaaccctccgtgcattctg	cgctacaaccagaaaccaacc
	α-Tubulin	actttgcccgtggtcactaca	caacagcgttgaacacaagga
