# Supplementary material for: Transcriptome Profiling and Physiological Studies Reveal a Major Role for Aromatic Amino Acids in Mercury Stress Tolerance in Rice Seedlings
Source: PLoS One. 2014 May 19;9(5):e95163. doi: 10.1371/journal.pone.0095163 (PMC4026224; doi:10.1371/journal.pone.0095163)
Supplement: Table S2 — List of regulated genes responding to 25 µM Hg. (XLSX) [file pone.0095163.s003.xlsx]

## Sheet: Table S2
Table S2. List of regulated genes in response to 25 μM Hg
Short exposures
					log2[Fold change (treatment/control)]
RAB-DB Locus ID	Description	FDR	p-value	Fold change rank	1	2	3	mean (N=3)
Upregulated
Os03g0267000	Low molecular mass heat shock protein Oshsp18.0.	0.039604	0.00161794	139.728	7.04203	6.677	7.66038	7.12647
Os04g0179700	Terpene synthase.	0.0412971	0.00480829	103.505	7.61716	6.33757	6.12594	6.69356
Os09g0368200	Polyamine oxidase precursor (EC 1.5.3.11).	0.040569	0.0035403	98.9933	6.57168	5.97485	7.34125	6.62926
Os03g0266900	Low molecular mass heat shock protein Oshsp17.3.	0.039604	0.00219074	85.9029	6.63688	5.83027	6.80676	6.42463
Os12g0283400	Glutelin family protein.	0.0399745	0.00242788	85.8952	6.28909	7.02884	5.95558	6.42451
Os06g0486900	Formate dehydrogenase, mitochondrial precursor (EC 1.2.1.2) (NAD- dependent formate dehydrogenase) (FDH).	0.0473582	0.0107634	80.7631	6.20493	7.54314	5.2588	6.33562
Os01g0370900	Glutathione-S-transferase 19E50.	0.0406737	0.003948	76.5463	7.0299	5.73078	6.0141	6.25826
Os08g0374600	Receptor kinase-like protein.	0.0426712	0.00626411	72.5443	5.81531	5.57326	7.1538	6.18079
Os05g0460000	Heat shock protein 70.	0.0496924	0.0133282	69.3022	7.53254	5.27154	5.5404	6.11483
Os04g0180400	Cytochrome P450 CYP99A1 (EC 1.14.-.-) (Fragment).	0.0441587	0.00772618	68.8516	7.06019	6.0644	5.19165	6.10542
Os01g0602200	Cytochrome P450 monooxygenase CYP72A5 (Fragment).	0.0441587	0.00767865	66.3749	6.02656	6.98926	5.14188	6.05257
Os04g0206600	UDP-glucuronosyl/UDP-glucosyltransferase family protein.	0.0414577	0.00517113	66.3373	6.91996	5.53252	5.70276	6.05175
Os01g0698800	Conserved hypothetical protein.	0.040569	0.00363532	60.9665	6.17855	5.22319	6.38809	5.92994
Os08g0137800	Plastocyanin-like domain containing protein.	0.0401271	0.00283077	57.9678	6.2866	5.24968	6.03526	5.85718
Os08g0137900	(No Hit)	0.0412971	0.00486246	53.1531	6.27178	4.94807	5.97639	5.73208
Os05g0296800	Hypothetical protein.	0.0446406	0.00810806	51.2682	6.28836	6.09471	4.65691	5.67999
Os09g0547500	Lysine decarboxylase-like protein.	0.0429563	0.00671507	49.9425	5.20043	5.15493	6.57122	5.6422
Os01g0628000	Cytochrome P450 family protein.	0.0420404	0.00569763	49.6271	6.14442	5.96977	4.78498	5.63306
Os07g0525500	Chalcone synthase C2 (EC 2.3.1.74) (Naringenin-chalcone synthase C2).	0.0413545	0.00493046	48.934	6.39347	5.33337	5.11145	5.61276
Os01g0195700	Basic helix-loop-helix dimerisation region bHLH domain containing protein.	0.0399925	0.00266148	48.2099	6.15075	5.18567	5.43736	5.59126
Os10g0418900	Non-protein coding transcript, uncharacterized transcript.	0.0455679	0.00909536	47.6684	6.42069	5.72072	4.58348	5.57496
Os08g0482600	Plastocyanin-like domain containing protein.	0.040569	0.00337202	47.6656	5.96681	4.93082	5.82701	5.57488
Os04g0179200	Stem secoisolariciresinol dehydrogenase (Fragment).	0.0404458	0.00309726	47.6363	6.15852	5.46551	5.09794	5.57399
Os07g0663900	Short-chain dehydrogenase/reductase SDR family protein.	0.0327406	2.50641e-05	46.1223	5.54323	5.5654	5.47355	5.52739
Os03g0830500	PGPS/D12.	0.039604	0.002225	45.4963	5.61106	5.01424	5.89774	5.50768
Os08g0143600	Lipase, class 3 family protein.	0.040569	0.00344234	45.2094	5.9446	4.86979	5.68127	5.49855
Os07g0526600	Esterase/lipase/thioesterase domain containing protein.	0.0381464	0.000936414	45.1689	5.47124	5.80097	5.21957	5.49726
Os11g0642400	(No Hit)	0.039604	0.00213334	45.0165	5.9977	5.19306	5.28638	5.49238
Os03g0437200	Zn-finger, C2H2 type domain containing protein.	0.0407521	0.00417464	44.5724	5.52054	4.84297	6.07073	5.47808
Os06g0215500	Oxo-phytodienoic acid reductase (12-oxophytodienoic acid reductase).	0.0479665	0.0115332	44.2781	5.9629	6.15384	4.28883	5.46852
Os03g0830300	PGPS/D12.	0.0414577	0.00501488	44.0561	5.767	4.69034	5.92648	5.46127
Os06g0146600	Hypothetical protein.	0.0415681	0.00529824	41.5529	5.69869	5.83689	4.59506	5.37688
Os01g0714800	WRKY transcription factor 26.	0.0441587	0.00765916	40.7774	5.43352	6.12017	4.49541	5.3497
Os05g0546400	Conserved hypothetical protein.	0.0443763	0.00792763	39.5103	5.87749	4.36128	5.67371	5.30416
Os04g0203600	Conserved hypothetical protein.	0.0382721	0.00115987	38.2214	5.60769	5.1415	5.01975	5.25631
Os03g0437100	Zn-finger, C2H2 type domain containing protein.	0.040569	0.00370821	37.9726	5.43885	4.62144	5.68037	5.24689
Os03g0245800	Heat shock protein 26.	0.0429563	0.00673456	37.383	6.07056	4.94242	4.65995	5.22431
Os01g0959100	Abscisic stress ripening protein 1.	0.045165	0.00868807	36.7836	6.16464	4.58546	4.85287	5.20099
Os02g0561800	(No Hit)	0.0396273	0.00226141	36.474	5.4061	4.69562	5.46467	5.1888
Os09g0255400	Indole-3-glycerol phosphate synthase, chloroplast precursor (EC 4.1.1.48) (IGPS).	0.0367256	0.000469459	36.4542	5.28048	4.96424	5.31932	5.18801
Os04g0688300	Haem peroxidase, plant/fungal/bacterial family protein.	0.0350198	0.00030481	36.3029	5.18762	5.02255	5.33587	5.18201
Os04g0107900	Heat shock protein 81-1 (HSP81-1) (Heat shock protein 83).	0.0412971	0.00479438	36.091	5.87764	4.69516	4.9479	5.17357
Os02g0561000	(No Hit)	0.0429204	0.00670351	35.6297	4.83578	4.63388	5.99537	5.15501
Os02g0561400	(No Hit)	0.042814	0.00655705	35.3727	5.01258	4.49451	5.92661	5.14457
Os08g0353700	Conserved hypothetical protein.	0.0415578	0.00525731	35.09	5.84298	4.97996	4.57603	5.13299
Os10g0542700	(No Hit)	0.0478379	0.0112809	34.3537	6.04772	4.15436	5.1051	5.10239
Os02g0466400	Inositol phosphate kinase.	0.0481252	0.0117168	34.2896	5.756	3.99218	5.55092	5.0997
Os03g0193400	Polyamine oxidase precursor (EC 1.5.3.11).	0.0423056	0.0059032	33.7404	5.04197	4.41572	5.77153	5.0764
Os04g0600300	Alternative oxidase (OSJNBa0083N12.12 protein).	0.0412456	0.00476437	33.7135	5.73398	4.53288	4.9589	5.07525
Os05g0132700	Typical P-type R2R3 Myb protein (Fragment).	0.0460073	0.00959781	33.5712	4.75156	6.04955	4.40635	5.06915
Os08g0177400	Hypothetical protein.	0.0381433	0.000902038	33.0217	5.3453	4.93403	4.85669	5.04534
Os06g0569500	Ent-kaurene oxidase (EC 1.14.13.78) (AtKO1) (Cytochrome P450 701A3).	0.0412454	0.00461219	31.8992	5.37564	4.31619	5.29452	4.99545
Os02g0259900	Conserved hypothetical protein.	0.0418233	0.00538898	31.3088	4.265	5.49679	5.14369	4.9685
Os10g0525600	Tau class GST protein 3.	0.040569	0.00361394	31.0688	5.55491	4.64712	4.67016	4.9574
Os02g0560200	(No Hit)	0.040569	0.00363417	30.8544	4.66788	4.62921	5.54512	4.9474
Os03g0820400	ZPT2-13.	0.0388461	0.001333	30.5601	5.27226	4.65699	4.87148	4.93358
Os03g0639100	(No Hit)	0.0407521	0.00417291	29.8444	5.18695	5.24588	4.26533	4.89939
Os08g0138200	Plastocyanin-like domain containing protein.	0.0412456	0.00476596	29.6661	5.41006	4.254	5.00817	4.89074
Os01g0602400	Cytochrome P450 monooxygenase CYP72A5 (Fragment).	0.0351822	0.000343082	29.181	4.69733	5.00481	4.89873	4.86696
Os01g0963000	Peroxidase BP 1 precursor.	0.039604	0.00183393	28.9474	4.80706	5.23772	4.52131	4.85536
Os04g0627900	Translation initiation factor SUI1 family protein.	0.0418233	0.00536877	27.8086	5.42791	4.20727	4.7572	4.79746
Os05g0474800	WRKY transcription factor 70.	0.0347431	0.000249743	27.7404	4.92888	4.78614	4.66674	4.79392
Os12g0617400	Viviparous-14.	0.0407171	0.0040468	27.4591	5.24341	4.2045	4.88973	4.77921
Os07g0129800	Protein kinase family protein.	0.039604	0.00195279	27.3665	5.04872	4.35882	4.91547	4.77434
Os03g0155900	Alpha-expansin OsEXPA18.	0.044968	0.00833797	27.2825	5.49082	3.97756	4.84133	4.76991
Os05g0324700	Hypothetical protein.	0.0382721	0.00111051	27.1081	5.0061	4.46344	4.81242	4.76065
Os12g0154800	Germin-like protein precursor.	0.0404516	0.00322274	26.8533	5.18262	4.80604	4.25243	4.74703
Os02g0624300	MYB1 protein.	0.039604	0.00161542	26.84	4.73456	4.42153	5.08284	4.74631
Os01g0784200	S-locus glycoprotein family protein.	0.0487438	0.0125137	26.779	4.92634	5.56541	3.73734	4.74303
Os04g0179100	Glucose/ribitol dehydrogenase family protein.	0.0407068	0.00401512	26.2414	5.30673	4.49189	4.34269	4.71377
Os10g0527400	Glutathione S-transferase TSI-1 (EC 2.5.1.18) (Glutathione S- transferase 1).	0.0391754	0.00138447	26.2232	5.0573	4.48205	4.59897	4.71277
Os03g0830400	PGPS/D12.	0.0412454	0.00457075	26.0862	4.84607	4.09554	5.17404	4.70522
Os03g0714100	(No Hit)	0.0460073	0.00961651	25.7981	5.5885	4.43204	4.04704	4.68919
Os11g0136300	Protein of unknown function DUF6 domain containing protein.	0.0403099	0.00299641	25.7525	5.17343	4.5868	4.29968	4.68664
Os03g0807900	Conserved hypothetical protein.	0.0404814	0.00327213	25.5921	5.16566	4.24071	4.6265	4.67762
Os07g0120300	Protein of unknown function DUF538 family protein.	0.0418233	0.00544729	25.4049	5.3583	4.29916	4.34365	4.66704
Os04g0178300	Copalyl diphosphate synthetase (Fragment).	0.0399925	0.00256216	25.336	4.92909	4.19141	4.86885	4.66312
Os03g0142200	Protein of unknown function DUF594 family protein.	0.0413822	0.00497073	25.2971	4.53469	5.28475	4.16326	4.6609
Os10g0520100	Cyclin-like F-box domain containing protein.	0.0399925	0.00267116	25.2943	4.94047	4.18016	4.86159	4.66074
Os03g0240600	U box domain containing protein.	0.0334949	0.000168397	25.1558	4.53376	4.72988	4.69482	4.65282
Os12g0564100	R2R3MYB-domain protein (Fragment).	0.0415511	0.00520689	25.0495	4.452	5.30218	4.18594	4.64671
Os04g0664500	Agmatine coumaroyltransferase.	0.0381433	0.000910822	24.8564	4.82516	4.36233	4.71916	4.63555
Os03g0190300	Leucine-rich repeat, typical subtype containing protein.	0.041894	0.00558661	24.6658	4.92603	3.93214	5.01515	4.62444
Os01g0695800	Multidrug resistance protein 1 homolog.	0.039604	0.00171649	24.5256	4.6524	4.26792	4.92833	4.61621
Os06g0521200	Haem peroxidase, plant/fungal/bacterial family protein.	0.044032	0.00747158	24.2742	5.10466	4.88818	3.81122	4.60135
Os12g0154900	Germin-like protein precursor.	0.0456383	0.00924893	24.0368	5.36333	4.5736	3.82461	4.58718
Os05g0527000	UDP-glucuronosyl/UDP-glucosyltransferase family protein.	0.0404458	0.0030964	23.6303	4.18344	4.45807	5.04619	4.56257
Os04g0538900	Glyoxalase/bleomycin resistance protein/dioxygenase domain containing protein.	0.0385567	0.00131538	23.4779	4.77104	4.65971	4.22894	4.55323
Os06g0673800	Hypothetical protein.	0.0382721	0.00119677	23.3824	4.71895	4.23288	4.69022	4.54735
Os01g0615100	Substilin /chymotrypsin-like inhibitor (Proteinase inhibitor).	0.0347431	0.000257791	23.3766	4.64075	4.40315	4.59709	4.547
Os03g0316200	WSI76 protein induced by water stress.	0.0408681	0.00427982	23.2279	5.13211	4.20635	4.27489	4.53778
Os08g0384500	PDR-like ABC transporter (PDR3 ABC transporter).	0.039764	0.00235609	23.1166	4.95331	4.21114	4.42813	4.53086
Os06g0670300	Myb, DNA-binding domain containing protein.	0.0394817	0.00155331	23.0855	4.69198	4.17195	4.7228	4.52891
Os07g0663700	Short-chain dehydrogenase/reductase SDR family protein.	0.0418233	0.00543278	22.9252	5.18529	4.23516	4.13613	4.51886
Os01g0627800	Cytochrome P450 monooxygenase CYP72A5 (Fragment).	0.040569	0.00333423	22.5787	4.07226	4.97009	4.44833	4.49689
Os03g0838800	(No Hit)	0.039604	0.00167326	22.3875	4.85061	4.32903	4.27423	4.48462
Os12g0478200	GRAM domain containing protein.	0.0412971	0.0048854	22.3604	5.06282	3.98207	4.40374	4.48287
Os04g0516600	Conserved hypothetical protein.	0.0399925	0.0027481	22.1578	4.63734	4.76585	4.00605	4.46975
Os06g0604200	Phospholipase D.	0.041849	0.00550129	22.0435	4.58194	3.83622	4.96869	4.46228
Os03g0266300	Heat shock protein Hsp20 domain containing protein.	0.039604	0.00171195	21.9729	4.61439	4.08965	4.66892	4.45765
Os05g0537100	WRKY transcription factor 10.	0.0401837	0.00289937	21.8519	4.53988	3.99609	4.81309	4.44968
Os05g0560500	Hypothetical protein.	0.0472958	0.0106899	21.5488	5.33824	4.1172	3.83317	4.42954
Os07g0418500	Cytochrome P450.	0.0435901	0.00716587	20.9626	4.40373	5.02975	3.73576	4.38975
Os05g0519700	101 kDa heat shock protein.	0.0435604	0.00711342	20.6866	3.67575	4.49469	4.94144	4.37062
Os02g0620400	Protein of unknown function DUF861 family protein.	0.0451516	0.00854858	20.5711	4.91148	3.56999	4.60618	4.36255
Os06g0147600	Conserved hypothetical protein.	0.0418233	0.00543833	20.5138	4.81269	4.52866	3.73423	4.35853
Os11g0595000	Protein of unknown function DUF538 family protein.	0.0367487	0.000550559	20.2816	4.52972	4.17925	4.31733	4.3421
Os02g0214900	Histone deacetylase clr6 (Cryptic loci regulator 6).	0.0487438	0.0124879	20.1771	5.30893	3.92098	3.77403	4.33465
Os06g0725100	Lipolytic enzyme, G-D-S-L family protein.	0.0404458	0.00307408	20.0453	4.80446	4.05318	4.11794	4.32519
Os09g0572000	(No Hit)	0.0399925	0.00276166	19.9034	4.46683	3.86807	4.60994	4.31495
Os09g0364400	Conserved hypothetical protein.	0.041198	0.00450413	19.8281	4.2877	3.81806	4.82265	4.30947
Os05g0120200	ABC transporter related domain containing protein.	0.0424869	0.00604873	19.7476	4.24044	4.91498	3.75538	4.3036
Os11g0427800	Plant lipid transfer protein/Par allergen family protein.	0.039604	0.00189324	19.7196	4.63172	3.98273	4.29023	4.30156
Os11g0664800	Hypothetical protein.	0.0383744	0.00124441	19.587	4.25269	4.57167	4.05112	4.29183
Os02g0807900	Serine threonine kinase.	0.0407171	0.00405736	19.3804	4.21509	3.83699	4.7775	4.27652
Os05g0149400	1-aminocyclopropane-1-carboxylate oxidase.	0.0359565	0.000428591	19.298	4.33184	4.09602	4.38328	4.27038
Os02g0755900	UDP-glucuronosyl/UDP-glucosyltransferase family protein.	0.0382721	0.000977236	18.9374	4.48252	4.02402	4.22296	4.24317
Os09g0492900	Conserved hypothetical protein.	0.040569	0.00366628	18.919	4.02497	3.94551	4.75481	4.24176
Os04g0562100	Amino acid/polyamine transporter II family protein.	0.0489771	0.012764	18.8647	4.6212	3.27728	4.81436	4.23761
Os01g0214500	Conserved hypothetical protein.	0.0415578	0.00521581	18.6473	4.8253	4.00231	3.83507	4.22089
Os05g0164400	(No Hit)	0.039493	0.00156174	18.5954	4.42982	3.88792	4.33288	4.21687
Os10g0515900	E-class P450, group I family protein.	0.0399925	0.00266459	18.4848	4.40879	3.77338	4.44264	4.20827
Os03g0258200	Esterase/lipase/thioesterase domain containing protein.	0.0460073	0.00958607	18.3828	4.41088	3.40109	4.78888	4.20028
Os02g0546600	AP2-domain DNA-binding protein.	0.039493	0.00156321	18.3386	4.40755	4.3139	3.86899	4.19681
Os03g0277300	Heat shock protein 70.	0.0382721	0.0011251	18.2677	4.24435	4.40398	3.92533	4.19122
Os03g0638900	Cyclin-like F-box domain containing protein.	0.0404516	0.00319889	18.2532	4.64883	3.85366	4.06774	4.19008
Os01g0816100	NAC-domain containing protein 2 (ANAC002).	0.0407171	0.00403815	18.235	4.054	3.80847	4.70344	4.18864
Os03g0319000	Hypothetical protein.	0.0477661	0.011221	18.0752	4.02381	3.49062	5.01338	4.17594
Os01g0891700	Receptor-like protein CLAVATA2.	0.0391754	0.00150561	17.8712	4.29014	3.83827	4.35028	4.15957
Os08g0156100	Conserved hypothetical protein.	0.040569	0.003439	17.7877	4.56595	3.72078	4.17169	4.15281
Os05g0180800	(No Hit)	0.0403099	0.00299153	17.7335	4.20088	3.73092	4.51342	4.14841
Os04g0597600	Proton-dependent high affinity oligopeptide transporter PepT2.	0.04517	0.00873722	17.6737	3.58587	3.95039	4.89433	4.14353
Os06g0592500	Ethylene-responsive transcriptional coactivator.	0.0414577	0.00509291	17.588	4.30565	3.56003	4.54388	4.13652
Os05g0381400	ABA induced plasma membrane protein PM 19.	0.0466321	0.0101676	17.4028	4.5971	4.4802	3.28644	4.12125
Os11g0701800	Class III chitinase homologue (OsChib3H-a).	0.0435878	0.00716376	17.377	4.77518	4.00502	3.57712	4.11911
Os07g0119800	Protein of unknown function DUF538 family protein.	0.0483898	0.0119703	17.363	5.0192	3.7716	3.56303	4.11794
Os01g0626400	WRKY transcription factor 34.	0.0481513	0.011763	17.2657	4.66739	3.21984	4.44227	4.10983
Os05g0104700	Leucine-rich repeat, plant specific containing protein.	0.0454209	0.0089257	17.2506	4.39809	4.59252	3.33511	4.10858
Os01g0959200	Abscisic stress ripening protein 1.	0.0404458	0.00312678	17.125	4.5019	3.70652	4.08568	4.09803
Os05g0571200	WRKY transcription factor 19.	0.0458226	0.00938685	17.0204	4.73249	3.35861	4.17648	4.08919
Os02g0559800	Zn-finger, RING domain containing protein.	0.0419075	0.00562345	16.8894	3.46567	4.34313	4.42534	4.07804
Os08g0120600	Aldolase C-1.	0.0406277	0.00389517	16.8775	4.58546	3.78404	3.86159	4.07703
Os06g0698300	Protein phosphatase 2C family protein.	0.0382721	0.00102382	16.8507	4.131	4.26729	3.82592	4.07474
Os01g0975000	Protein of unknown function DUF966 family protein.	0.0475276	0.0109214	16.7902	4.80633	3.32103	4.08129	4.06955
Os08g0136700	Protein of unknown function DUF26 domain containing protein.	0.0478627	0.0113356	16.7193	4.7109	4.24646	3.23296	4.06344
Os01g0685400	Blind.	0.0415578	0.00529273	16.6973	4.50178	3.49695	4.18591	4.06155
Os01g0584900	WRKY transcription factor 67.	0.0449925	0.00837303	16.6637	3.31545	4.49941	4.36105	4.05864
Os12g0222000	Hypothetical protein.	0.039604	0.00176815	16.6254	4.26528	4.18358	3.71709	4.05532
Os06g0147300	Conserved hypothetical protein.	0.0382721	0.00102251	16.5754	4.23889	3.80231	4.1117	4.05097
Os07g0564500	FAD-dependent pyridine nucleotide-disulphide oxidoreductase domain containing protein.	0.0484216	0.0120972	16.3702	4.03588	3.25621	4.80691	4.033
Os05g0399800	(No Hit)	0.0486628	0.0124353	16.2765	4.86318	3.30802	3.90295	4.02472
Os06g0156400	Lipolytic enzyme, G-D-S-L family protein.	0.0403099	0.00297889	16.2208	4.43724	3.69129	3.93079	4.01977
Os03g0326100	Phospholipid-transporting ATPase 1 (EC 3.6.3.1) (Aminophospholipid flippase 1).	0.0442029	0.0078222	15.9695	3.97625	3.39206	4.62342	3.99724
Os05g0578100	Conserved hypothetical protein.	0.0414577	0.00514976	15.913	4.56732	3.70293	3.70615	3.99214
Os09g0341500	Cyclin-like F-box domain containing protein.	0.0458182	0.00937566	15.8386	4.07983	3.27	4.60629	3.98537
Os03g0794200	GCN5-related N-acetyltransferase domain containing protein.	0.04517	0.00873391	15.8238	4.70287	3.44063	3.80857	3.98402
Os01g0714600	Conserved hypothetical protein.	0.0401837	0.00288847	15.6966	4.15651	4.21484	3.54579	3.97238
Os01g0699600	Protein kinase domain containing protein.	0.0399925	0.00265011	15.1912	3.66671	3.78443	4.32435	3.92517
Os05g0565900	(No Hit)	0.0415578	0.00523458	15.1018	4.48515	3.61214	3.65267	3.91665
Os02g0134200	Conserved hypothetical protein.	0.0423772	0.0059991	15.0954	4.2913	3.31262	4.1442	3.91604
Os03g0860100	Ethylene responsive element binding factor 2 (AtERF2).	0.0442575	0.00784422	15.0275	4.52077	3.31451	3.89332	3.90954
Os06g0146900	Hypothetical protein.	0.0434956	0.00702722	15.0017	4.31797	3.25596	4.14724	3.90706
Os04g0405300	Stem secoisolariciresinol dehydrogenase (Fragment).	0.0435604	0.00710891	14.9759	4.1902	3.2446	4.27891	3.90457
Os03g0724700	Maf-like protein family protein.	0.0407521	0.00410838	14.8537	4.3932	3.63296	3.6521	3.89275
Os03g0196600	Serine acetyltransferase (EC 2.3.1.30).	0.0475526	0.0109496	14.7963	4.54464	3.13368	3.98318	3.88717
Os09g0493000	Conserved hypothetical protein.	0.0367487	0.000678729	14.7537	3.721	4.06912	3.8589	3.883
Os08g0136800	Protein of unknown function DUF26 domain containing protein.	0.0378346	0.000803477	14.5759	3.97918	3.97108	3.64629	3.86552
Os08g0502700	Aminotransferase 2.	0.0411764	0.00443283	14.554	3.66749	3.5477	4.37485	3.86335
Os06g0725200	Lipolytic enzyme, G-D-S-L family protein.	0.040569	0.00375426	14.4534	4.00684	3.38864	4.16454	3.85334
Os06g0666400	VQ domain containing protein.	0.042814	0.00639378	14.3994	4.41285	3.34773	3.78323	3.84794
Os04g0518400	Phenylalanine ammonia-lyase 2 (EC 4.3.1.5).	0.0381433	0.000901571	14.3634	3.78571	3.68012	4.06716	3.84433
Os11g0127000	No apical meristem (NAM) protein family protein.	0.0411764	0.00448304	14.3442	4.0769	3.32682	4.12347	3.84239
Os05g0149300	1-aminocyclopropane-1-carboxylate oxidase.	0.047568	0.0109781	14.287	3.40937	3.45363	4.6469	3.83663
Os11g0506800	IQ calmodulin-binding region domain containing protein.	0.0418233	0.00543994	14.2287	3.55364	3.54047	4.39807	3.83073
Os01g0955100	Regulator of gene silencing.	0.040569	0.00352935	14.1091	3.95724	3.374	4.12443	3.81856
Os07g0681200	Acid phosphatase (Class B) family protein.	0.0391754	0.001446	14.0856	3.65518	3.68716	4.1061	3.81615
Os02g0212500	Conserved hypothetical protein.	0.0472996	0.0107226	14.0293	4.16646	4.24841	3.01624	3.81037
Os11g0668200	(No Hit)	0.039604	0.00187444	14.0272	3.5353	3.7888	4.10635	3.81015
Os03g0180900	ZIM domain containing protein.	0.0437681	0.00735053	13.9669	3.82271	3.22677	4.36233	3.80394
Os07g0629500	Non-protein coding transcript, uncharacterized transcript.	0.040569	0.00340897	13.7873	4.21673	3.65712	3.48196	3.78527
Os12g0247700	Beta-glucosidase aggregating factor.	0.0406883	0.00397122	13.7123	4.20012	3.75837	3.37371	3.7774
Os07g0550900	Receptor-like protein kinase 6.	0.0434752	0.00701437	13.5289	3.40653	3.47796	4.38944	3.75798
Os09g0444900	Protein of unknown function DUF716 family protein.	0.040569	0.00331625	13.5018	3.70884	3.40486	4.15153	3.75508
Os06g0652100	Conserved hypothetical protein.	0.040569	0.00353052	13.4275	3.79448	3.33896	4.10792	3.74712
Os02g0575000	Conserved hypothetical protein.	0.042814	0.00644383	13.3742	3.91311	3.1544	4.15664	3.74138
Os11g0244200	Pisum sativum 17.9 kDa heat shock protein (hsp17.9) (Fragment).	0.0446084	0.00807907	13.3573	3.55095	3.27135	4.39636	3.73955
Os02g0744100	SAM (and some other nucleotide) binding motif domain containing protein.	0.0399925	0.00271774	13.2295	4.11379	3.55739	3.50587	3.72568
Os03g0218400	Hexose transporter.	0.045165	0.00859269	13.1375	4.20938	3.04722	3.89024	3.71562
Os09g0454600	Phosphate carrier protein, mitochondrial precursor (PTP). Splice isoform B.	0.04369	0.00721073	13.1161	4.34674	3.37284	3.42021	3.71326
Os09g0561600	Protein kinase domain containing protein.	0.040569	0.00342196	13.0565	3.78784	3.29621	4.03605	3.7067
Os08g0112300	Transferase family protein.	0.040569	0.00343464	13.0423	4.12899	3.57944	3.40694	3.70512
Os07g0533800	Peptidase A1, pepsin family protein.	0.0411764	0.00447917	12.9621	4.17891	3.35445	3.55532	3.69623
Os12g0123800	CUC2.	0.0399925	0.00261827	12.8439	3.8007	3.3134	3.93494	3.68301
Os09g0309200	Hypothetical protein.	0.0415578	0.00522857	12.8182	3.47215	4.21035	3.35788	3.68013
Os07g0561300	Cyclin-like F-box domain containing protein.	0.0449673	0.00833415	12.7558	3.58861	3.13546	4.29517	3.67308
Os03g0790500	Esterase/lipase/thioesterase domain containing protein.	0.0399886	0.00247203	12.6916	3.95903	3.33066	3.70771	3.6658
Os07g0120100	Protein of unknown function DUF538 family protein.	0.0378346	0.000840871	12.6279	3.50504	3.60825	3.86232	3.65854
Os08g0331000	Conserved hypothetical protein.	0.040569	0.00335538	12.6097	3.99594	3.7077	3.26575	3.65646
Os09g0543900	Transferase family protein.	0.040569	0.00332687	12.5853	3.32076	3.59478	4.04547	3.65367
Os07g0461900	Acetylornithine aminotransferase, mitochondrial precursor (EC 2.6.1.11) (ACOAT) (Acetylornithine transaminase) (AOTA).	0.039604	0.00163021	12.5699	3.61022	3.41961	3.92589	3.65191
Os02g0251900	VQ domain containing protein.	0.0416726	0.00533753	12.5483	3.11571	3.95288	3.87969	3.64942
Os01g0196300	Basic helix-loop-helix dimerisation region bHLH domain containing protein.	0.0381433	0.000888109	12.4643	3.83574	3.46093	3.62252	3.63973
Os04g0372700	GroES-like domain containing protein.	0.042814	0.00653527	12.3329	3.03567	3.90836	3.9293	3.62444
Os05g0584400	Conserved hypothetical protein.	0.0382721	0.00117681	12.3274	3.86361	3.56143	3.44636	3.6238
Os11g0701900	Glycoside hydrolase, family 18 protein.	0.0440908	0.00752454	12.3163	3.68534	3.04643	4.13571	3.62249
Os01g0627900	Cytochrome P450 monooxygenase CYP72A5 (Fragment).	0.0440174	0.00746621	12.301	4.24978	3.31874	3.29361	3.62071
Os01g0895000	Conserved hypothetical protein.	0.0443987	0.00794689	12.282	3.69265	3.02301	4.13977	3.61847
Os10g0393800	Lipolytic enzyme, G-D-S-L family protein.	0.0411723	0.00437858	12.2609	3.86346	3.13595	3.84857	3.61599
Os10g0491400	Conserved hypothetical protein.	0.0435651	0.00712699	12.1403	4.17766	3.13604	3.49148	3.60173
Os12g0555200	Probenazole-inducible protein PBZ1.	0.0477362	0.0111803	12.1388	4.27766	3.57914	2.94786	3.60156
Os03g0802200	Hypothetical protein.	0.0481785	0.0117887	11.9328	4.35952	3.21994	3.15112	3.57686
Os12g0115100	Nonspecific lipid-transfer protein 1 precursor (LTP 1) (PAPI).	0.0478627	0.011396	11.8573	4.14718	2.84107	3.71486	3.5677
Os01g0155000	Esterase/lipase/thioesterase domain containing protein.	0.0424627	0.00603076	11.8064	4.05214	3.5421	3.09027	3.5615
Os12g0257600	Multicopper oxidase, type 1 domain containing protein.	0.0381464	0.000935538	11.7005	3.33692	3.6969	3.61166	3.5485
Os02g0720400	Uncharacterized plant-specific protein DUF506 domain containing protein.	0.040569	0.00367039	11.6435	3.75318	3.76	3.11118	3.54145
Os10g0345100	Multi antimicrobial extrusion protein MatE family protein.	0.042814	0.00643651	11.6343	4.07061	3.45809	3.09223	3.54031
Os02g0654700	Ethylene-responsive element binding protein.	0.0459564	0.00953528	11.6	4.08222	2.88996	3.63598	3.53605
Os01g0947000	Beta-1,3-glucanase precursor.	0.0357431	0.000372235	11.5719	3.57852	3.3984	3.62073	3.53255
Os03g0341000	AP2 domain containing protein RAP2.2 (Fragment).	0.0412454	0.00464335	11.5507	3.81933	3.05059	3.71981	3.52991
Os08g0315000	Conserved hypothetical protein.	0.039604	0.00196924	11.4677	3.61551	3.21366	3.72934	3.51951
Os02g0209400	Conserved hypothetical protein.	0.0406737	0.00393396	11.4487	3.8094	3.08325	3.65869	3.51711
Os01g0638000	UDP-glucuronosyl/UDP-glucosyltransferase family protein.	0.04369	0.00722199	11.2666	4.0741	3.08151	3.32632	3.49398
Os04g0580800	Zn-finger, RING domain containing protein.	0.0456015	0.00921965	11.2191	3.98663	2.84528	3.63175	3.48789
Os06g0248500	U box domain containing protein.	0.041894	0.00561027	11.203	3.40304	3.07875	3.97565	3.48581
Os10g0450900	Glycine-rich cell wall structural protein 2 precursor.	0.0418233	0.00540478	11.1284	3.58193	2.9884	3.85821	3.47618
Os11g0701200	Glycoside hydrolase, family 18 protein.	0.0412971	0.0048445	11.1193	3.83854	3.01454	3.57189	3.47499
Os01g0948600	Conserved hypothetical protein.	0.040569	0.00368478	11.0673	3.82712	3.48141	3.09616	3.46823
Os08g0112200	Transferase family protein.	0.0411764	0.00449027	11.0297	3.90079	3.38292	3.10625	3.46332
Os01g0795600	Conserved hypothetical protein.	0.0407419	0.00407712	11.0068	3.47368	3.06995	3.83735	3.46033
Os10g0416500	Chitinase 1 precursor (EC 3.2.1.14) (Tulip bulb chitinase-1) (TBC-1).	0.0440764	0.00750025	10.9323	4.02048	3.33077	3.00032	3.45052
Os01g0597800	UDP-glucuronosyl/UDP-glucosyltransferase family protein.	0.0404516	0.0032201	10.925	3.61971	3.05822	3.67074	3.44956
Os10g0514500	Cytochrome P450 family protein.	0.040569	0.00367731	10.9053	3.65932	3.02776	3.6538	3.44696
Os10g0530600	Glutathione S-transferase GST 20 (EC 2.5.1.18).	0.039604	0.00203291	10.8026	3.68758	3.15249	3.45985	3.43331
Os07g0541400	Receptor protein kinase.	0.04917	0.0129409	10.7569	4.18162	3.24521	2.85472	3.42718
Os01g0113300	Receptor-like kinase ARK1AS.	0.0422318	0.00585317	10.7464	3.77579	2.91016	3.59139	3.42578
Os02g0740700	Peptidase M10A and M12B, matrixin and adamalysin family protein.	0.0473582	0.0107599	10.6478	3.78006	2.69886	3.75852	3.41248
Os07g0410300	Conserved hypothetical protein.	0.039604	0.00186925	10.5717	3.51906	3.1095	3.57785	3.40214
Os10g0559500	2OG-Fe(II) oxygenase domain containing protein.	0.042814	0.00651573	10.5505	3.90649	3.33302	2.95822	3.39924
Os03g0745000	Heat shock factor (HSF)-type, DNA-binding domain containing protein.	0.0489771	0.0127788	10.5319	3.53647	2.66629	3.98731	3.39669
Os01g0498300	Protein of unknown function DUF563 family protein.	0.0401719	0.00285497	10.5007	3.21984	3.20184	3.75557	3.39242
Os03g0325600	Homeobox domain containing protein.	0.040569	0.00355356	10.4725	3.7471	3.04604	3.37246	3.38853
Os04g0528000	Protein of unknown function DUF789 family protein.	0.0453755	0.008906	10.455	3.63178	2.7483	3.7783	3.38613
Os03g0187800	Protein of unknown function DUF250 domain containing protein.	0.0418233	0.0053763	10.4231	3.34364	2.97079	3.8307	3.38171
Os06g0313500	Hypothetical protein.	0.0445359	0.00801521	10.3496	3.96748	2.97223	3.17481	3.37151
Os09g0412300	Calcium-binding EF-hand domain containing protein.	0.0367487	0.000724357	10.2853	3.30945	3.539	3.23911	3.36252
Os10g0562900	Pathogenesis-related transcriptional factor and ERF domain containing protein.	0.0382721	0.00116888	10.2662	3.46619	3.1301	3.48321	3.35983
Os01g0124100	Proteinase inhibitor I12, Bowman-Birk family protein.	0.039604	0.0021199	10.232	3.65372	3.13567	3.27568	3.35502
Os01g0287400	Low-temperature induced protein lt101.2.	0.0396273	0.00230321	10.2236	3.67102	3.14491	3.24556	3.35383
Os06g0729000	Phytoene synthase (EC 2.5.1.-).	0.0407521	0.00412541	10.2188	3.09479	3.18241	3.78226	3.35315
Os02g0532300	Alpha/beta hydrolase fold domain containing protein.	0.0480827	0.0116206	10.1703	3.6972	3.72305	2.61863	3.34629
Os01g0952900	Conserved hypothetical protein.	0.045165	0.0085761	10.1248	3.50054	2.73855	3.78036	3.33982
Os11g0668600	Hypothetical protein.	0.0497949	0.0133974	10.0614	3.67682	3.76203	2.55341	3.33075
Os12g0437800	CI2E.	0.0399925	0.00271196	10.0507	3.307	3.04004	3.64061	3.32922
Os08g0376500	Patatin (Fragment).	0.0359565	0.000438936	10.0231	3.43608	3.19664	3.34306	3.32526
Os04g0352400	Immunophilin FK506 binding protein FKBP12.	0.0447622	0.00818371	9.95704	3.6184	2.7121	3.61665	3.31572
Os08g0151200	(No Hit)	0.0410778	0.00434828	9.9521	3.62921	3.42294	2.89285	3.315
Os09g0452900	Glycosyl transferase, family 31 protein.	0.040569	0.00381769	9.89756	3.61739	2.92006	3.38377	3.30707
Os09g0127300	Conserved hypothetical protein.	0.0439364	0.00742696	9.83892	3.87021	3.00969	3.0156	3.2985
Os08g0448000	4-coumarate--CoA ligase 1 (EC 6.2.1.12) (4CL 1) (4-coumaroyl-CoA synthase 1) (Clone 4CL14) (Fragment).	0.040569	0.00340954	9.8372	3.12916	3.08213	3.68346	3.29825
Os05g0119200	Conserved hypothetical protein.	0.0482677	0.0118977	9.8291	3.54807	2.58182	3.76129	3.29706
Os01g0699500	Protein kinase domain containing protein.	0.0347431	0.000230394	9.75325	3.20981	3.26802	3.37982	3.28588
Os01g0937000	Peptidase aspartic family protein.	0.040569	0.00361951	9.73258	3.15771	3.01993	3.67083	3.28282
Os02g0539200	U box domain containing protein.	0.0435763	0.0071508	9.71031	2.84427	3.19524	3.79904	3.27952
Os04g0655300	Protein kinase domain containing protein.	0.0432391	0.00690048	9.69567	3.10105	2.91675	3.81423	3.27734
Os12g0562000	Hypothetical protein.	0.0399925	0.00259544	9.682	3.3529	3.51818	2.95484	3.27531
Os11g0117500	(No Hit)	0.0398754	0.00240092	9.60742	3.09524	3.11276	3.58445	3.26415
Os10g0139700	Cytochrome P450 family protein.	0.0448909	0.00827352	9.57833	3.57667	2.66345	3.53921	3.25977
Os01g0389200	Protein of unknown function DUF679 family protein.	0.0489555	0.0127167	9.54703	3.99565	2.85848	2.91103	3.25505
Os11g0112400	Peroxidase (EC 1.11.1.7).	0.0367487	0.000605207	9.52651	3.40067	3.12631	3.22886	3.25195
Os03g0795600	Protein of unknown function UPF0005 family protein.	0.0447992	0.00819585	9.50928	2.79577	3.14667	3.80557	3.24934
Os07g0120500	Protein of unknown function DUF538 family protein.	0.039604	0.00194355	9.40474	3.4323	2.95656	3.3113	3.23339
Os03g0230300	Conserved hypothetical protein.	0.0367487	0.000484191	9.39315	3.35758	3.11136	3.22588	3.23161
Os09g0544000	Transferase family protein.	0.0385567	0.00130924	9.38075	3.05127	3.18788	3.44996	3.2297
Os04g0578000	ACC synthase (EC 4.4.1.14).	0.0415578	0.00529304	9.33928	2.75245	3.45493	3.46256	3.22331
Os02g0314600	Peptidase A1, pepsin family protein.	0.0413822	0.00497028	9.33518	3.20056	2.83921	3.62827	3.22268
Os04g0664600	Agmatine coumaroyltransferase.	0.0396273	0.00230679	9.22813	3.25787	2.91675	3.44349	3.20604
Os04g0600200	Alternative oxidase 1c, mitochondrial precursor (EC 1.-.-.-).	0.0399925	0.00258294	9.19171	3.05265	3.02255	3.5258	3.20033
Os08g0540900	Conserved hypothetical protein.	0.0367487	0.000714246	9.12744	3.3558	3.14299	3.07184	3.19021
Os06g0215100	Conserved hypothetical protein.	0.0435604	0.00708952	9.1119	3.32288	2.66769	3.57269	3.18775
Os02g0782500	Small heat stress protein class CIII.	0.0494129	0.0130975	9.10107	2.50856	3.77497	3.27458	3.18604
Os03g0154100	Aromatic-ring hydroxylase family protein.	0.0399925	0.00250126	9.03014	3.47719	2.93801	3.10905	3.17475
Os08g0205800	Conserved hypothetical protein.	0.0470985	0.0105672	9.02636	3.80376	2.69435	3.02433	3.17414
Os04g0654400	Hypothetical protein.	0.0412971	0.00488528	9.01029	3.12039	2.81435	3.57998	3.17157
Os10g0456100	Brn1-like protein.	0.0413822	0.00495634	8.98855	3.53684	2.76378	3.20365	3.16809
Os01g0864500	Harpin-induced 1 domain containing protein.	0.0399925	0.00248549	8.93864	3.45183	2.90981	3.11853	3.16006
Os01g0598000	UDP-glucuronosyl/UDP-glucosyltransferase family protein.	0.0391754	0.00147656	8.91871	3.39162	2.9856	3.09329	3.15683
Os03g0802500	AAA ATPase, central region domain containing protein.	0.0468065	0.0103504	8.8988	3.76469	2.66474	3.0314	3.15361
Os04g0209200	Glutathione-conjugate transporter AtMRP4.	0.0441587	0.00771953	8.87665	3.20983	3.59948	2.64073	3.15002
Os07g0663800	Short-chain dehydrogenase/reductase SDR family protein.	0.0382721	0.0010707	8.86753	3.28681	2.94691	3.21188	3.14853
Os01g0674400	(No Hit)	0.0406533	0.00391685	8.86456	3.5432	2.95577	2.94517	3.14805
Os03g0431200	Amino-acid N-acetyltransferase (ArgA) family protein.	0.045582	0.00918997	8.832	3.16881	2.60474	3.65468	3.14274
Os05g0197300	IQ calmodulin-binding region domain containing protein.	0.0399925	0.00272713	8.82742	3.46839	2.94419	3.01339	3.14199
Os01g0727500	Protein of unknown function DUF584 family protein.	0.039604	0.00209173	8.80613	3.40824	2.91739	3.08989	3.13851
Os11g0214400	Plant disease resistance response protein family protein.	0.0489556	0.0127399	8.80097	3.43487	2.42573	3.55238	3.13766
Os02g0682300	Zn-finger, RING domain containing protein.	0.0418676	0.00553289	8.79636	2.68363	3.26056	3.46653	3.13691
Os02g0773700	(No Hit)	0.0385425	0.00130101	8.76272	3.35488	3.04933	2.98993	3.13138
Os10g0537800	Peptidase A1, pepsin family protein.	0.0437681	0.00735101	8.74602	3.18246	3.56657	2.63685	3.12863
Os03g0642900	Conserved hypothetical protein.	0.0475276	0.0109184	8.73228	3.22234	2.51395	3.64278	3.12636
Os08g0155900	(No Hit)	0.0452737	0.00882409	8.65723	3.69418	2.91088	2.73666	3.11391
Os06g0586300	Conserved hypothetical protein.	0.039604	0.00172663	8.63324	3.26133	2.85245	3.21593	3.1099
Os01g0836600	ABC transporter related domain containing protein.	0.0485598	0.0123383	8.60172	3.6261	3.24331	2.44447	3.10462
Os05g0186300	NADP-malic enzyme.	0.0498152	0.0134268	8.55793	3.73401	2.47847	3.07931	3.09726
Os02g0818900	Heavy metal transport/detoxification protein domain containing protein.	0.040569	0.0035117	8.52914	2.98858	2.83903	3.44959	3.0924
Os06g0650900	Heat shock protein DnaJ family protein.	0.0404516	0.00318431	8.50235	3.07562	2.79164	3.39633	3.08786
Os01g0548600	Protein kinase domain containing protein.	0.039764	0.00236465	8.48838	3.08939	2.82322	3.34385	3.08549
Os07g0192000	AAA ATPase, central region domain containing protein.	0.0404814	0.0032656	8.48775	3.25006	2.73215	3.27393	3.08538
Os04g0615200	Conserved hypothetical protein.	0.0446878	0.00816298	8.44509	3.63774	2.79444	2.80216	3.07811
Os12g0635700	Conserved hypothetical protein.	0.0496134	0.0132792	8.38564	3.44357	2.35405	3.40614	3.06792
Os03g0634400	Protein kinase domain containing protein.	0.0455679	0.00914559	8.38188	3.54207	2.52551	3.13424	3.06727
Os01g0693300	Lipid phosphate phosphatase 2 (EC 3.1.3.-) (AtLPP2) (Phosphatidic acid phosphatase 2) (AtPAP2) (Prenyl diphosphate phosphatase).	0.0411764	0.00443329	8.37983	3.47549	2.88985	2.83543	3.06692
Os03g0315400	MYB-related protein 340.	0.0347431	0.000218469	8.36321	2.97347	3.10896	3.10975	3.06406
Os04g0620600	NOI protein.	0.040821	0.00425771	8.30359	2.71958	3.03072	3.4109	3.05373
Os06g0133500	Conserved hypothetical protein.	0.0382721	0.00103388	8.26903	3.05194	2.87578	3.21544	3.04772
Os04g0514600	Disease resistance protein family protein.	0.0367487	0.000587036	8.2652	3.0952	3.14391	2.90203	3.04705
Os10g0503300	Benzoyl coenzyme A: benzyl alcohol benzoyl transferase.	0.0498472	0.0134712	8.22135	3.59449	3.14899	2.37465	3.03938
Os06g0216300	Oxo-phytodienoic acid reductase (12-oxophytodienoic acid reductase).	0.0367487	0.000495301	8.21967	3.12807	3.08287	2.9063	3.03908
Os09g0472200	ABC transporter.	0.0426439	0.00624399	8.20133	3.21239	2.55913	3.33605	3.03586
Os04g0469000	Heavy metal transport/detoxification protein domain containing protein.	0.0449673	0.0083267	8.18595	3.51167	3.04084	2.54694	3.03315
Os06g0192800	Zn-finger, RING domain containing protein.	0.039764	0.00236141	8.13235	3.29951	2.79669	2.97482	3.02367
Os01g0631800	Conserved hypothetical protein.	0.040569	0.0033406	8.13121	3.04457	2.71003	3.3158	3.02347
Os04g0538000	TPR repeat containing protein.	0.040569	0.003641	8.09889	2.90536	2.77299	3.37482	3.01772
Os01g0796000	(No Hit)	0.040569	0.00339263	8.07409	2.91223	2.7719	3.35577	3.0133
Os04g0432100	GRAS transcription factor domain containing protein.	0.042814	0.00646265	8.07079	3.29022	2.52764	3.22027	3.01271
Os01g0139700	(No Hit)	0.042814	0.0065009	8.04462	3.39331	2.55679	3.07397	3.00802
Os03g0776900	DNAJ protein-like.	0.0367487	0.000545136	7.99437	3.01978	3.10857	2.8686	2.99899
Os06g0294600	Cytochrome P450 family protein.	0.0414577	0.00515258	7.96428	2.57433	3.29143	3.11488	2.99354
Os06g0604300	Phospholipase D2.	0.0426615	0.00625743	7.94946	2.816	2.69542	3.46114	2.99086
Os02g0758200	Conserved hypothetical protein.	0.0478627	0.011467	7.94705	2.40089	3.05637	3.51399	2.99042
Os01g0793800	Conserved hypothetical protein.	0.0454465	0.00896769	7.92155	3.38173	2.43352	3.14209	2.98578
Os06g0697500	AAA ATPase, central region domain containing protein.	0.0448868	0.00826739	7.84525	3.24812	3.2393	2.42804	2.97182
Os12g0109700	Hypothetical protein.	0.0367487	0.000679413	7.84202	3.05066	2.81627	3.04674	2.97123
Os03g0233000	Protein of unknown function DUF607 family protein.	0.0475472	0.0109354	7.81225	2.78594	2.53689	3.57439	2.96574
Os03g0734500	Conserved hypothetical protein.	0.0470417	0.0105282	7.81048	2.54898	2.78359	3.56366	2.96541
Os01g0855600	Hs1pro-1 protein.	0.0453553	0.00888394	7.80806	3.44743	2.47298	2.97448	2.96496
Os01g0248300	Conserved hypothetical protein.	0.0453467	0.00887676	7.7712	3.36886	3.08391	2.42164	2.95814
Os02g0629000	Protein of unknown function DUF584 family protein.	0.0482471	0.0118221	7.76547	2.98931	2.37976	3.50214	2.95707
Os11g0149200	Conserved hypothetical protein.	0.042814	0.00651652	7.76066	3.29716	2.49358	3.07779	2.95618
Os10g0529500	Glutathione S-transferase, N-terminal domain containing protein.	0.0412454	0.00463164	7.74817	3.33232	2.8857	2.64355	2.95385
Os10g0497700	Phytochelatin synthetase-like conserved region family protein.	0.0399925	0.00269302	7.67734	2.97049	2.66208	3.18924	2.94061
Os12g0547600	Hypothetical protein.	0.0347431	0.000224386	7.67226	2.98411	2.98328	2.85157	2.93965
Os03g0374400	Conserved hypothetical protein.	0.0423772	0.00599033	7.63298	3.09882	2.48139	3.21653	2.93225
Os03g0107700	EL2 protein.	0.0391754	0.00148912	7.62087	3.08507	2.7096	2.9952	2.92996
Os12g0228700	Beta-glucosidase aggregating factor.	0.0413822	0.00497174	7.59022	3.01661	3.2273	2.52851	2.92414
Os07g0127500	PR-1a pathogenesis related protein (Hv-1a) precursor.	0.0455679	0.00912932	7.58719	3.46501	2.52068	2.78501	2.92357
Os04g0419100	Hypothetical protein.	0.040569	0.00336105	7.56103	2.87395	2.64964	3.23216	2.91858
Os09g0385700	Zn-finger, AN1-like domain containing protein.	0.0382721	0.00112299	7.54351	3.09904	2.76553	2.88114	2.91524
Os05g0380900	Calcium-binding EF-hand domain containing protein.	0.0355968	0.000357928	7.51829	3.01951	2.86898	2.84272	2.91041
Os01g0954000	NADPH-dependent FMN reductase family protein.	0.040821	0.00426094	7.49984	3.28559	2.68392	2.75106	2.90686
Os01g0510200	Conserved hypothetical protein.	0.0327406	0.000101596	7.4075	2.94504	2.84725	2.87467	2.88899
Os07g0182100	Tryptophan synthase alpha chain.	0.0404458	0.00307425	7.40246	3.1055	2.5748	2.98371	2.888
Os01g0111700	Conserved hypothetical protein.	0.0439364	0.00743295	7.3331	2.81512	2.4755	3.33265	2.87442
Os02g0834600	(No Hit)	0.042814	0.00646446	7.24608	3.09544	2.39559	3.08058	2.8572
Os03g0762500	Conserved hypothetical protein.	0.0359565	0.000392691	7.20341	2.84845	2.75099	2.9466	2.84868
Os06g0233800	Conserved hypothetical protein.	0.0477661	0.0112171	7.19399	3.22643	2.24553	3.06841	2.84679
Os08g0482700	Plastocyanin-like domain containing protein.	0.039604	0.00182421	7.18015	3.03538	2.61825	2.8784	2.84401
Os08g0509100	Lipoxygenase, chloroplast precursor (EC 1.13.11.12).	0.0399925	0.00262902	7.16226	2.57386	2.87076	3.07663	2.84041
Os11g0701400	Chitinase (EC 3.2.1.14).	0.039764	0.00237636	7.15792	3.11023	2.65193	2.75645	2.83954
Os02g0758000	Low molecular weight heat shock protein precursor.	0.0496738	0.0133123	7.1536	3.12673	2.17877	3.21051	2.83867
Os01g0837000	Ankyrin repeat containing protein.	0.039604	0.00195791	7.15225	3.02534	2.59915	2.8907	2.8384
Os09g0251800	C2 domain containing protein.	0.0440928	0.00759863	7.15063	3.19811	2.36055	2.95554	2.83807
Os01g0841700	RPP17-1.	0.0399925	0.00260969	7.13901	2.94135	2.54874	3.01708	2.83572
Os10g0485900	Conserved hypothetical protein.	0.0492911	0.0130377	7.1196	2.94843	2.21698	3.32998	2.8318
Os01g0508100	Hypothetical protein.	0.0477661	0.0112143	7.09942	3.42818	2.58372	2.4712	2.8277
Os10g0452100	Glycine-rich protein (Fragment).	0.045041	0.00842324	7.08339	2.30685	3.14016	3.02631	2.82444
Os03g0729100	Conserved hypothetical protein.	0.0432102	0.00686549	7.06737	2.78533	2.4333	3.24489	2.82117
Os09g0425900	Senescence-associated protein 5.	0.0483898	0.0119908	7.0471	3.41173	2.36022	2.67913	2.81703
Os10g0513400	Cytochrome P450 family protein.	0.045687	0.00927521	7.0354	3.33912	2.42112	2.68366	2.81463
Os11g0701000	Class III chitinase homologue (OsChib3H-c).	0.0426439	0.00616726	7.03087	3.25286	2.53754	2.65072	2.8137
Os01g0623500	AAA ATPase, central region domain containing protein.	0.0407521	0.00410126	7.02675	3.16546	2.56797	2.70515	2.81286
Os12g0114000	Hypothetical protein.	0.0383744	0.00125205	7.01592	3.00493	2.7511	2.67586	2.81063
Os02g0134400	L-aspartate oxidase family protein.	0.0422318	0.00584787	7.00771	2.83941	2.42095	3.16647	2.80894
Os02g0209300	Non-protein coding transcript, unclassifiable transcript.	0.0424935	0.00606275	7.00244	3.05829	2.37011	2.99518	2.80786
Os06g0239100	Peptidase M10A and M12B, matrixin and adamalysin family protein.	0.040569	0.00383667	6.98975	2.82273	2.49505	3.09795	2.80524
Os12g0112000	Peroxidase (EC 1.11.1.7).	0.0359565	0.000445415	6.97709	2.81288	2.89959	2.6954	2.80262
Os06g0216200	Oxo-phytodienoic acid reductase.	0.0327406	3.77789e-05	6.96248	2.76531	2.81424	2.81926	2.7996
Os03g0815100	OsNAC6 protein.	0.0440908	0.00753178	6.93506	3.06289	2.3071	3.01173	2.79391
Os11g0475000	Hypothetical protein.	0.0412971	0.00482439	6.92888	3.12876	2.79471	2.4544	2.79262
Os07g0509800	PAPS-reductase-like protein precursor.	0.0403099	0.00300387	6.91626	2.95991	2.92596	2.4841	2.78999
Os11g0151400	Cytochrome P450 family protein.	0.0498672	0.013504	6.78822	2.2371	2.69704	3.35495	2.76303
Os01g0696600	Hypothetical protein.	0.040569	0.00382658	6.77007	2.91649	2.41719	2.94383	2.75917
Os05g0129100	Acetylornithine aminotransferase, mitochondrial precursor (EC 2.6.1.11) (ACOAT) (Acetylornithine transaminase) (AOTA).	0.0404458	0.003096	6.7485	2.95719	2.45323	2.85328	2.75457
Os01g0186900	Hypothetical protein.	0.0446628	0.00814238	6.71992	2.27027	2.86378	3.11128	2.74844
Os11g0115400	Nonspecific lipid-transfer protein precursor (LTP) (Phospholipid transfer protein) (PLTP) (Allergen Zea m 14).	0.0498672	0.0135104	6.71171	3.27776	2.16404	2.79824	2.74668
Os01g0734800	UDP-glucuronosyl/UDP-glucosyltransferase family protein.	0.0399925	0.00276742	6.70329	2.9902	2.75514	2.48927	2.74487
Os01g0934800	Alpha/beta hydrolase fold domain containing protein.	0.039604	0.0021359	6.67849	2.78086	2.93557	2.50215	2.73952
Os04g0107600	Arginine decarboxylase (EC 4.1.1.19) (ARGDC) (ADC).	0.0413426	0.00492558	6.67413	2.91431	2.35325	2.94818	2.73858
Os03g0194900	Protein of unknown function DUF568 domain containing protein.	0.039764	0.00236793	6.63209	2.61768	2.9945	2.57622	2.72946
Os03g0322200	Hypothetical protein.	0.045165	0.00860189	6.63188	3.23496	2.4212	2.5321	2.72942
Os01g0627600	Cytochrome P450 monooxygenase CYP72A5 (Fragment).	0.0405322	0.00328517	6.6082	3.03714	2.5586	2.57703	2.72426
Os10g0517500	Cys/Met metabolism pyridoxal-phosphate-dependent enzymes family protein.	0.0407521	0.00413966	6.57676	2.94069	2.83997	2.37147	2.71738
Os06g0289200	UDP-glucuronosyl/UDP-glucosyltransferase family protein.	0.0367487	0.000642949	6.55444	2.70024	2.8373	2.59987	2.71247
Os02g0605900	Chitinase (EC 3.2.1.14) A.	0.039604	0.00173726	6.52753	2.54791	2.92516	2.64655	2.70654
Os01g0132000	Bowman-Birk type wound induced proteinase inhibitor WIP1 precursor.	0.0400344	0.0028106	6.48577	2.97951	2.51302	2.5993	2.69728
Os11g0168600	Protein kinase domain containing protein.	0.0412456	0.00469241	6.48357	3.04897	2.62109	2.4203	2.69679
Os02g0515200	Conserved hypothetical protein.	0.0463259	0.00989631	6.47468	3.23094	2.36959	2.4839	2.69481
Os08g0448100	Conserved hypothetical protein.	0.0391754	0.00151075	6.44584	2.88572	2.52954	2.64984	2.68837
Os01g0826400	WRKY transcription factor 24.	0.045041	0.00840469	6.42868	3.01312	2.19922	2.84123	2.68452
Os07g0631200	Zn-finger, RING domain containing protein.	0.0426439	0.00615693	6.4135	2.56167	2.38967	3.09199	2.68111
Os10g0450800	Glycine-rich cell wall structural protein 2 precursor.	0.0452737	0.0088264	6.40356	3.18366	2.46471	2.38825	2.67887
Os04g0373400	Multi antimicrobial extrusion protein MatE family protein.	0.0420404	0.00572965	6.40056	2.8187	2.93893	2.27696	2.6782
Os03g0267200	LMW heat shock protein.	0.039604	0.00159853	6.39042	2.82758	2.46905	2.73111	2.67591
Os03g0155000	(No Hit)	0.0401837	0.00292818	6.38595	2.72944	2.40085	2.89441	2.6749
Os07g0468200	Hypothetical protein.	0.039604	0.00162366	6.38511	2.88076	2.5161	2.62727	2.67471
Os03g0156300	Alpha-expansin OsEXPA20.	0.0456015	0.00921028	6.37452	3.18063	2.49746	2.33885	2.67232
Os01g0128100	Bifunctional nuclease (Fragment).	0.0391754	0.00137249	6.36935	2.82335	2.48521	2.70488	2.67115
Os02g0204700	(No Hit)	0.0453411	0.00886594	6.36757	2.28448	2.58038	3.14737	2.67074
Os03g0270000	Protein of unknown function DUF296 domain containing protein.	0.0459269	0.00950293	6.33727	3.13155	2.2271	2.63293	2.66386
Os01g0220500	Conserved hypothetical protein.	0.0406737	0.00392715	6.33625	2.87342	2.33274	2.78473	2.66363
Os09g0325700	Protein phosphatase 2C (EC 3.1.3.16) (PP2C).	0.0497901	0.0133853	6.32172	2.5226	2.20403	3.25432	2.66032
Os04g0606200	Conserved hypothetical protein.	0.0434752	0.00701688	6.27953	2.65469	2.26204	3.03524	2.65066
Os12g0189300	Isocitrate lyase and phosphorylmutase family protein.	0.0480827	0.0116402	6.27722	3.22645	2.38415	2.33978	2.65013
Os01g0839100	Zn-finger, C2H2 type domain containing protein.	0.0396273	0.00230581	6.27298	2.40532	2.70686	2.83528	2.64915
Os02g0807200	EGF-like calcium-binding domain containing protein.	0.0491934	0.0129535	6.27202	3.25733	2.32339	2.36607	2.64893
Os01g0644200	Conserved hypothetical protein.	0.0437434	0.00729152	6.25607	2.57927	2.28903	3.06747	2.64526
Os05g0427400	Phenylalanine ammonia-lyase (EC 4.3.1.5).	0.0446628	0.00812645	6.22864	2.16369	2.82667	2.92639	2.63892
Os03g0152000	Heavy metal transport/detoxification protein domain containing protein.	0.039493	0.00156227	6.19956	2.67634	2.43377	2.78639	2.63217
Os02g0136000	Plant regulator RWP-RK domain containing protein.	0.040569	0.00381029	6.19251	2.95548	2.48681	2.44928	2.63052
Os10g0525800	Glutathione S-transferase GSTU31 (Fragment).	0.039604	0.00180241	6.13651	2.8276	2.44899	2.57566	2.61742
Os06g0131300	Arginine decarboxylase (EC 4.1.1.19) (Fragment).	0.0407221	0.00406538	6.1206	2.93836	2.38232	2.52034	2.61367
Os06g0128800	C2 calcium/lipid-binding region, CaLB domain containing protein.	0.0432892	0.00694196	6.1179	3.0005	2.24296	2.59565	2.61304
Os12g0635500	Arabidopsis protein of unknown function DUF266 family protein.	0.0484138	0.0120235	6.11535	2.81618	2.042	2.97913	2.61244
Os03g0389700	Phospho-2-dehydro-3-deoxyheptonate aldolase 1, chloroplast precursor (EC 2.5.1.54) (Phospho-2-keto-3-deoxyheptonate aldolase 1) (DAHP synthetase 1) (3-deoxy-D-arabino-heptulosonate 7-phosphate synthase 1).	0.039604	0.00205218	6.0988	2.40751	2.81727	2.60079	2.60853
Os05g0552800	Conserved hypothetical protein.	0.040339	0.0030171	6.09788	2.59946	2.36414	2.86133	2.60831
Os10g0542900	Chitinase (EC 3.2.1.14) (Fragment).	0.0421981	0.00581229	6.08922	2.67772	2.91061	2.23045	2.60626
Os09g0240600	(No Hit)	0.039604	0.00210625	6.03745	2.82095	2.4172	2.54367	2.59394
Os03g0129100	Seven transmembrane protein MLO2.	0.0456455	0.00925222	6.03419	3.00572	2.13865	2.63512	2.59316
Os07g0127700	Pathogenesis-related protein 1.	0.040569	0.00370403	6.02705	2.88426	2.54867	2.34142	2.59145
Os08g0537200	Non-protein coding transcript, unclassifiable transcript.	0.0481252	0.0117207	6.02202	2.09724	2.59626	3.07724	2.59025
Os10g0380100	Transferase family protein.	0.040569	0.00339783	6.00704	2.74999	2.28466	2.72531	2.58665
Os01g0888800	Conserved hypothetical protein.	0.039604	0.00167003	5.98803	2.78255	2.42401	2.53968	2.58208
Os04g0110100	Concanavalin A-like lectin/glucanase domain containing protein.	0.0488373	0.0126063	5.98381	2.93293	2.00024	2.81002	2.58107
Os05g0438500	Soluble inorganic pyrophosphatase (EC 3.6.1.1) (Pyrophosphate phospho- hydrolase) (PPase).	0.0396273	0.00227713	5.97489	2.63979	2.34157	2.75538	2.57891
Os10g0528100	Glutathione S-transferase GST 42 (EC 2.5.1.18) (Fragment).	0.0403099	0.0029822	5.97263	2.85999	2.45362	2.42149	2.57837
Os01g0131900	Wound-induced protease inhibitor (WIP1).	0.0378346	0.000832385	5.96458	2.67844	2.43165	2.61917	2.57642
Os04g0111200	ATP sulfurylase precursor (EC 2.7.7.4) (Sulfate adenylyltransferase).	0.036941	0.00073428	5.95917	2.70816	2.47189	2.54528	2.57511
Os01g0314800	Late embryogenesis abundant protein 3 family protein.	0.040569	0.00382971	5.94998	2.59399	2.28636	2.8383	2.57288
Os05g0573800	(No Hit)	0.0367487	0.000618825	5.93254	2.6369	2.44089	2.62815	2.56865
Os02g0801700	ADP-ribosylation factor-like protein.	0.0418233	0.00537711	5.89453	2.46859	2.288	2.92154	2.55938
Os11g0114100	(No Hit)	0.039604	0.00197801	5.86794	2.75887	2.53326	2.36644	2.55286
Os07g0597200	Protein kinase domain containing protein.	0.041849	0.00551894	5.84637	2.51354	2.89238	2.2367	2.54754
Os01g0112600	(No Hit)	0.0494557	0.0131207	5.84528	2.30759	2.20082	3.13341	2.54727
Os02g0774200	Conserved hypothetical protein.	0.0404458	0.00304209	5.79927	2.78867	2.51448	2.30447	2.53587
Os10g0555100	DNA chromosome 4, ESSA I CONTIG fragment NO. 6 (Glucosyltransferase like protein).	0.0404814	0.00323452	5.78435	2.67684	2.24343	2.6762	2.53215
Os02g0639300	CBS domain containing protein.	0.0443137	0.00788777	5.74953	2.19793	2.41599	2.95642	2.52345
Os03g0663500	Thaumatin, pathogenesis-related family protein.	0.0469207	0.0104275	5.74885	3.00925	2.43903	2.12154	2.52327
Os01g0893700	Family 9 carbohydrate-binding module/cellobiose dehydrogenase, cytochrome domain containing protein.	0.045165	0.00862443	5.73397	2.49512	2.12438	2.93911	2.51953
Os04g0684900	Ribonuclease CAF1 family protein.	0.0418233	0.00545307	5.72771	2.74139	2.14714	2.66535	2.51796
Os03g0185000	Serine acetyltransferase (EC 2.3.1.30).	0.0412456	0.00467879	5.71594	2.38746	2.30089	2.85663	2.51499
Os06g0356800	Class III chitinase homologue (OsChib3H-h) (Fragment).	0.0438836	0.00739799	5.70965	2.65855	2.0859	2.79575	2.5134
Os06g0131400	Non-protein coding transcript, unclassifiable transcript.	0.040569	0.00356892	5.69692	2.6898	2.62924	2.2115	2.51018
Os03g0203700	Plasma membrane Ca2+-ATPase.	0.0465824	0.0101342	5.69553	2.89536	2.02899	2.60515	2.50983
Os09g0542900	Conserved hypothetical protein.	0.0491637	0.0129174	5.68095	2.1768	2.26233	3.07927	2.50613
Os07g0136900	Hypothetical protein.	0.0407521	0.00416851	5.67979	2.42047	2.27731	2.81973	2.50584
Os03g0130300	Cp-thionin.	0.0494199	0.0131069	5.66611	2.38409	2.07093	3.05206	2.50236
Os09g0128400	Conserved hypothetical protein.	0.0406883	0.00398118	5.65952	2.3675	2.31861	2.81593	2.50068
Os02g0506600	Conserved hypothetical protein.	0.0441587	0.00764114	5.65822	2.68123	2.06287	2.75694	2.50035
Os09g0572700	Plastocyanin-like domain containing protein.	0.0415578	0.00523851	5.65629	2.84176	2.22253	2.43528	2.49986
Os02g0767800	(No Hit)	0.0382721	0.00107911	5.65624	2.39034	2.66076	2.44844	2.49984
Os03g0745100	Conserved hypothetical protein.	0.0412454	0.00460381	5.64616	2.77902	2.19149	2.5213	2.49727
Os10g0346400	(No Hit)	0.0412456	0.00475708	5.64451	2.81907	2.44407	2.2274	2.49685
Os04g0435000	Non-protein coding transcript, uncharacterized transcript.	0.0475888	0.0109924	5.64231	2.67582	1.97668	2.83636	2.49629
Os07g0559700	Monosaccharide transporter 3.	0.044143	0.00763122	5.63111	2.68467	2.0564	2.73918	2.49342
Os03g0235000	Peroxidase (EC 1.11.1.7).	0.0404458	0.00309353	5.62618	2.62909	2.63308	2.21429	2.49216
Os09g0472100	ABC transporter.	0.0412454	0.00463269	5.62545	2.30817	2.33573	2.83201	2.49197
Os01g0558100	Glutathione S-transferase TSI-1 (EC 2.5.1.18) (Glutathione S- transferase 1).	0.0414577	0.00510975	5.59574	2.73134	2.13816	2.58349	2.48433
Os02g0627100	Phenylalanine ammonia-lyase (EC 4.3.1.5).	0.040569	0.00335103	5.58809	2.75189	2.25941	2.43577	2.48236
Os03g0188100	Multi antimicrobial extrusion protein MatE family protein.	0.0412456	0.0047278	5.54024	2.51756	2.15383	2.73845	2.46995
Os11g0537400	Non-protein coding transcript, unclassifiable transcript.	0.0451379	0.00847754	5.53274	2.43883	2.08727	2.87788	2.46799
Os03g0439000	Conserved hypothetical protein.	0.0492673	0.0130157	5.53215	2.57176	1.9317	2.90006	2.46784
Os02g0551100	Protein kinase 3.	0.0399925	0.00253627	5.5319	2.59319	2.21874	2.59139	2.46778
Os04g0121800	Non-protein coding transcript, uncharacterized transcript.	0.0458182	0.00933534	5.52811	2.92054	2.37562	2.1042	2.46679
Os03g0845000	Pirin-like protein.	0.0417931	0.00536129	5.5238	2.78885	2.16181	2.44632	2.46566
Os05g0104600	Leucine-rich repeat, plant specific containing protein.	0.0441587	0.00774212	5.51327	2.76837	2.0408	2.57956	2.46291
Os01g0121600	Conserved hypothetical protein.	0.042695	0.00628411	5.506	2.78416	2.10722	2.49164	2.461
Os10g0527800	Tau class GST protein 3.	0.0498472	0.0134658	5.50425	2.93288	2.51123	1.93753	2.46055
Os01g0567600	H(+)/MONOSACCHARIDE cotransporter.	0.0478952	0.0114939	5.48117	2.75972	1.92571	2.67803	2.45448
Os05g0550800	Protein kinase domain containing protein.	0.0412456	0.00467548	5.47385	2.25729	2.31277	2.78761	2.45256
Os03g0285800	MAP kinase 1 (MAP kinase MAPK5a).	0.0446406	0.00810711	5.45912	2.18474	2.2718	2.88947	2.44867
Os03g0781300	Conserved hypothetical protein.	0.0482677	0.0118587	5.45006	2.94502	2.02317	2.37063	2.44627
Os01g0949900	GST7 protein (EC 2.5.1.18).	0.0396273	0.00224744	5.44831	2.66926	2.38904	2.27913	2.44581
Os07g0273000	Conserved hypothetical protein.	0.048042	0.0115789	5.43965	2.86101	1.95133	2.51821	2.44351
Os05g0542500	Group 3 LEA (Type I) protein.	0.0463259	0.00988944	5.41323	2.46517	2.00007	2.84424	2.43649
Os01g0678400	Conserved hypothetical protein.	0.0412454	0.00464328	5.40161	2.47402	2.12703	2.69912	2.43339
Os03g0198600	Homeodomain leucine zipper protein CPHB-7.	0.0401837	0.00286982	5.39611	2.27684	2.32752	2.6914	2.43192
Os12g0220800	Hypothetical protein.	0.0468002	0.0103324	5.3961	2.80715	1.96039	2.52821	2.43192
Os04g0290400	Conserved hypothetical protein.	0.048869	0.0126632	5.37695	2.62894	1.88141	2.77002	2.42679
Os01g0705200	Late embryogenesis abundant protein repeat containing protein.	0.0457786	0.00931939	5.33659	2.38746	2.02408	2.8362	2.41592
Os05g0131200	(No Hit)	0.0435604	0.00711099	5.29612	2.53104	2.00605	2.67772	2.40494
Os12g0138000	Calcium-binding EF-hand domain containing protein.	0.0350198	0.000318682	5.27288	2.4477	2.31326	2.43482	2.39859
Os05g0148900	Glutathione-S-transferase 19E50.	0.0382721	0.00102153	5.26651	2.54426	2.2866	2.35968	2.39685
Os06g0210300	(No Hit)	0.0382721	0.00103563	5.25909	2.54797	2.33416	2.30231	2.39481
Os09g0468300	(No Hit)	0.0428588	0.00667627	5.23108	2.36575	2.05876	2.73682	2.38711
Os02g0206200	(No Hit)	0.0416422	0.00533031	5.21254	2.35499	2.09396	2.697	2.38199
Os06g0231600	Zn-finger, RING domain containing protein.	0.0498672	0.0135093	5.21228	2.45974	1.86328	2.82273	2.38191
Os05g0431600	(No Hit)	0.0490532	0.0128143	5.19257	2.82852	1.8895	2.41131	2.37645
Os12g0432600	Zn-finger, RING domain containing protein.	0.0488309	0.0125656	5.19095	2.90674	2.18566	2.0356	2.376
Os11g0265800	2OG-Fe(II) oxygenase domain containing protein.	0.0476513	0.0110376	5.19078	2.40114	1.92794	2.79878	2.37595
Os01g0127000	Multicopper oxidase, type 1 domain containing protein.	0.0327406	7.74866e-05	5.18686	2.35398	2.35393	2.41667	2.37486
Os02g0222100	Cysteine synthase (EC 4.2.99.8).	0.0384202	0.0012651	5.18465	2.54096	2.31519	2.26659	2.37425
Os02g0532500	RmlC-like cupin family protein.	0.0385567	0.00130952	5.18292	2.21785	2.51455	2.38889	2.37376
Os11g0531700	NUDIX hydrolase domain containing protein.	0.0423772	0.00598007	5.17655	2.13048	2.2517	2.7338	2.37199
Os01g0261000	Non-protein coding transcript, unclassifiable transcript.	0.0411723	0.00439394	5.16644	2.26479	2.16386	2.67887	2.36917
Os05g0343400	WRKY transcription factor 53 (Transcription factor WRKY12).	0.0424885	0.00605665	5.16311	2.53263	1.99869	2.5734	2.36824
Os06g0681200	Plastocyanin-like domain containing protein.	0.0449871	0.00836966	5.15983	2.05512	2.78686	2.25999	2.36732
Os08g0203100	Protein kinase domain containing protein.	0.0463022	0.0098166	5.15947	2.74117	1.93002	2.43048	2.36722
Os11g0302800	Protein of unknown function DUF724 family protein.	0.0415578	0.00529378	5.15822	2.68884	2.09665	2.31513	2.36687
Os05g0135400	Plant peroxidase family protein.	0.0420625	0.00575255	5.1439	2.71752	2.23896	2.13211	2.36286
Os07g0684900	Homeobox domain containing protein.	0.0401837	0.00292017	5.14257	2.61703	2.21249	2.25795	2.36249
Os05g0468800	Cold-regulated protein.	0.040569	0.00378055	5.1289	2.62021	2.11766	2.33808	2.35865
Os02g0612200	NB-ARC domain containing protein.	0.0478627	0.0114155	5.11853	2.47059	2.72662	1.86998	2.35573
Os01g0512900	(No Hit)	0.0431941	0.00683702	5.09904	2.28097	2.05188	2.71782	2.35022
Os01g0194300	NPR1-like protein.	0.0463022	0.00983236	5.07756	2.73345	1.92402	2.37494	2.34413
Os07g0523600	Glucose-6-phosphate/phosphate-translocator precursor.	0.0439364	0.0074208	5.05677	2.25342	2.03756	2.72368	2.33822
Os01g0933900	Glutathione transferase III(B) (EC 2.5.1.18).	0.0404458	0.00314248	5.02712	2.45753	2.06794	2.46372	2.32973
Os06g0158100	WRKY transcription factor 63.	0.0414577	0.00511892	5.0205	2.47476	1.99424	2.5145	2.32783
Os01g0941500	Glycoside hydrolase, family 17 protein.	0.0347431	0.000197935	4.99248	2.38449	2.2947	2.28008	2.31976
Os01g0944100	Conserved hypothetical protein.	0.039604	0.00172954	4.98945	2.28163	2.50162	2.1734	2.31888
Os01g0274800	Transcription factor.	0.0472415	0.0106391	4.98642	2.10956	2.04581	2.79864	2.318
Os02g0191300	Amino acid/polyamine transporter II family protein.	0.0475267	0.010907	4.93615	2.7186	1.87856	2.31301	2.30339
Os03g0407900	Protein kinase APK1B (EC 2.7.1.-).	0.0480827	0.0116332	4.93491	2.72759	1.86011	2.32137	2.30302
Os06g0239200	Conserved hypothetical protein.	0.0441587	0.00778242	4.92748	2.59005	1.90659	2.4059	2.30085
Os10g0530900	Glutathione S-transferase GST 30 (EC 2.5.1.18).	0.042814	0.00643053	4.92456	2.58174	2.36772	1.95053	2.29999
Os03g0276500	Heat shock protein 70.	0.0478627	0.0113486	4.91904	2.62194	1.81343	2.45976	2.29838
Os12g0258700	Multicopper oxidase, type 1 domain containing protein.	0.0407171	0.00402621	4.91635	2.35032	2.52035	2.0221	2.29759
Os04g0631800	Receptor-like protein kinase 5.	0.0391754	0.00150014	4.90726	2.12123	2.41537	2.34816	2.29492
Os02g0129800	Conserved hypothetical protein.	0.0347431	0.000260116	4.90138	2.35173	2.22474	2.30309	2.29319
Os06g0185300	Transferase family protein.	0.0498761	0.0135208	4.89803	2.8217	2.11258	1.94233	2.2922
Os01g0138400	Receptor protein kinase-like protein.	0.04454	0.00804849	4.89796	2.33688	1.91358	2.62608	2.29218
Os08g0241300	Conserved hypothetical protein.	0.0407521	0.00413238	4.89289	2.06842	2.23328	2.57036	2.29069
Os02g0465900	ChaC-like protein family protein.	0.0441587	0.00775576	4.89143	1.94549	2.64792	2.27736	2.29026
Os04g0537100	Auxin-responsive protein-like.	0.039604	0.00167537	4.88721	2.42467	2.10894	2.33343	2.28901
Os05g0257100	Leucine-rich repeat, plant specific containing protein.	0.0435604	0.00710821	4.86122	2.49204	2.45681	1.89511	2.28132
Os03g0760200	Cytochrome P450 family protein.	0.0408681	0.00428662	4.85982	2.33819	1.99755	2.50696	2.2809
Os07g0646800	Avr9/Cf-9 rapidly elicited protein 231.	0.0466321	0.0101702	4.85805	1.93333	2.18785	2.71995	2.28038
Os06g0195800	Conserved hypothetical protein.	0.0489555	0.0127203	4.84262	2.54113	1.75753	2.5287	2.27579
Os10g0568900	Conserved hypothetical protein.	0.0391754	0.00148963	4.83779	2.38051	2.34257	2.09996	2.27435
Os02g0738200	U box domain containing protein.	0.039604	0.00183312	4.83018	2.46217	2.14007	2.21398	2.27208
Os03g0707200	Protein of unknown function DUF6 domain containing protein.	0.0399925	0.00266242	4.82301	2.48903	2.08747	2.2333	2.26993
Os03g0734200	Hypothetical protein.	0.040569	0.00384075	4.82288	2.51729	2.26371	2.02869	2.26989
Os02g0313700	C2 domain containing protein.	0.039604	0.00186982	4.81581	2.32147	2.07732	2.40454	2.26778
Os02g0740600	Conserved hypothetical protein.	0.040569	0.00376055	4.78684	2.52258	2.05099	2.20365	2.25907
Os12g0106200	Protein of unknown function DUF260 domain containing protein.	0.0407521	0.00419982	4.77599	2.01843	2.22528	2.52369	2.2558
Os11g0169700	Hypothetical protein.	0.0460073	0.00961332	4.77488	2.25754	1.86861	2.64024	2.25546
Os04g0597800	Oligopeptide transporter, kidney isoform (Peptide transporter 2) (Kidney H+/peptide cotransporter).	0.0472996	0.0107065	4.77201	2.16847	1.8972	2.69812	2.2546
Os01g0728800	(No Hit)	0.0496896	0.0133255	4.76392	2.5279	1.72715	2.50139	2.25215
Os09g0484900	Sodium-dicarboxylate cotransporter-like.	0.0413822	0.00494079	4.74949	2.3535	1.93594	2.45388	2.24777
Os08g0389700	Protein of unknown function DUF81 domain containing protein.	0.0422318	0.00584803	4.74663	2.17326	1.99168	2.57577	2.2469
Os09g0365900	L-ascorbate oxidase precursor (EC 1.10.3.3) (Ascorbase) (ASO).	0.0404458	0.00305027	4.73238	2.12291	2.114	2.49079	2.24257
Os02g0771600	1-aminocyclopropane-1-carboxylate oxidase 1 (EC 1.14.17.4) (ACC oxidase 1) (Ethylene-forming enzyme) (EFE).	0.0414577	0.00502234	4.69976	2.28672	2.47658	1.93446	2.23259
Os03g0738600	Lipoxygenase L-2 (EC 1.13.11.12).	0.0367487	0.000619218	4.69283	2.32538	2.23293	2.13307	2.23046
Os02g0607700	Short-chain dehydrogenase/reductase SDR family protein.	0.0429034	0.00669691	4.68171	2.20399	1.92193	2.55519	2.22703
Os01g0860400	Acidic endochitinase precursor (EC 3.2.1.14).	0.0382721	0.0010955	4.68075	2.29208	2.30862	2.07953	2.22674
Os08g0501500	Serine/threonine protein kinase family protein.	0.0404458	0.00305009	4.67364	2.25768	2.41932	1.99664	2.22455
Os01g0639600	Conserved hypothetical protein.	0.0396002	0.00158957	4.66497	2.39672	2.1086	2.16028	2.22187
Os03g0264400	Anthranilate synthase alpha 2 subunit.	0.0408098	0.00424923	4.64844	2.50603	2.05535	2.08886	2.21675
Os08g0445700	Glycosyl transferase, family 20 domain containing protein.	0.0478627	0.011456	4.6093	2.54915	1.74785	2.31664	2.20455
Os04g0450900	Protein kinase PKN/PRK1, effector domain containing protein.	0.039604	0.00223018	4.60839	2.27887	1.99831	2.33561	2.20426
Os03g0762400	Peroxidase precursor (EC 1.11.1.7).	0.0418233	0.00541053	4.5954	2.29615	1.8833	2.42112	2.20019
Os02g0539500	(No Hit)	0.0404814	0.00327573	4.58939	2.35404	1.94858	2.29228	2.1983
Os12g0517400	Hypothetical protein.	0.0445727	0.00806428	4.58201	2.57996	1.91733	2.09065	2.19598
Os05g0127300	Cytokinin-regulated kinase 1.	0.0449761	0.00835384	4.57333	2.40055	1.78984	2.38935	2.19324
Os09g0367700	GST6 protein (EC 2.5.1.18).	0.0367487	0.000480829	4.56659	2.28324	2.12128	2.16883	2.19112
Os08g0367000	En/Spm-like transposon proteins family protein.	0.0469506	0.0104628	4.56601	2.47153	1.74401	2.35726	2.19094
Os01g0609900	PDR-like ABC transporter (PDR4 ABC transporter).	0.040821	0.00425643	4.56557	1.98894	2.11531	2.46814	2.19079
Os01g0327100	Haem peroxidase, plant/fungal/bacterial family protein.	0.0469506	0.0104546	4.55743	2.59809	2.1463	1.82027	2.18822
Os07g0517600	AAA ATPase, central region domain containing protein.	0.0448978	0.00827838	4.55471	2.5391	2.1774	1.84558	2.18736
Os06g0252300	TF-like protein (Fragment).	0.0391754	0.00148962	4.55325	2.35527	2.11525	2.09017	2.1869
Os06g0168500	Syntaxin-like protein (Fragment).	0.0478627	0.0113751	4.55215	2.56346	2.24189	1.7543	2.18655
Os02g0526400	ERD1 protein, chloroplast precursor.	0.0455679	0.00908731	4.55083	2.11122	1.86598	2.58119	2.18613
Os01g0949300	Calcium-binding EF-hand domain containing protein.	0.0414577	0.00501984	4.53182	1.91838	2.45499	2.1669	2.18009
Os11g0141400	Calcium-binding EF-hand domain containing protein.	0.0412971	0.00480044	4.5306	2.37678	2.28064	1.88169	2.1797
Os07g0580900	GGDP synthase.	0.0418061	0.00536463	4.52397	2.49774	2.00981	2.02521	2.17759
Os11g0211300	NBS-LRR disease resistance protein homologue (Fragment).	0.0459269	0.00948174	4.51797	2.55164	1.81284	2.16255	2.17568
Os07g0619500	Conserved hypothetical protein.	0.0435604	0.00710253	4.51637	2.13639	1.87711	2.51199	2.17516
Os01g0283500	Rhomboid-like protein family protein.	0.040569	0.00351737	4.51562	2.29139	1.91668	2.31671	2.17492
Os12g0111800	(No Hit)	0.0407521	0.00421689	4.50794	2.38307	1.9034	2.23094	2.17247
Os02g0553100	(No Hit)	0.0391754	0.00149905	4.50706	2.34035	2.08047	2.09574	2.17219
Os05g0402900	EDGP.	0.0404516	0.00322497	4.50579	2.3331	1.92883	2.25341	2.17178
Os01g0172100	Triose phosphate/phosphate translocator, non-green plastid, chloroplast precursor (CTPT).	0.0484553	0.0121478	4.49445	2.48128	2.3293	1.69386	2.16815
Os09g0550500	Conserved hypothetical protein.	0.0407521	0.00417449	4.48709	2.41518	1.92945	2.15271	2.16578
Os03g0123800	Conserved hypothetical protein.	0.0468065	0.010347	4.48616	2.56161	1.79374	2.14109	2.16548
Os10g0528400	Glutathione S-transferase, C-terminal domain containing protein.	0.0399925	0.00249176	4.47645	2.37755	2.07355	2.03597	2.16235
Os03g0719400	Esterase/lipase/thioesterase domain containing protein.	0.0426439	0.00623048	4.47273	2.45652	1.86283	2.16412	2.16116
Os01g0246700	WRKY transcription factor 1.	0.0399925	0.0027219	4.46449	2.21046	1.94231	2.32271	2.15849
Os01g0187900	Transcription factor MYBS2.	0.0347431	0.000265198	4.46401	2.09925	2.22088	2.15489	2.15834
Os02g0597200	Hypothetical protein.	0.0381464	0.000920973	4.45508	2.0363	2.262	2.16806	2.15545
Os05g0228000	Purine and other phosphorylases, family 1 protein.	0.0412454	0.00463891	4.45294	2.44331	1.95927	2.0617	2.15476
Os07g0518100	Cytochrome P450 family protein.	0.0423772	0.00595988	4.4494	2.02275	2.48518	1.9529	2.15361
Os10g0445700	Conserved hypothetical protein.	0.039604	0.00190546	4.44866	2.00334	2.1299	2.32688	2.15337
Os04g0204100	Conserved hypothetical protein.	0.0461741	0.00973889	4.44698	1.72529	2.3846	2.34859	2.15283
Os09g0555100	Sulfotransferase family protein.	0.0476513	0.0110344	4.44514	2.58768	1.81746	2.05155	2.15223
Os10g0491000	Plant Basic Secretory Protein family protein.	0.0496738	0.0133086	4.43641	2.42768	2.37097	1.64953	2.14939
Os01g0806200	Cyclin-like F-box domain containing protein.	0.0472958	0.0106723	4.43512	2.04998	1.82044	2.5765	2.14897
Os07g0550400	Receptor-like protein kinase 5.	0.0458182	0.00937616	4.42948	2.54569	1.83653	2.05919	2.14714
Os04g0565200	Cis-zeatin O-glucosyltransferase.	0.047037	0.0105215	4.42111	1.87574	1.97324	2.58425	2.14441
Os01g0934100	C2 domain containing protein.	0.0347431	0.000271696	4.39897	2.20567	2.08861	2.11721	2.13717
Os12g0181500	Amino acid carrier (Fragment).	0.040569	0.00380453	4.38386	2.28424	1.8695	2.24287	2.1322
Os01g0723600	Phosphoribosyl pyrophosphate synthase isozyme 3 precursor (EC 2.7.6.1).	0.0477145	0.01116	4.36095	2.19771	1.7012	2.47502	2.12464
Os01g0124400	Proteinase inhibitor I12, Bowman-Birk family protein.	0.0482677	0.011843	4.34791	2.58488	1.91545	1.86063	2.12032
Os02g0173200	VQ domain containing protein.	0.040569	0.00348398	4.34158	2.32921	1.89545	2.13	2.11822
Os04g0429800	Nicotinate phosphoribosyltransferase and related family protein.	0.0401536	0.00283584	4.32926	2.15854	2.2835	1.90032	2.11412
Os04g0558400	Acyl-CoA thioesterase family protein.	0.0423772	0.00597743	4.32432	2.15147	1.81083	2.37512	2.11247
Os01g0136500	Hypothetical protein.	0.039676	0.00231512	4.31725	2.28822	1.93597	2.10616	2.11011
Os05g0519000	VQ domain containing protein.	0.0411764	0.00444488	4.31388	2.35952	1.87133	2.0961	2.10899
Os03g0244200	Thaumatin-like protein.	0.0477145	0.0111566	4.30597	2.50546	1.72917	2.08438	2.10634
Os02g0584700	(No Hit)	0.0414577	0.00512092	4.299	2.33282	1.81852	2.16066	2.104
Os03g0373300	Protein of unknown function DUF1110 family protein.	0.040569	0.00385243	4.27366	2.30107	1.8536	2.13175	2.09547
Os08g0546800	Heat shock factor RHSF2.	0.0478627	0.0113907	4.25776	1.88068	1.84987	2.53973	2.09009
Os12g0506500	Galactokinase/homoserine kinase family protein.	0.0441587	0.00771196	4.256	2.30467	1.72217	2.24165	2.0895
Os10g0189600	Aminotransferase, class I and II domain containing protein.	0.0482014	0.0117994	4.25251	2.53757	1.9397	1.78768	2.08831
Os12g0631600	Hypothetical protein.	0.04369	0.00723536	4.24145	2.35936	1.75039	2.14392	2.08456
Os10g0565200	Beta-amylase PCT-BMYI (EC 3.2.1.2).	0.0495119	0.0131759	4.23133	2.25466	1.6044	2.38428	2.08111
Os03g0334200	Hypothetical protein.	0.042814	0.00649592	4.22151	2.19132	1.7466	2.29536	2.07776
Os10g0559800	Protein of unknown function DUF547 domain containing protein.	0.0440928	0.00757827	4.2213	2.27611	2.24257	1.71439	2.07769
Os10g0419400	Submergence induced protein 2.	0.0469506	0.0104587	4.21165	2.47857	1.99329	1.7513	2.07439
Os04g0631100	General substrate transporter family protein.	0.045165	0.00867547	4.19887	2.32994	1.69041	2.18966	2.07
Os03g0326000	Phospholipid-transporting ATPase 1 (EC 3.6.3.1) (Aminophospholipid flippase 1).	0.0465692	0.0100973	4.18487	2.4177	1.69405	2.0838	2.06518
Os04g0182200	2OG-Fe(II) oxygenase domain containing protein.	0.0399925	0.00269419	4.18156	2.15336	1.8503	2.18847	2.06404
Os01g0280200	(No Hit)	0.0411723	0.00438335	4.16808	1.98911	1.86553	2.32351	2.05938
Os03g0388500	Anther ethylene-upregulated protein ER1 (Fragment).	0.039604	0.00211309	4.15908	2.09202	1.87736	2.19941	2.05626
Os02g0154300	Conserved hypothetical protein.	0.0382721	0.00115429	4.15342	2.14408	1.91671	2.10211	2.0543
Os09g0441400	Elicitor-inducible cytochrome P450.	0.0480827	0.0116286	4.14922	2.49917	1.84414	1.8152	2.05284
Os03g0244700	ARM repeat fold domain containing protein.	0.0412971	0.00489475	4.12563	2.31562	1.99132	1.82691	2.04462
Os05g0149000	Pectinesterase inhibitor domain containing protein.	0.039604	0.00171175	4.11383	1.91637	2.00312	2.20195	2.04048
Os12g0570700	Metallothionein-like protein.	0.0417634	0.00535415	4.10273	2.18374	2.18866	1.73735	2.03658
Os01g0575200	Rb (Fragment).	0.0367487	0.000606078	4.08952	2.10548	2.05395	1.93636	2.03193
Os09g0522000	CBF-like protein.	0.0441587	0.00768998	4.08946	1.70658	2.32487	2.06428	2.03191
Os04g0450000	FYVE/PHD zinc finger domain containing protein.	0.0413406	0.00491561	4.08661	2.07088	1.76581	2.25602	2.03091
Os02g0740400	Lipolytic enzyme, G-D-S-L family protein.	0.0399925	0.00276895	4.07621	2.19628	2.05604	1.82936	2.02723
Os05g0542800	Glycoside hydrolase, family 28 protein.	0.0483448	0.0119459	4.07091	2.43887	1.67218	1.965	2.02535
Os12g0149900	IQ calmodulin-binding region domain containing protein.	0.039604	0.00208747	4.06916	2.10801	1.83973	2.12645	2.02473
Os07g0471300	Argonaute 4 protein.	0.0482677	0.011867	4.06617	2.45858	1.72516	1.88727	2.02367
Os01g0666400	Conserved hypothetical protein.	0.0420164	0.00566514	4.05747	1.99243	1.77124	2.29807	2.02058
Os05g0588900	BCS1 protein-like protein.	0.0441587	0.00766288	4.05731	1.92971	1.76801	2.36385	2.02052
Os03g0324600	Disease resistance protein family protein.	0.0415823	0.00530605	4.05066	1.72685	2.12249	2.20513	2.01816
Os01g0199700	Conserved hypothetical protein.	0.0477145	0.0111071	4.04281	2.39479	1.65344	1.99784	2.01536
Os10g0493700	(No Hit)	0.0404458	0.00315171	4.03954	2.10466	1.78895	2.14897	2.01419
Os05g0447700	Ferritin/ribonucleotide reductase-like family protein.	0.0440982	0.00760132	4.03709	1.81162	1.86319	2.36514	2.01332
Os01g0160100	Pyruvate decarboxylase isozyme 2 (EC 4.1.1.1) (PDC) (Fragment).	0.0473213	0.0107399	4.01392	2.41586	1.87064	1.72854	2.00501
Os02g0658800	Beta-expansin.	0.0437681	0.00733238	4.0061	1.85946	1.80176	2.34538	2.0022
Os08g0386200	WRKY transcription factor 69.	0.0481474	0.0117561	4.00332	2.40733	1.65649	1.93977	2.0012
Os11g0673100	Conserved hypothetical protein.	0.045022	0.00839612	3.99621	2.36689	1.82824	1.80077	1.99863
Os02g0725300	Conserved hypothetical protein.	0.0350198	0.000316337	3.9858	1.98209	2.06172	1.9408	1.99487
Os09g0517100	Disease resistance protein family protein.	0.0484138	0.0120179	3.9808	2.25467	1.55483	2.16968	1.99306
Os03g0164300	Conserved hypothetical protein.	0.039604	0.00189091	3.97917	1.82354	2.04256	2.1113	1.99247
Os03g0247900	F5O11.14 (ACR8).	0.0478627	0.0113453	3.97617	2.29874	1.57992	2.09548	1.99138
Os04g0688100	Anionic peroxidase precursor.	0.0406737	0.00393884	3.95516	1.75011	2.17698	2.02411	1.98374
Os02g0437200	SNAP-34.	0.0382721	0.00103652	3.95205	1.95298	1.88979	2.10504	1.9826
Os06g0683400	EF-hand Ca2+-binding protein CCD1.	0.0399925	0.0025698	3.94161	1.81637	1.95743	2.16256	1.97879
Os01g0287600	Chitinase (Class II) (EC 3.2.1.14).	0.0404458	0.00314822	3.93912	2.20013	1.85824	1.87524	1.97787
Os04g0584600	Calcium dependent protein kinase.	0.0347431	0.000233788	3.92883	2.02325	1.91915	1.97991	1.9741
Os04g0591100	Protein of unknown function DUF597 family protein.	0.0399886	0.00247209	3.92722	2.16686	1.84597	1.9077	1.97351
Os06g0141000	Monosaccharide transporter.	0.039764	0.00238132	3.92347	2.15322	1.82422	1.93896	1.97213
Os01g0568100	(No Hit)	0.0465811	0.0101272	3.91131	2.363	1.72292	1.81704	1.96765
Os08g0526400	Nitrate-induced NOI family protein.	0.040569	0.00381783	3.90718	1.92305	1.77997	2.19537	1.96613
Os02g0226300	Mitochondrial substrate carrier family protein.	0.040569	0.00371176	3.90223	2.14358	1.73646	2.01285	1.9643
Os10g0326800	(No Hit)	0.0418674	0.00552786	3.89967	2.21765	1.96254	1.70987	1.96335
Os05g0495700	Glycerol-3-phosphate dehydrogenase-like protein (Fragment).	0.042814	0.00638509	3.89371	2.12879	1.64644	2.1082	1.96115
Os05g0576600	Conserved hypothetical protein.	0.0482806	0.0119225	3.8911	2.2674	1.54363	2.06951	1.96018
Os10g0360100	Sugar transporter protein.	0.0478133	0.0112503	3.87326	2.31306	1.58919	1.95839	1.95355
Os03g0764100	Conserved hypothetical protein.	0.036941	0.000743959	3.86893	1.91102	2.05758	1.8872	1.95194
Os05g0471000	Protein kinase domain containing protein.	0.0367487	0.000715231	3.86691	1.85876	2.03948	1.9553	1.95118
Os04g0653600	AP2/EREBP transcription factor BABY BOOM1.	0.0455679	0.00906573	3.85761	2.2248	1.59235	2.02597	1.94771
Os09g0543400	Ornithine decarboxylase (EC 4.1.1.17).	0.0443987	0.00794897	3.85682	2.2722	1.67362	1.89641	1.94741
Os04g0685300	Harpin-induced 1 domain containing protein.	0.0409071	0.00430257	3.85154	1.87115	1.77038	2.19478	1.94544
Os01g0570800	IQ calmodulin-binding region domain containing protein.	0.0485598	0.012321	3.85064	2.37755	1.68182	1.77593	1.9451
Os06g0170800	Conserved hypothetical protein.	0.0404458	0.00307568	3.84846	1.95795	1.75063	2.12427	1.94428
Os12g0639500	Conserved hypothetical protein.	0.0423056	0.00590938	3.84603	1.87196	2.23152	1.72664	1.94337
Os10g0478300	Myb, DNA-binding domain containing protein.	0.047602	0.0110068	3.84392	1.89065	1.61545	2.32163	1.94258
Os12g0569300	Thaumatin, pathogenesis-related family protein.	0.040569	0.0034086	3.84248	2.13473	1.95017	1.74121	1.94204
Os06g0676700	High pI alpha-glucosidase.	0.0484553	0.0121395	3.83938	2.25744	2.03669	1.52849	1.94087
Os11g0629300	RING-H2 finger protein RHB1a.	0.039604	0.0022291	3.83809	2.07314	1.76426	1.98376	1.94039
Os03g0739700	Protein of unknown function DUF1334 family protein.	0.0367487	0.000716383	3.83357	1.93433	2.03071	1.85102	1.93869
Os05g0181700	Hypothetical protein.	0.0451802	0.00875661	3.82179	2.25259	1.62151	1.92865	1.93425
Os10g0499400	CBS domain containing protein.	0.0461356	0.00970525	3.81869	1.99305	1.5749	2.23127	1.93308
Os10g0561800	Homeobox-leucine zipper protein HAT4 (HD-ZIP protein 4) (HD-ZIP protein ATHB-2).	0.0460073	0.00960147	3.81783	1.82495	1.66971	2.3036	1.93275
Os08g0456200	Elicitor-inducible cytochrome P450.	0.0487438	0.0125081	3.81724	2.33976	1.59314	1.86469	1.93253
Os03g0687400	(No Hit)	0.04517	0.00872092	3.81165	1.97664	1.59556	2.21904	1.93041
Os02g0736900	Conserved hypothetical protein.	0.0434452	0.00699737	3.80874	2.04606	1.60875	2.13313	1.92932
Os01g0947900	(No Hit)	0.039604	0.00164111	3.80111	1.96933	1.77483	2.0351	1.92642
Os06g0262500	(No Hit)	0.0423772	0.00594992	3.79993	2.22442	1.7793	1.77421	1.92597
Os03g0305200	Hypothetical protein.	0.0412454	0.004624	3.79971	1.89339	1.71626	2.16801	1.92589
Os04g0142400	Conserved hypothetical protein.	0.0482677	0.0118697	3.79387	1.60908	1.83616	2.32577	1.92367
Os01g0553000	Hypothetical protein.	0.040569	0.00340281	3.7927	2.13918	1.76069	1.8698	1.92322
Os02g0465600	(No Hit)	0.042417	0.0060189	3.78376	1.62107	2.05439	2.084	1.91982
Os03g0734300	Proteinase inhibitor I20, Pin2 family protein.	0.0485598	0.0123343	3.78147	2.21881	2.0362	1.50184	1.91895
Os08g0141400	FAD-dependent pyridine nucleotide-disulphide oxidoreductase domain containing protein.	0.0437681	0.00735022	3.77047	1.80069	1.70347	2.24008	1.91474
Os08g0404500	C1-like domain containing protein.	0.0396273	0.00226594	3.77006	1.99025	1.73285	2.02067	1.91459
Os01g0765600	Calcium-binding EF-hand domain containing protein.	0.039604	0.00203581	3.76955	1.82761	1.82815	2.08741	1.91439
Os10g0528300	Tau class GST protein 4.	0.0485598	0.0122642	3.76048	1.52366	1.94838	2.26071	1.91092
Os03g0221200	Homocysteine S-methyltransferase 1 (EC 2.1.1.10) (S- methylmethionine:homocysteine methyltransferase 1) (SMM:Hcy S- methyltransferase 1) (ZmHMT-1).	0.0404458	0.00312819	3.75865	2.12233	1.82988	1.77844	1.91022
Os02g0585200	Heavy metal transport/detoxification protein domain containing protein.	0.041894	0.00560773	3.75652	1.85584	1.69183	2.18052	1.9094
Os01g0384800	Hypothetical protein.	0.0399925	0.00259398	3.75541	2.08962	1.88183	1.75545	1.90897
Os02g0746900	(No Hit)	0.045582	0.00919435	3.7524	2.25425	1.84315	1.62604	1.90781
Os02g0587300	Hypothetical protein.	0.040569	0.00368553	3.74691	1.77285	1.80739	2.13687	1.9057
Os07g0516300	Protein of unknown function DUF584 family protein.	0.0427918	0.00634143	3.74529	1.91648	1.63554	2.16321	1.90508
Os03g0761100	Protein phosphatase 2C-like protein.	0.0412971	0.00479929	3.73416	2.159	1.82059	1.72277	1.90079
Os04g0560000	(No Hit)	0.0477011	0.0110696	3.73082	2.13175	1.49809	2.06865	1.89949
Os05g0495300	Hypothetical protein.	0.042695	0.0062867	3.7289	2.19986	1.72287	1.77352	1.89875
Os12g0518900	(No Hit)	0.042814	0.00656472	3.72276	2.1987	1.79974	1.69067	1.89637
Os08g0413100	Protein of unknown function DUF1262 family protein.	0.0347431	0.000264667	3.72156	1.88335	1.84987	1.9545	1.89591
Os12g0296900	(No Hit)	0.0415578	0.00528821	3.70843	2.16669	1.76239	1.74335	1.89081
Os01g0172500	(No Hit)	0.0486326	0.0124225	3.70824	1.70218	1.65473	2.3153	1.89074
Os04g0488700	Protein kinases-like protein.	0.0380397	0.000849981	3.70733	1.7848	1.97079	1.91556	1.89038
Os02g0453500	Conserved hypothetical protein.	0.0407521	0.00421757	3.70498	1.68541	1.87221	2.11078	1.88946
Os01g0202300	(No Hit)	0.041849	0.00547944	3.69875	2.15874	1.69074	1.81163	1.88704
Os02g0704300	Hypothetical protein.	0.0459269	0.00950502	3.69817	2.06082	1.51649	2.08313	1.88681
Os05g0134700	Haem peroxidase, plant/fungal/bacterial family protein.	0.039604	0.00175679	3.6952	2.03253	1.76112	1.86331	1.88565
Os01g0884300	No apical meristem (NAM) protein domain containing protein.	0.0455679	0.00910274	3.69378	2.09484	1.52451	2.03595	1.8851
Os03g0700700	Lipoxygenase (EC 1.13.11.12).	0.0406737	0.00394378	3.69311	1.76314	1.76912	2.12225	1.88483
Os02g0799600	Conserved hypothetical protein.	0.0474912	0.0108751	3.69148	1.88359	1.54137	2.22764	1.8842
Os03g0601300	(No Hit)	0.0432391	0.00687894	3.69014	2.19545	1.76073	1.69485	1.88368
Os01g0837200	Conserved hypothetical protein.	0.0411723	0.00441465	3.68898	2.04157	1.6353	1.97279	1.88322
Os01g0860500	Chitinase (EC 3.2.1.14).	0.040339	0.00302116	3.68561	2.04995	1.90308	1.69269	1.8819
Os11g0618700	Protein of unknown function DUF594 family protein.	0.040569	0.00357351	3.68383	2.0951	1.71236	1.83616	1.88121
Os08g0169100	Hypothetical protein.	0.0407521	0.00419347	3.68335	2.10472	1.85437	1.68396	1.88102
Os08g0557600	Monodehydroascorbate reductase (EC 1.6.5.4) (MDAR) (Ascorbate free radical reductase) (AFR reductase).	0.0461356	0.00971789	3.68046	2.23316	1.80788	1.59862	1.87989
Os11g0701100	Class III chitinase homologue (OsChib3H-h) (Fragment).	0.0418676	0.00553218	3.68018	2.15899	1.71434	1.76601	1.87978
Os11g0218600	(No Hit)	0.045022	0.00839435	3.67838	2.22024	1.76096	1.65601	1.87907
Os07g0584100	MAP kinase-like protein.	0.0491644	0.0129357	3.66971	2.20948	1.47286	1.94466	1.87567
Os01g0845800	(No Hit)	0.042814	0.00649128	3.65315	2.15189	1.82128	1.63425	1.86914
Os09g0332900	(No Hit)	0.0457749	0.0093168	3.65136	2.19137	1.56295	1.85098	1.86843
Os09g0481200	Photosystem I reaction center subunit V (PSI-G) (Photosystem I 9 kDa protein) (Fragment).	0.042814	0.00642057	3.64577	1.80495	1.64207	2.15166	1.86622
Os01g0665500	WRKY transcription factor 34.	0.0412454	0.00464505	3.64237	2.11229	1.68738	1.79497	1.86488
Os01g0858200	DEAD/H (Asp-Glu-Ala-Asp/His) box polypeptide 16.	0.0485598	0.012243	3.64108	2.0525	1.44858	2.09202	1.86437
Os11g0281200	(No Hit)	0.0441587	0.00780066	3.64095	2.18881	1.75972	1.64441	1.86431
Os06g0531600	Lipolytic enzyme, G-D-S-L family protein.	0.0477661	0.0112044	3.63078	1.59601	1.73565	2.24918	1.86028
Os01g0305200	Conserved hypothetical protein.	0.0382721	0.00113774	3.62122	1.78916	1.79857	1.9817	1.85648
Os05g0497300	Ethylene responsive element binding factor 5 (AtERF5).	0.0411723	0.00438758	3.61921	1.86767	1.63632	2.06302	1.85567
Os02g0537100	Pectinesterase inhibitor domain containing protein.	0.0382721	0.00111317	3.61845	1.75319	1.84576	1.96716	1.85537
Os02g0796600	Esterase/lipase/thioesterase domain containing protein.	0.0414577	0.00510974	3.61705	1.93688	1.59448	2.03308	1.85481
Os03g0699700	Lipoxygenase (EC 1.13.11.12) (Fragment).	0.0375461	0.000765648	3.61313	1.75114	1.91313	1.89548	1.85325
Os11g0474800	Terpene synthase-like domain containing protein.	0.0481252	0.0117111	3.61217	2.15529	1.93441	1.4689	1.85287
Os01g0948000	(No Hit)	0.040569	0.00382991	3.60721	1.64488	1.86579	2.04198	1.85088
Os01g0278000	VQ domain containing protein.	0.040569	0.00337341	3.6072	1.84192	1.66885	2.04186	1.85088
Os03g0822700	ARM repeat fold domain containing protein.	0.0399925	0.00258912	3.60688	1.92281	1.66368	1.96577	1.85075
Os08g0190100	Oxalate oxidase-like protein or germin-like protein (Germin-like 8) (Germin-like 12).	0.0461356	0.00970094	3.60638	1.99159	2.07365	1.48641	1.85055
Os02g0707000	Monodehydroascorbate reductase, seedling isozyme (EC 1.6.5.4) (MDAR seedling) (Ascorbate free radical reductase seedling) (AFR reductase seedling).	0.0481513	0.0117679	3.60385	2.23004	1.77907	1.53951	1.84954
Os06g0139800	Acid phosphatase-1(1) (Fragment).	0.0412971	0.00488137	3.60204	2.08758	1.64186	1.817	1.84881
Os02g0582800	Conserved hypothetical protein.	0.0404458	0.00309981	3.59372	2.0262	1.84071	1.66953	1.84548
Os08g0512400	Protein of unknown function DUF296 domain containing protein.	0.0446305	0.00809237	3.59139	2.12768	1.54972	1.85623	1.84454
Os11g0705800	Scarecrow-like 9 (Fragment).	0.040569	0.00381911	3.59009	2.0685	1.76909	1.69448	1.84402
Os04g0287400	WRKY transcription factor 51.	0.048098	0.0116493	3.57925	2.22464	1.55117	1.74316	1.83966
Os03g0610400	Zn-finger, C2H2 type domain containing protein.	0.039604	0.00160156	3.57481	1.96541	1.83786	1.71032	1.83787
Os04g0125600	(No Hit)	0.0477011	0.0110836	3.57382	2.22592	1.67463	1.61185	1.83747
Os03g0156000	Alpha-expansin OsEXPA19.	0.0452737	0.0088236	3.55949	2.17644	1.68844	1.63013	1.83167
Os03g0440900	LRR protein.	0.0441587	0.00776388	3.55817	2.14852	1.73134	1.61355	1.83114
Os11g0195500	Lipase, class 3 family protein.	0.0399925	0.00264432	3.55358	1.8939	1.95032	1.6436	1.82927
Os10g0147900	ARM repeat fold domain containing protein.	0.0460965	0.00967397	3.55223	2.07112	1.47426	1.9408	1.82873
Os09g0570900	Amino acid-binding ACT domain containing protein.	0.0492291	0.0129791	3.55004	1.46834	1.81854	2.19663	1.82784
Os08g0398000	ABC transporter related domain containing protein.	0.0327406	0.000111266	3.54208	1.80983	1.80119	1.86277	1.8246
Os01g0621900	Conserved hypothetical protein.	0.042814	0.00661079	3.54101	2.09308	1.57827	1.80113	1.82416
Os04g0667600	Heavy metal transport/detoxification protein domain containing protein.	0.045165	0.008638	3.54091	1.75234	1.57107	2.14897	1.82412
Os02g0536500	Conserved hypothetical protein.	0.0426439	0.00622633	3.5402	2.08481	1.8012	1.58548	1.82383
Os04g0589400	(No Hit)	0.0477145	0.011146	3.53292	2.20517	1.58425	1.67316	1.82086
Os09g0258000	Cellular retinaldehyde-binding/triple function, N-terminal domain containing protein.	0.0404516	0.00316427	3.52155	1.67978	1.75213	2.01672	1.81621
Os02g0578300	Glucosyltransferase (Fragment).	0.0441587	0.00773715	3.51917	2.12943	1.71595	1.60033	1.81524
Os06g0710700	Benzoyl coenzyme A: benzyl alcohol benzoyl transferase.	0.0420625	0.00575852	3.5189	2.07699	1.76154	1.60685	1.81513
Os02g0215200	Histone deacetylase (Fragment).	0.0382721	0.000959608	3.51607	1.86932	1.87107	1.7015	1.81396
Os11g0252400	Ankyrin repeat containing protein.	0.047824	0.0112605	3.51466	1.80546	1.48128	2.15342	1.81338
Os03g0806600	Conserved hypothetical protein.	0.0496738	0.0133153	3.50828	2.10589	1.40183	1.92458	1.81076
Os03g0841600	UDP-glucuronosyl/UDP-glucosyltransferase family protein.	0.039676	0.00231926	3.50636	1.82792	1.65056	1.95144	1.80997
Os10g0138400	(No Hit)	0.039604	0.00161303	3.50213	1.82842	1.67342	1.92286	1.80823
Os04g0406600	Prephenate dehydratase domain containing protein.	0.0437681	0.00735747	3.49031	1.56162	1.75465	2.09379	1.80335
Os03g0187600	GRAM domain containing protein.	0.039604	0.00186178	3.48923	1.9446	1.67595	1.78818	1.80291
Os03g0197800	Hypothetical protein.	0.0327406	0.000113149	3.48919	1.83338	1.76749	1.80781	1.80289
Os08g0395700	Conserved hypothetical protein.	0.0396273	0.00228974	3.48678	1.86444	1.63118	1.91008	1.8019
Os04g0449500	Conserved hypothetical protein.	0.0463259	0.00994568	3.4853	2.0123	1.95049	1.44106	1.80128
Os04g0533500	Cytochrome b561 family protein.	0.0477145	0.0111592	3.48517	2.04953	1.93049	1.42366	1.80123
Os04g0258700	(No Hit)	0.0423522	0.00592184	3.48248	1.82174	1.54902	2.02957	1.80011
Os03g0194100	C2 domain containing protein.	0.0404458	0.00308351	3.4795	1.91958	1.8769	1.60016	1.79888
Os11g0449000	(No Hit)	0.0412971	0.00485415	3.47529	2.04819	1.66131	1.6819	1.79713
Os01g0954500	Protein of unknown function DUF702 family protein.	0.0465213	0.0100664	3.47184	2.15287	1.67361	1.56062	1.7957
Os04g0305500	(No Hit)	0.0482677	0.0119039	3.47156	2.17702	1.69491	1.51482	1.79558
Os10g0510500	Auxin responsive SAUR protein family protein.	0.039792	0.00238638	3.46868	1.88265	1.61876	1.88175	1.79439
Os07g0225300	OsNAC3 protein.	0.0484138	0.0120625	3.46836	1.75245	1.47262	2.15769	1.79425
Os01g0974400	Zn-finger, RING domain containing protein.	0.039604	0.00201215	3.46781	1.6363	1.84408	1.90169	1.79403
Os04g0234400	(No Hit)	0.0444682	0.00797014	3.4677	2.07681	1.7863	1.51882	1.79398
Os09g0266000	Nuclear transport factor 2 domain containing protein.	0.045165	0.00855362	3.45657	2.0438	1.47593	1.84829	1.78934
Os08g0223000	Hypothetical protein.	0.0463259	0.00997231	3.45147	2.14598	1.62952	1.58614	1.78721
Os03g0152800	Protein kinase-like domain containing protein.	0.0423772	0.00596153	3.44796	1.85704	1.51829	1.9819	1.78574
Os06g0607200	Cellular retinaldehyde-binding/triple function, N-terminal domain containing protein.	0.0367487	0.000634021	3.447	1.75253	1.87428	1.72921	1.78534
Os07g0605800	STF-1 (Fragment).	0.0412971	0.00484704	3.44671	2.02123	1.73725	1.59717	1.78522
Os03g0645300	(No Hit)	0.0380671	0.000852336	3.4375	1.69227	1.77931	1.8725	1.78136
Os07g0643800	Plant disease resistance response protein family protein.	0.0407521	0.004172	3.43611	1.95095	1.56071	1.83067	1.78078
Os04g0610400	Pathogenesis-related transcriptional factor and ERF domain containing protein.	0.040569	0.00385348	3.43605	1.64998	1.69107	2.0012	1.78075
Os04g0685700	Conserved hypothetical protein.	0.0418676	0.00553027	3.43235	1.95758	1.51944	1.86057	1.7792
Os09g0453400	Peptidase S26A, signal peptidase I family protein.	0.0367487	0.000550073	3.42269	1.85283	1.76229	1.71027	1.77513
Os11g0227800	Disease resistance protein family protein.	0.0451516	0.00854513	3.41176	1.65889	1.55789	2.09476	1.77052
Os01g0768100	Hypothetical protein.	0.0404458	0.00308381	3.40906	1.96262	1.63974	1.70577	1.76937
Os11g0666000	Non-protein coding transcript, unclassifiable transcript.	0.0463259	0.00995771	3.40202	2.11854	1.55015	1.63048	1.76639
Os06g0549600	FAD linked oxidase, N-terminal domain containing protein.	0.0381464	0.000934591	3.39899	1.86498	1.67958	1.75076	1.76511
Os05g0126800	Hypothetical protein.	0.0401837	0.00290395	3.39549	1.92291	1.5935	1.77444	1.76362
Os11g0184900	OsNAC5 protein.	0.0383744	0.00123896	3.38858	1.64248	1.78717	1.85241	1.76068
Os11g0704800	Membrane protein.	0.0389058	0.00133815	3.38734	1.73825	1.88112	1.66109	1.76015
Os02g0716600	Non-protein coding transcript, unclassifiable transcript.	0.0396273	0.00226552	3.38239	1.74511	1.61976	1.90926	1.75804
Os03g0297000	Protein of unknown function DUF538 family protein.	0.0478229	0.0112564	3.38203	2.11061	1.46824	1.69482	1.75789
Os01g0955700	Conserved hypothetical protein.	0.039604	0.00168713	3.37283	1.78962	1.8572	1.61507	1.75396
Os02g0803300	Epsin, N-terminal domain containing protein.	0.040569	0.00345986	3.36694	1.81748	1.54891	1.88793	1.75144
Os07g0633400	IQ calmodulin-binding region domain containing protein.	0.0490965	0.0128315	3.35529	1.74384	1.40175	2.09371	1.74644
Os03g0194600	Protein of unknown function DUF568 domain containing protein.	0.0490833	0.0128241	3.35527	1.61462	1.48582	2.13884	1.74643
Os01g0971200	Conserved hypothetical protein.	0.0468002	0.0103338	3.35506	2.09508	1.50259	1.64134	1.74634
Os07g0625400	SKP1 component family protein.	0.0440836	0.00752141	3.35393	1.48891	2.01591	1.73274	1.74585
Os04g0451900	Protein phosphatase 2C-like domain containing protein.	0.0466011	0.0101452	3.34801	2.05028	1.43734	1.74228	1.7433
Os03g0191400	Ras GTPase family protein.	0.0404814	0.00326602	3.34607	1.92909	1.71059	1.58772	1.74247
Os01g0776700	Conserved hypothetical protein.	0.0401837	0.0028887	3.34239	1.688	1.6115	1.92315	1.74088
Os10g0190900	Multi antimicrobial extrusion protein MatE family protein.	0.0477145	0.0111039	3.34177	2.09771	1.47843	1.64571	1.74061
Os05g0553400	Myb-related transcription factor-like protein (MYB transcription factor).	0.0455679	0.00910078	3.34046	1.92003	1.4061	1.894	1.74005
Os12g0560300	NTGB2 (Fragment).	0.0461009	0.00968363	3.33995	1.98205	1.40605	1.83137	1.73982
Os02g0712500	Conserved hypothetical protein.	0.0473767	0.0107846	3.33947	1.89116	1.37698	1.95072	1.73962
Os11g0582100	Zn-finger, RING domain containing protein.	0.040569	0.00375667	3.33494	1.95098	1.64062	1.62138	1.73766
Os12g0131200	Zinc finger DHHC domain containing protein 7 (Sertoli cell gene with a zinc finger domain protein).	0.0427681	0.00632513	3.33277	2.01176	1.63155	1.56686	1.73672
Os09g0471200	Protein kinase domain containing protein.	0.0480827	0.0116382	3.33082	2.08325	1.43345	1.69093	1.73588
Os09g0130500	(No Hit)	0.0467884	0.0103068	3.32796	2.07721	1.48284	1.64387	1.73464
Os05g0128200	Transposable element Mu1 sequence.	0.0367487	0.00057216	3.32269	1.72836	1.66263	1.80607	1.73235
Os01g0192300	I-box binding factor (Fragment).	0.0401837	0.00286877	3.3092	1.89449	1.5747	1.71026	1.72648
Os05g0436600	(No Hit)	0.0453716	0.00889458	3.30778	2.05349	1.55501	1.56909	1.72586
Os01g0757100	(No Hit)	0.0419463	0.00564507	3.30777	1.46581	1.86827	1.8435	1.72586
Os05g0312000	Conserved hypothetical protein.	0.0468184	0.0103568	3.30405	2.07728	1.52908	1.56635	1.72424
Os08g0499300	WRKY transcription factor 30.	0.0423772	0.00596878	3.3002	1.67157	1.52075	1.97533	1.72255
Os02g0749300	Shikimate kinase, chloroplast precursor (EC 2.7.1.71).	0.0407521	0.00409266	3.29977	1.70669	1.53925	1.92116	1.72236
Os07g0296000	Conserved hypothetical protein.	0.0450481	0.00845529	3.29496	1.54508	2.0381	1.57761	1.72026
Os07g0583600	Chitin-inducible gibberellin-responsive protein.	0.0489771	0.012775	3.29423	1.74877	1.36647	2.04459	1.71994
Os06g0182100	(No Hit)	0.0435604	0.00710639	3.29246	1.84617	1.42853	1.8828	1.71917
Os08g0235800	(No Hit)	0.0414577	0.00507096	3.28978	1.93927	1.51504	1.69967	1.71799
Os03g0692700	Protein of unknown function DUF538 family protein.	0.041894	0.00554969	3.2878	1.67422	1.51921	1.95794	1.71712
Os08g0293900	Conserved hypothetical protein.	0.0446878	0.00815639	3.28695	2.0126	1.48302	1.65463	1.71675
Os03g0122300	Flavanone 3-hydroxylase-like protein.	0.0391754	0.00149225	3.28661	1.79337	1.5844	1.77203	1.7166
Os02g0114400	Phospholipid/glycerol acyltransferase family protein.	0.0455679	0.00910457	3.28571	2.04587	1.54417	1.55858	1.71621
Os07g0617700	Viral coat and capsid protein family protein.	0.0367487	0.000686531	3.28223	1.62616	1.74531	1.77256	1.71468
Os03g0601500	B12D family protein.	0.0465101	0.0100603	3.2785	1.46397	1.62926	2.04588	1.71304
Os12g0268000	Cytochrome P450 71A1 (EC 1.14.-.-) (CYPLXXIA1) (ARP-2).	0.0473073	0.0107329	3.27232	1.74141	1.38654	2.00299	1.71031
Os12g0570400	Hypothetical protein.	0.0413822	0.00495535	3.26675	1.85198	1.46815	1.80345	1.70786
Os10g0521400	Alpha/beta hydrolase fold domain containing protein.	0.041894	0.00561776	3.26623	1.45321	1.86672	1.80294	1.70762
Os06g0589300	Viral coat and capsid protein family protein.	0.0397458	0.00234396	3.25737	1.58343	1.66571	1.86199	1.70371
Os04g0674700	Amp-binding protein.	0.0435604	0.00709413	3.23968	1.97078	1.48645	1.63032	1.69585
Os02g0696500	Glycoside hydrolase, family 16 domain containing protein.	0.04369	0.00721275	3.23882	1.93148	1.43219	1.72273	1.69547
Os10g0517800	Hypothetical protein.	0.0404814	0.00325843	3.23649	1.65889	1.54711	1.8773	1.69443
Os11g0599200	Hypothetical protein.	0.0347431	0.00026392	3.23065	1.67171	1.74619	1.65756	1.69182
Os05g0100600	Potential phospholipid-transporting ATPase 10 (EC 3.6.3.1) (Aminophospholipid flippase 10).	0.0403099	0.00300055	3.23028	1.86437	1.5461	1.66452	1.69166
Os01g0256500	Zn-induced protein.	0.0478627	0.0114004	3.22852	1.99639	1.7098	1.36643	1.69087
Os04g0418800	Pistil-specific extensin-like protein family protein.	0.0420404	0.00572675	3.22633	1.67641	1.47448	1.91879	1.68989
Os11g0666200	Protein kinase domain containing protein.	0.0460073	0.00960538	3.21422	1.97681	1.40097	1.67563	1.68447
Os04g0106000	Plant invertase/pectin methylesterase inhibitor domain containing protein.	0.040569	0.00349959	3.20867	1.76506	1.48333	1.79753	1.68198
Os10g0450400	Protein of unknown function DUF594 family protein.	0.0407521	0.00418262	3.20669	1.48268	1.85878	1.70179	1.68109
Os03g0169100	Ribulose-phosphate 3-epimerase, chloroplast precursor (EC 5.1.3.1) (Pentose-5-phosphate 3-epimerase) (PPE) (RPE) (R5P3E).	0.0401837	0.00292863	3.20614	1.83141	1.69459	1.51651	1.68084
Os03g0300400	Pathogen-related protein (JIOsPR10).	0.0412454	0.004572	3.206	1.69305	1.87188	1.4774	1.68078
Os02g0680600	2-C-methyl-D-erythritol 2,4-cyclodiphosphate synthase, chloroplast precursor (EC 4.6.1.12) (MECPS) (MECDP-synthase).	0.0396002	0.00158076	3.2006	1.77694	1.55095	1.70714	1.67834
Os02g0695200	P-type R2R3 Myb protein (Fragment).	0.042814	0.00651899	3.19789	1.54042	1.94927	1.54167	1.67712
Os03g0104100	Protein phosphatase 2C-like domain containing protein.	0.0404516	0.00318084	3.19701	1.85992	1.54287	1.62738	1.67672
Os12g0516400	(No Hit)	0.0490532	0.0128139	3.18669	1.99161	1.33065	1.69391	1.67206
Os04g0655200	Conserved hypothetical protein.	0.0412971	0.0048681	3.18636	1.89403	1.62504	1.49666	1.67191
Os02g0765300	Alpha-amylase precursor (EC 3.2.1.1) (1,4-alpha-D-glucan glucanohydrolase) (Isozyme 1B).	0.0489771	0.0127592	3.18528	1.87168	1.29033	1.85224	1.67142
Os06g0554800	ABC transporter (PDR5-like) isolog (PDR1 ABC transporter).	0.0393878	0.00154647	3.18386	1.801	1.62189	1.58945	1.67078
Os06g0188600	(No Hit)	0.0414577	0.0051449	3.168	1.53882	1.54882	1.90308	1.66357
Os02g0583700	Conserved hypothetical protein.	0.039604	0.00208571	3.16722	1.74879	1.72939	1.51148	1.66322
Os04g0261200	(No Hit)	0.0491637	0.0129091	3.1622	2.04202	1.47444	1.46632	1.66093
Os01g0504500	Multi antimicrobial extrusion protein MatE family protein.	0.0399925	0.00253674	3.15564	1.79221	1.67725	1.50433	1.65793
Os04g0543500	Homeodomain-like containing protein.	0.041849	0.00549894	3.1544	1.75442	1.4123	1.80538	1.65737
Os07g0568600	Calcium-dependent protein kinase.	0.0472332	0.0106276	3.15281	1.63678	1.36888	1.96426	1.65664
Os06g0651000	NADPH HC toxin reductase (Fragment).	0.0391754	0.00136541	3.15044	1.77419	1.62257	1.5699	1.65555
Os08g0222800	(No Hit)	0.0488627	0.0126514	3.14771	1.44401	1.48981	2.0291	1.6543
Os10g0559400	Oryza sativa (japonica cultivar-group) retrotransposon Karma DNA, complete sequence.	0.0390327	0.00134839	3.14373	1.53579	1.74008	1.68156	1.65248
Os01g0948200	Scarecrow-like 3 (Fragment).	0.0446628	0.00814068	3.14285	1.7074	1.3691	1.87972	1.65207
Os01g0188100	Isopenicillin N synthase family protein.	0.0418233	0.00543698	3.13904	1.78117	1.40616	1.76364	1.65032
Os08g0518800	Chitinase (EC 3.2.1.14).	0.0441587	0.0077908	3.13464	1.3765	1.69015	1.87824	1.6483
Os01g0970100	(No Hit)	0.039604	0.00217993	3.13208	1.7342	1.49352	1.71365	1.64712
Os03g0734100	Conserved hypothetical protein.	0.0403099	0.00298875	3.12892	1.78519	1.67485	1.47695	1.64566
Os08g0243500	NADPH--cytochrome P450 reductase (EC 1.6.2.4) (CPR) (P450R).	0.0448632	0.0082336	3.12612	1.36567	1.68694	1.88051	1.64437
Os03g0225100	Protein kinase domain containing protein.	0.0399925	0.00250693	3.1248	1.48669	1.67877	1.76582	1.64376
Os04g0608800	YT521-B-like protein family protein.	0.0463259	0.00988623	3.12386	1.87969	1.72364	1.32666	1.64333
Os03g0326500	Thioredoxin-like 1.	0.039604	0.00181767	3.11979	1.71084	1.5013	1.71221	1.64145
Os02g0603800	Isoprenoid biosynthesis-like protein (Fragment).	0.0481252	0.0116972	3.11808	1.93472	1.31674	1.67052	1.64066
Os02g0699300	NTGB1 (Fragment).	0.039604	0.00211688	3.11357	1.61132	1.52356	1.78084	1.63857
Os01g0793900	Conserved hypothetical protein.	0.0420625	0.00575052	3.11003	1.45381	1.87504	1.58193	1.63693
Os05g0392700	Mitochondrial substrate carrier family protein.	0.0491644	0.0129359	3.09836	1.58109	1.3351	1.97832	1.6315
Os02g0165100	Protein kinase domain containing protein.	0.042814	0.00638252	3.09201	1.71089	1.37246	1.80229	1.62855
Os05g0143800	GH3 auxin-responsive promoter family protein.	0.0477011	0.0110964	3.08833	1.94852	1.35654	1.57542	1.62683
Os11g0133800	Zn-finger, DHHC type domain containing protein.	0.039604	0.00163977	3.0878	1.74489	1.51694	1.61791	1.62658
Os07g0480800	Cellulase (EC 3.2.1.4).	0.0399925	0.00254008	3.07902	1.69128	1.45928	1.71685	1.62247
Os04g0115700	Hypothetical protein.	0.0467252	0.0102336	3.07838	1.93178	1.56814	1.3666	1.62217
Os04g0537700	Conserved hypothetical protein.	0.0435699	0.00712953	3.07199	1.89178	1.5136	1.45214	1.61917
Os10g0580900	Conserved hypothetical protein.	0.0437681	0.00736341	3.06763	1.44697	1.51064	1.89377	1.61713
Os11g0208800	Receptor-like protein kinase.	0.0347431	0.000280895	3.06486	1.65156	1.63321	1.56269	1.61582
Os01g0332100	Plant neutral invertase family protein.	0.040569	0.00366476	3.06323	1.43176	1.6464	1.76701	1.61505
Os05g0181300	Hypothetical protein.	0.0475888	0.0109943	3.05707	1.38405	1.5068	1.9456	1.61215
Os02g0656200	Pleckstrin-homology-related domain containing protein.	0.0396273	0.00229543	3.05504	1.76583	1.53183	1.53592	1.61119
Os06g0568600	Ent-kaurene oxidase (EC 1.14.13.78) (AtKO1) (Cytochrome P450 701A3).	0.0462114	0.00977626	3.05419	1.78658	1.2904	1.75538	1.61079
Os01g0134700	Conserved hypothetical protein.	0.0385207	0.00128501	3.05157	1.65365	1.67996	1.49505	1.60955
Os03g0849800	Conserved hypothetical protein.	0.041894	0.0055476	3.04925	1.54888	1.43636	1.84013	1.60846
Os03g0729300	Conserved hypothetical protein.	0.0393629	0.00153284	3.0349	1.71079	1.49333	1.60082	1.60165
Os03g0353400	Poly(A)-binding protein C-terminal interacting protein 243.	0.040569	0.00374818	3.02764	1.57825	1.4391	1.77724	1.59819
Os02g0122600	Calcium-binding EF-hand domain containing protein.	0.0330563	0.000120162	3.0268	1.58262	1.63272	1.57803	1.59779
Os03g0299800	Uncharacterized Cys-rich domain containing protein.	0.0463259	0.00995235	3.01282	1.85624	1.6135	1.3036	1.59111
Os05g0593000	Conserved hypothetical protein.	0.0448011	0.00820309	2.9974	1.8671	1.39449	1.48954	1.58371
Os01g0629600	Peptidase S10, serine carboxypeptidase family protein.	0.0492291	0.0129819	2.99484	1.74088	1.78726	1.2193	1.58248
Os02g0689200	Protein of unknown function DUF250 domain containing protein.	0.0431654	0.00682049	2.99182	1.8433	1.44088	1.45888	1.58102
Os02g0181900	ClpB.	0.0487438	0.0124889	2.9887	1.68756	1.23138	1.8196	1.57952
Os10g0562100	Myb, DNA-binding domain containing protein.	0.039604	0.00177603	2.98724	1.69139	1.46079	1.58426	1.57881
Os04g0678400	Zn-finger, Dof type domain containing protein.	0.0437681	0.00733111	2.98659	1.57184	1.81714	1.34651	1.5785
Os03g0299200	Glucose/ribitol dehydrogenase family protein.	0.0426439	0.00616415	2.98253	1.50675	1.40469	1.81816	1.57654
Os08g0111200	Protein of unknown function DUF608 domain containing protein.	0.0495242	0.0131922	2.98077	1.94124	1.39698	1.38883	1.57568
Os03g0331700	Avr9/Cf-9 rapidly elicited protein 31.	0.045896	0.00946174	2.98012	1.44001	1.4028	1.88329	1.57537
Os08g0550400	Zn-finger, RING domain containing protein.	0.0428115	0.00636718	2.97805	1.81193	1.52958	1.38159	1.57437
Os11g0135900	Major facilitator superfamily protein.	0.0399925	0.0025784	2.97467	1.7302	1.51868	1.46931	1.57273
Os01g0880200	Glycosyl transferase, family 8 protein.	0.042814	0.00652909	2.97108	1.41013	1.47992	1.82292	1.57099
Os11g0175400	Plant neutral invertase family protein.	0.039604	0.00184354	2.97102	1.68714	1.57256	1.45318	1.57096
Os11g0536000	Hypothetical protein.	0.0491637	0.0128666	2.96444	1.76351	1.20912	1.73065	1.56776
Os11g0229400	RPR1.	0.0330563	0.000150386	2.96238	1.60483	1.5523	1.54315	1.56676
Os03g0324900	Zn-finger, RING domain containing protein.	0.0423772	0.0059992	2.95634	1.80715	1.44393	1.44036	1.56381
Os09g0442600	Plastid (P)ppGpp synthase.	0.0470417	0.0105365	2.9556	1.61297	1.26181	1.81558	1.56345
Os01g0908700	Heterogeneous nuclear ribonucleoprotein A2 homolog 1 (hnRNP A2(A)).	0.039604	0.00214879	2.95332	1.41757	1.62652	1.64293	1.56234
Os10g0325400	Remorin, C-terminal region domain containing protein.	0.0426439	0.00623707	2.95307	1.58873	1.76242	1.33549	1.56221
Os11g0153300	Hypothetical protein.	0.0451516	0.00853824	2.95135	1.57429	1.30366	1.80617	1.56138
Os09g0408900	Protein kinase family protein.	0.0423772	0.00594979	2.9436	1.74649	1.33302	1.59323	1.55758
Os08g0425700	Annexin-like protein.	0.0421156	0.00579098	2.94136	1.70351	1.64497	1.32097	1.55648
Os07g0186000	Thioredoxin H-type (TRX-H) (Phloem sap 13 kDa protein-1).	0.0432391	0.00690459	2.93991	1.81096	1.38551	1.47085	1.55577
Os05g0322900	WRKY transcription factor 45.	0.0391754	0.00147192	2.93699	1.65187	1.56521	1.44593	1.55434
Os01g0681900	Glutamate synthase [NADH], chloroplast precursor (EC 1.4.1.14) (NADH- GOGAT).	0.0378346	0.000830761	2.92741	1.63901	1.50492	1.50494	1.54962
Os05g0305900	Protein kinase domain containing protein.	0.0399886	0.00246661	2.92652	1.62463	1.62791	1.39503	1.54919
Os05g0457800	Phospholipid/glycerol acyltransferase family protein.	0.0445727	0.00806549	2.92271	1.82625	1.42463	1.39104	1.54731
Os10g0440500	Heavy metal transport/detoxification protein domain containing protein.	0.0404516	0.00316986	2.92069	1.58819	1.37864	1.67211	1.54631
Os02g0135200	Blast and wounding induced mitogen-activated protein kinase.	0.0423056	0.00589588	2.92032	1.77479	1.49047	1.37312	1.54613
Os02g0324700	Conserved hypothetical protein.	0.0407521	0.00409443	2.91817	1.59814	1.35302	1.68403	1.54506
Os01g0865700	U box domain containing protein.	0.0398635	0.00239862	2.91748	1.45386	1.48509	1.69523	1.54472
Os03g0673400	(No Hit)	0.0437434	0.00729341	2.91156	1.75936	1.56372	1.3023	1.54179
Os08g0256000	Conserved hypothetical protein.	0.039604	0.00203479	2.9068	1.49822	1.44498	1.67509	1.53943
Os06g0221000	P-type R2R3 Myb protein (Fragment).	0.0404458	0.00305472	2.9053	1.68916	1.53283	1.39406	1.53869
Os02g0173800	Eukaryotic protein of unknown function DUF284 family protein.	0.0454465	0.00896834	2.90091	1.7381	1.25158	1.61985	1.53651
Os01g0818600	Protein kinase domain containing protein.	0.0465238	0.0100733	2.89285	1.7208	1.65156	1.22511	1.53249
Os01g0190300	AUX/IAA protein family protein.	0.0385207	0.00128802	2.88074	1.41698	1.58705	1.5753	1.52644
Os02g0688800	Zn-finger, RING domain containing protein.	0.0402608	0.00295265	2.87838	1.68706	1.41173	1.47699	1.52526
Os01g0124200	Bowman Birk trypsin inhibitor.	0.0367487	0.000515415	2.87453	1.45487	1.56626	1.54885	1.52333
Os03g0586700	Conserved hypothetical protein.	0.0446295	0.00808712	2.87396	1.54572	1.27383	1.74957	1.52304
Os03g0636600	PUG domain containing protein.	0.041894	0.0056073	2.87082	1.71041	1.31521	1.53877	1.52146
Os08g0514000	Legume lectin, beta domain containing protein.	0.044143	0.0076337	2.87078	1.53285	1.28438	1.7471	1.52144
Os01g0783200	Diacylglycerol kinase.	0.0497905	0.0133925	2.87012	1.44138	1.26082	1.86113	1.52111
Os01g0716800	Endonuclease/exonuclease/phosphatase family protein.	0.04517	0.00874312	2.86844	1.58796	1.24561	1.72723	1.52027
Os01g0622400	Hypothetical protein.	0.039604	0.0019826	2.86756	1.62445	1.54215	1.39288	1.51982
Os05g0497200	Ethylene responsive element binding factor 4 (AtERF4).	0.0412456	0.00474334	2.86311	1.57267	1.31474	1.66535	1.51758
Os02g0129700	Hypothetical protein.	0.0495119	0.013172	2.8591	1.85312	1.26233	1.43124	1.51556
Os01g0534800	PRLI-interacting factor K (Fragment).	0.0396273	0.00226031	2.85718	1.38457	1.52549	1.63372	1.51459
Os03g0311000	Hypothetical protein.	0.039604	0.00180859	2.85679	1.61845	1.39636	1.52836	1.51439
Os05g0474900	Uncharacterized Cys-rich domain containing protein.	0.0441587	0.00780197	2.85671	1.58822	1.25333	1.70152	1.51436
Os02g0717600	Conserved hypothetical protein.	0.0404458	0.00313228	2.85472	1.34512	1.57757	1.61736	1.51335
Os01g0228300	Mpv17/PMP22 family protein.	0.040569	0.00377438	2.84885	1.5436	1.33518	1.65236	1.51038
Os07g0446900	Conserved hypothetical protein.	0.0399925	0.00252922	2.84591	1.63379	1.37133	1.52155	1.50889
Os02g0669500	Conserved hypothetical protein.	0.0415578	0.00526947	2.84568	1.46852	1.34166	1.71613	1.50877
Os08g0260400	Basic helix-loop-helix dimerisation region bHLH domain containing protein.	0.0457385	0.00930243	2.84065	1.74525	1.24057	1.53286	1.50622
Os12g0147800	Phytosulfokines 5 precursor (Secretory protein SH27A) [Contains: Phytosulfokine-alpha (PSK-alpha) (Phytosulfokine-a); Phytosulfokine- beta (PSK-beta) (Phytosulfokine-b)].	0.0465659	0.0100918	2.83707	1.64078	1.20037	1.67205	1.5044
Os06g0726200	Endochitinase precursor (EC 3.2.1.14).	0.0489871	0.0127854	2.8364	1.69903	1.65143	1.16173	1.50406
Os06g0693000	Protein kinase domain containing protein.	0.0453358	0.00886202	2.83489	1.47522	1.76289	1.27177	1.50329
Os03g0300600	Molecular chaperone.	0.0427681	0.00632087	2.83439	1.32021	1.45963	1.72928	1.50304
Os02g0700400	Alternative oxidase AOX1.	0.0420404	0.00573355	2.8342	1.71526	1.32343	1.47013	1.50294
Os02g0593700	Ubiquitin-associated domain containing protein.	0.0488892	0.0126778	2.83291	1.56511	1.76162	1.18012	1.50229
Os08g0135900	Tryptophan synthase beta chain 1 (EC 4.2.1.20) (Orange pericarp 1) (Fragment).	0.0382721	0.00109071	2.83166	1.54053	1.40311	1.5613	1.50165
Os03g0731900	Isopentenyl/dimethylallyl diphosphate synthase (Fragment).	0.0486326	0.0123862	2.83029	1.83278	1.28299	1.38708	1.50095
Os10g0485800	(No Hit)	0.0407171	0.00406164	2.82744	1.43107	1.37862	1.6888	1.4995
Os11g0118200	Hypothetical protein.	0.0367487	0.000682873	2.82319	1.44006	1.47972	1.5722	1.49732
Os05g0423500	Protein kinase domain containing protein.	0.0367487	0.000600636	2.82176	1.54469	1.52055	1.42454	1.49659
Os12g0621400	Conserved hypothetical protein.	0.0432102	0.00685108	2.81818	1.4577	1.3003	1.7263	1.49477
Os02g0739100	Actin-binding FH2 domain containing protein.	0.0423772	0.00598692	2.81625	1.6831	1.28268	1.51555	1.49378
Os03g0765900	Conserved hypothetical protein.	0.0396273	0.00227666	2.8155	1.62731	1.38362	1.46924	1.49339
Os03g0292100	Protein phosphatase 2C family protein.	0.0397458	0.00233689	2.8152	1.45922	1.38852	1.63198	1.49324
Os01g0798800	Protein of unknown function DUF594 family protein.	0.0382721	0.00113627	2.81071	1.46411	1.42038	1.58832	1.49093
Os03g0224700	HSP protein (Fragment).	0.040569	0.00332511	2.81055	1.444	1.37062	1.65793	1.49085
Os11g0491400	Hypothetical protein.	0.0347431	0.000254577	2.80913	1.49013	1.53131	1.44893	1.49012
Os01g0911700	Transcription activator VP1-rice.	0.0458841	0.00942811	2.80859	1.64378	1.19862	1.62714	1.48984
Os01g0197100	Cytochrome P450 90C1 (EC 1.14.-.-) (ROTUNDIFOLIA3).	0.039604	0.00202202	2.79622	1.42805	1.4059	1.61648	1.48348
Os07g0622200	Phospho-2-dehydro-3-deoxyheptonate aldolase 1, chloroplast precursor (EC 2.5.1.54) (Phospho-2-keto-3-deoxyheptonate aldolase 1) (DAHP synthetase 1) (3-deoxy-D-arabino-heptulosonate 7-phosphate synthase 1).	0.042814	0.00642279	2.79252	1.25366	1.5343	1.65674	1.48157
Os04g0388700	Nodulin-like domain containing protein.	0.042695	0.00628626	2.79093	1.64902	1.25341	1.53982	1.48075
Os04g0503600	Protein kinase domain containing protein.	0.042814	0.00658269	2.79047	1.65372	1.24825	1.53956	1.48051
Os01g0261200	No apical meristem (NAM) protein domain containing protein.	0.0420625	0.00576625	2.78983	1.70278	1.33621	1.40154	1.48018
Os12g0564500	(No Hit)	0.041237	0.00452485	2.78528	1.59604	1.27955	1.55788	1.47782
Os08g0395800	Plant protein of unknown function family protein.	0.0359565	0.000431452	2.78491	1.44102	1.45324	1.53863	1.47763
Os10g0368100	Glutathione S-transferase, C-terminal domain containing protein.	0.0426439	0.00623158	2.78472	1.70603	1.31813	1.40843	1.47753
Os02g0227200	Early nodulin.	0.0426439	0.00622028	2.78276	1.64295	1.53575	1.25085	1.47652
Os01g0266100	Zn-finger, RING domain containing protein.	0.039604	0.00208953	2.78254	1.51489	1.34493	1.5694	1.4764
Os03g0131000	Serine/threonine protein kinase.	0.0476828	0.0110522	2.77957	1.63648	1.62588	1.16222	1.47486
Os05g0104200	Disease resistance protein.	0.039683	0.00232343	2.77828	1.58457	1.49687	1.34114	1.47419
Os02g0584200	Conserved hypothetical protein.	0.0401837	0.00287454	2.77757	1.42262	1.62922	1.36963	1.47383
Os01g0720400	HAD-superfamily subfamily IB hydrolase, hypothetical 1 protein.	0.0414336	0.00498949	2.77582	1.4145	1.32845	1.67578	1.47291
Os08g0180600	(No Hit)	0.039604	0.00194234	2.76725	1.51537	1.34035	1.54964	1.46845
Os05g0209600	Lipolytic enzyme, G-D-S-L family protein.	0.041894	0.00559381	2.76633	1.57234	1.58402	1.24757	1.46797
Os05g0468900	(No Hit)	0.0410164	0.00432721	2.76559	1.4713	1.298	1.63346	1.46759
Os10g0544900	Protein phosphatase 2C-like protein.	0.040569	0.00343237	2.7529	1.33591	1.42167	1.62528	1.46095
Os06g0529900	Hypothetical protein.	0.039604	0.00159209	2.75239	1.36161	1.45681	1.56364	1.46068
Os02g0139100	Conserved hypothetical protein.	0.042814	0.00659463	2.74424	1.49397	1.23434	1.64091	1.4564
Os10g0558800	Major facilitator superfamily protein.	0.0431775	0.00682808	2.74312	1.45818	1.24521	1.66406	1.45582
Os06g0268700	Peptidase A1, pepsin family protein.	0.0455414	0.00903057	2.74222	1.73298	1.33546	1.2976	1.45535
Os08g0124000	Resistance protein candidate (Fragment).	0.0415578	0.00526713	2.74215	1.66676	1.33546	1.36371	1.45531
Os05g0476700	U box domain containing protein.	0.0407521	0.00413879	2.74182	1.28097	1.60309	1.48134	1.45513
Os01g0356400	Hypothetical protein.	0.0463259	0.00995858	2.74152	1.68739	1.18485	1.49268	1.45498
Os03g0132000	4-coumarate-CoA ligase-like protein.	0.0481252	0.011717	2.74111	1.76795	1.25176	1.34456	1.45476
Os02g0606800	Isochorismatase hydrolase family protein.	0.0421156	0.00579138	2.73605	1.41675	1.65955	1.27998	1.45209
Os09g0539100	3-dehydroquinate synthase domain containing protein.	0.0385207	0.00128479	2.73464	1.54569	1.44238	1.36598	1.45135
Os01g0141000	AP2 domain containing protein RAP2.8 (Fragment).	0.0418233	0.00545964	2.73161	1.66483	1.33857	1.34584	1.44975
Os09g0504700	Hypothetical protein.	0.0330563	0.000136332	2.72773	1.46727	1.41404	1.46179	1.4477
Os04g0645100	TPR-like domain containing protein.	0.0441587	0.00766353	2.72526	1.48583	1.20875	1.64459	1.44639
Os03g0168200	Conserved hypothetical protein.	0.0484553	0.0121628	2.7238	1.22415	1.75855	1.35417	1.44562
Os03g0757000	UDP-glucuronosyl/UDP-glucosyltransferase family protein.	0.0420404	0.00572927	2.71664	1.61301	1.4748	1.23765	1.44182
Os01g0780500	SCAMP family protein.	0.0474073	0.0108181	2.71451	1.73942	1.33062	1.25204	1.44069
Os05g0486100	Protein kinase domain containing protein.	0.0478627	0.0114341	2.71161	1.69894	1.16206	1.45645	1.43915
Os05g0562300	DnaJ-like protein.	0.0459269	0.00950059	2.70564	1.50962	1.16345	1.63484	1.43597
Os01g0674800	Protein kinase domain containing protein.	0.039604	0.00207338	2.7039	1.41111	1.33556	1.55845	1.43504
Os01g0670100	Protein kinase domain containing protein.	0.039604	0.0017164	2.70257	1.55275	1.36495	1.38529	1.43433
Os12g0181600	Amino acid/polyamine transporter II family protein.	0.0496134	0.0132747	2.70178	1.75866	1.33821	1.20486	1.43391
Os12g0567800	Metallothionein-like protein type 1.	0.0476734	0.011048	2.69737	1.58919	1.5773	1.12817	1.43155
Os01g0693400	AP2 domain containing protein RAP2.8 (Fragment).	0.0408681	0.00428743	2.69323	1.54205	1.24291	1.50306	1.42934
Os03g0859800	Ovarian tumour, otubain domain containing protein.	0.040569	0.00358833	2.69174	1.55892	1.45998	1.26672	1.42854
Os01g0706600	(No Hit)	0.0399925	0.00262516	2.68932	1.40108	1.5652	1.31546	1.42724
Os07g0631500	(No Hit)	0.041237	0.00452401	2.68896	1.55719	1.23899	1.48497	1.42705
Os01g0567400	Conserved hypothetical protein.	0.0474024	0.0108118	2.68558	1.6581	1.14663	1.47096	1.42523
Os07g0637300	Pyruvate dehydrogenase kinase isoform 2 (EC 2.7.1.99).	0.0412456	0.00474744	2.68471	1.60942	1.39198	1.2729	1.42477
Os05g0225800	Szp protein.	0.0484138	0.0120402	2.68288	1.58655	1.10853	1.57626	1.42378
Os06g0627500	Leucine-rich repeat, plant specific containing protein.	0.0459637	0.00954048	2.68247	1.42488	1.18033	1.66547	1.42356
Os07g0230700	Protein of unknown function DUF567 family protein.	0.0391754	0.00139378	2.68242	1.44713	1.32189	1.50159	1.42354
Os05g0358700	Phospholipase D/Transphosphatidylase domain containing protein.	0.0415578	0.00521351	2.68078	1.59889	1.24174	1.42732	1.42265
Os08g0198300	BTB/POZ domain containing protein.	0.0422678	0.00587587	2.67907	1.62991	1.37633	1.25896	1.42173
Os01g0800300	Conserved hypothetical protein.	0.0490063	0.0127942	2.67773	1.7368	1.1981	1.32815	1.42101
Os02g0319400	Conserved hypothetical protein.	0.0472609	0.0106546	2.67397	1.26118	1.28173	1.71405	1.41899
Os04g0404400	Bipartite response regulator, C-terminal effector domain containing protein.	0.0382721	0.00105265	2.67368	1.3267	1.46634	1.46344	1.41883
Os11g0516000	Serine palmitoyltransferase.	0.0404516	0.00320646	2.66591	1.53449	1.26213	1.44725	1.41463
Os04g0134800	Haem peroxidase, plant/fungal/bacterial family protein.	0.0327406	3.0172e-05	2.66404	1.42163	1.42113	1.39809	1.41362
Os03g0693000	Protein of unknown function DUF1336 domain containing protein.	0.0355968	0.000355459	2.6616	1.43854	1.35903	1.43932	1.41229
Os01g0304400	Conserved hypothetical protein.	0.0434956	0.00703465	2.66127	1.43751	1.19436	1.60447	1.41211
Os01g0198500	Conserved hypothetical protein.	0.0367487	0.000706907	2.65585	1.45775	1.33543	1.43434	1.40917
Os05g0542700	Hypothetical protein.	0.0475526	0.0109618	2.65235	1.7004	1.30277	1.21864	1.40727
Os12g0209800	Hypothetical protein.	0.042814	0.00655257	2.64935	1.60177	1.40944	1.20572	1.40564
Os02g0624400	Glycosyl transferase, family 8 protein.	0.0463259	0.00994429	2.64625	1.67605	1.20338	1.33242	1.40395
Os04g0531400	Receptor like protein kinase.	0.0478627	0.0114033	2.64249	1.70369	1.26053	1.24147	1.4019
Os03g0301200	COBRA-like protein 7 precursor.	0.0478627	0.0112974	2.63792	1.24957	1.2492	1.69943	1.3994
Os05g0376700	Zn-finger, CCHC type domain containing protein.	0.0420404	0.00571016	2.63162	1.27504	1.30572	1.60709	1.39595
Os09g0135700	Putative tyrosine phosphatase family protein.	0.0477661	0.0112128	2.62147	1.62913	1.42392	1.11808	1.39038
Os05g0462400	Lipin, N-terminal conserved region domain containing protein.	0.0382721	0.00109983	2.61974	1.40153	1.30418	1.46255	1.38942
Os02g0712700	Legume lectin, beta domain containing protein.	0.0347431	0.000195858	2.61921	1.36553	1.37417	1.4277	1.38913
Os11g0703400	Snf7 family protein.	0.0399745	0.00243188	2.61167	1.50958	1.37166	1.27368	1.38497
Os03g0673700	Non-protein coding transcript, unclassifiable transcript.	0.040569	0.00366393	2.61074	1.50798	1.224	1.42139	1.38446
Os07g0188200	Peptidylprolyl isomerase, FKBP-type domain containing protein.	0.0483377	0.0119388	2.60756	1.46653	1.08691	1.59466	1.3827
Os10g0534500	Protein kinase domain containing protein.	0.0485598	0.0122225	2.60561	1.68904	1.24839	1.20743	1.38162
Os02g0791500	Nucleotide sugar epimerase-like protein (UDP-D-glucuronate 4- epimerase) (EC 5.1.3.6).	0.0425167	0.0060716	2.60551	1.2763	1.27056	1.59783	1.38156
Os07g0576700	(No Hit)	0.0460965	0.00967325	2.60371	1.56281	1.46613	1.11277	1.38057
Os07g0537600	Protein of unknown function DUF26 domain containing protein.	0.040569	0.0033744	2.60084	1.53871	1.31363	1.28459	1.37897
Os08g0270800	Conserved hypothetical protein.	0.039604	0.0020302	2.59858	1.26805	1.38182	1.4833	1.37772
Os07g0576100	GH3 homolog (Fragment).	0.0480827	0.0116078	2.5974	1.52585	1.07773	1.52762	1.37707
Os01g0725000	(No Hit)	0.043623	0.00717651	2.59705	1.51822	1.1441	1.46829	1.37687
Os02g0572900	Zn-finger, C2H2 type domain containing protein.	0.039604	0.00199011	2.59701	1.49633	1.29171	1.34252	1.37685
Os02g0584800	Heavy metal transport/detoxification protein domain containing protein.	0.0412454	0.00459465	2.59399	1.34682	1.22921	1.54949	1.37517
Os04g0556500	Cis-zeatin O-glucosyltransferase.	0.0423056	0.00589492	2.59263	1.19175	1.55892	1.37258	1.37442
Os06g0255900	Exo70 exocyst complex subunit family protein.	0.0441587	0.00779737	2.58958	1.43797	1.1366	1.54357	1.37272
Os07g0479600	Conserved hypothetical protein.	0.0382721	0.00118629	2.58791	1.4629	1.30424	1.34823	1.37179
Os07g0671000	Conserved hypothetical protein.	0.0431143	0.00680092	2.58328	1.59271	1.29179	1.22312	1.36921
Os03g0592500	Photosystem II type II chlorophyll a/b binding protein (Fragment).	0.040569	0.00357717	2.58174	1.53234	1.29195	1.28074	1.36834
Os12g0288500	(No Hit)	0.0404516	0.00317824	2.58003	1.46916	1.41722	1.21578	1.36739
Os01g0797600	Ethylene responsive element binding factor3 (OsERF3).	0.0451514	0.0085166	2.57916	1.29832	1.18946	1.61291	1.3669
Os01g0687400	Chitinase (EC 3.2.1.14).	0.042814	0.00658757	2.57265	1.54922	1.37589	1.16465	1.36325
Os03g0318600	Transcription factor HBP-1b(c38).	0.0484584	0.0121794	2.57164	1.66181	1.25784	1.1684	1.36269
Os05g0513400	Conserved hypothetical protein.	0.0437625	0.00730286	2.56958	1.54356	1.14319	1.39785	1.36153
Os11g0694100	Protein kinase domain containing protein.	0.0426439	0.00617749	2.56936	1.46512	1.14645	1.47265	1.36141
Os04g0524600	Oligopeptide transporter OPT superfamily protein.	0.0412456	0.00477212	2.56688	1.53595	1.33085	1.21325	1.36001
Os02g0819600	Protein kinase domain containing protein.	0.0486628	0.0124443	2.56524	1.61803	1.08827	1.37098	1.35909
Os12g0131100	Glucosamine--fructose-6-phosphate aminotransferase [isomerizing] (EC 2.6.1.16) (Hexosephosphate aminotransferase) (D-fructose-6- phosphate amidotransferase) (GFAT).	0.0477145	0.0111206	2.56326	1.27097	1.16298	1.63999	1.35798
Os06g0617800	Phosphoribosyl pyrophosphate synthase (EC 2.7.6.1).	0.0440928	0.00756866	2.5623	1.17684	1.58137	1.3141	1.35744
Os06g0470000	Protein of unknown function DUF563 family protein.	0.0442494	0.00783823	2.56186	1.59771	1.21593	1.25793	1.35719
Os03g0820500	Actin-binding, cofilin/tropomyosin type domain containing protein.	0.0465238	0.010076	2.5618	1.25781	1.18518	1.62848	1.35716
Os07g0446600	Hypothetical protein.	0.0396273	0.00230693	2.55851	1.26243	1.32245	1.48103	1.3553
Os07g0661400	Conserved hypothetical protein.	0.0473415	0.0107464	2.55718	1.3381	1.11801	1.60757	1.35456
Os02g0826300	(No Hit)	0.0491644	0.0129351	2.55568	1.65069	1.28501	1.12542	1.35371
Os03g0821300	Protein phosphatase 2C-like domain containing protein.	0.042417	0.00602016	2.55482	1.53828	1.17301	1.34838	1.35322
Os01g0729100	Protein of unknown function DUF92 family protein.	0.0451033	0.00846924	2.5514	1.59909	1.25798	1.19679	1.35129
Os08g0566900	Mpv17/PMP22 family protein.	0.041894	0.00556923	2.54832	1.51032	1.37546	1.16286	1.34955
Os04g0671100	Adenylate kinase family protein.	0.0468002	0.0103387	2.54724	1.47656	1.07273	1.49751	1.34893
Os01g0838600	Zn-finger, C2H2 type domain containing protein.	0.0484553	0.0121494	2.5444	1.59191	1.07496	1.37511	1.34732
Os01g0268800	Ubiquitin-associated domain containing protein.	0.042814	0.0065872	2.54318	1.56534	1.25511	1.21945	1.34663
Os04g0671200	Flavin-containing amine oxidase family protein.	0.0396273	0.00226834	2.53419	1.22681	1.3497	1.44806	1.34152
Os12g0100500	Alpha/beta hydrolase family protein.	0.0404516	0.0031998	2.5336	1.39336	1.19137	1.43883	1.34119
Os05g0475300	VHS domain containing protein.	0.0439364	0.00742849	2.52976	1.55157	1.31346	1.15199	1.339
Os05g0339200	Conserved hypothetical protein.	0.0412454	0.0046401	2.52944	1.51332	1.20375	1.29938	1.33882
Os03g0598100	Amino acid-binding ACT domain containing protein.	0.0411764	0.00447775	2.52729	1.19444	1.31522	1.50312	1.33759
Os07g0617000	Ethylene responsive element binding factor 5 (AtERF5).	0.040569	0.00355697	2.52684	1.20424	1.32705	1.4807	1.33733
Os09g0109600	Conserved hypothetical protein.	0.04454	0.00804511	2.52505	1.55026	1.32574	1.13293	1.33631
Os01g0223900	Curculin-like (mannose-binding) lectin domain containing protein.	0.0407171	0.00404793	2.52253	1.33105	1.4843	1.18927	1.33487
Os05g0226000	Szp protein.	0.0418233	0.00546249	2.52113	1.36649	1.1487	1.48704	1.33407
Os06g0218300	Conserved hypothetical protein.	0.0434424	0.00698404	2.52081	1.27992	1.17248	1.54925	1.33389
Os02g0704500	Phosphoesterase, PA-phosphatase related family protein.	0.047602	0.0110053	2.52023	1.36849	1.07364	1.55854	1.33355
Os02g0681200	Zn-finger, RING domain containing protein.	0.0437681	0.00733382	2.51835	1.2683	1.55538	1.17376	1.33248
Os04g0609600	Protein phosphatase type 2C.	0.039604	0.00183143	2.51631	1.42746	1.33645	1.23002	1.33131
Os01g0185300	Transferase family protein.	0.0418233	0.0054168	2.51627	1.51322	1.17542	1.30522	1.33128
Os05g0209500	Conserved hypothetical protein.	0.0391754	0.0014769	2.50877	1.29242	1.26105	1.42747	1.32698
Os01g0309100	Conserved hypothetical protein.	0.04517	0.00874379	2.50703	1.11768	1.311	1.54926	1.32598
Os02g0164900	Auxin response factor 6.	0.0428221	0.006646	2.50515	1.41863	1.10844	1.44762	1.3249
Os02g0777800	Protein kinase domain containing protein.	0.0391754	0.00144321	2.50287	1.26938	1.27721	1.42416	1.32359
Os03g0726800	Protein of unknown function DUF676 domain containing protein.	0.0459564	0.00953319	2.5021	1.58335	1.18966	1.1964	1.32314
Os04g0647900	Leucine-rich repeat, typical subtype containing protein.	0.0407521	0.00419527	2.49953	1.48148	1.18728	1.29621	1.32166
Os08g0344600	Phosphate/phosphoenolpyruvate translocator.	0.0410164	0.00433208	2.49686	1.48325	1.29181	1.18528	1.32012
Os05g0584200	Late embryogenesis abundant protein Lea14-A.	0.0399925	0.00261842	2.49372	1.43602	1.20189	1.31698	1.3183
Os12g0639400	AAA ATPase, central region domain containing protein.	0.0453716	0.00890009	2.49359	1.21414	1.17304	1.56749	1.31822
Os10g0524300	Peptidoglycan-binding LysM domain containing protein.	0.0385567	0.00131519	2.49219	1.38667	1.22565	1.33992	1.31741
Os02g0701900	Short-chain dehydrogenase/reductase SDR family protein.	0.0477145	0.0111057	2.48754	1.5648	1.08171	1.29765	1.31472
Os09g0500800	(No Hit)	0.0404516	0.0032172	2.48565	1.30877	1.18675	1.44535	1.31362
Os06g0111400	Guanine nucleotide binding protein (G-protein), alpha subunit family protein.	0.0478627	0.0114418	2.48363	1.59474	1.15146	1.19116	1.31245
Os03g0741600	Prenylated rab acceptor PRA1 family protein.	0.0401719	0.00285262	2.48064	1.34756	1.40953	1.17504	1.31071
Os08g0504700	Multiple stress-responsive zinc-finger protein (Multiple stress- associated zinc-finger protein).	0.0493239	0.0130523	2.47943	1.56708	1.04373	1.31921	1.31001
Os01g0708900	Mitochondrial substrate carrier family protein.	0.039604	0.00177674	2.47907	1.21637	1.30532	1.40772	1.3098
Os03g0716400	(No Hit)	0.040569	0.00350836	2.47163	1.15485	1.34886	1.41268	1.30546
Os12g0472500	Hypothetical protein.	0.0437625	0.00730422	2.47033	1.48484	1.09898	1.3303	1.30471
Os02g0711400	Conserved hypothetical protein.	0.0446878	0.00815947	2.46841	1.52114	1.11348	1.27613	1.30358
Os09g0423700	Conserved hypothetical protein.	0.0414577	0.00503781	2.46834	1.33386	1.12968	1.44709	1.30354
Os05g0171300	Brittle-1 protein, chloroplast precursor.	0.0367256	0.000466667	2.4682	1.24724	1.33462	1.32853	1.30346
Os08g0527300	Peptidase C19, ubiquitin carboxyl-terminal hydrolase 2 family protein.	0.0426439	0.00615532	2.46667	1.41746	1.09773	1.3925	1.30256
Os01g0353400	Glutathione S-transferase GST 8 (EC 2.5.1.18).	0.04369	0.0072448	2.46633	1.47177	1.34314	1.09218	1.30237
Os06g0166500	AUX/IAA protein family protein.	0.0330563	0.000130931	2.46402	1.27139	1.31841	1.31325	1.30102
Os07g0623200	Heavy metal transport/detoxification protein domain containing protein.	0.0381433	0.000885436	2.46284	1.36191	1.31019	1.22887	1.30032
Os06g0109500	Haloacid dehalogenase-like hydrolase domain containing protein.	0.0397458	0.00234349	2.46281	1.42251	1.21222	1.26618	1.3003
Os01g0647100	Plastidic ATP/ADP transporter (Fragment).	0.0367487	0.000570652	2.45811	1.33362	1.23582	1.3232	1.29755
Os01g0874900	Serine hydroxymethyltransferase (EC 2.1.2.1) (Serine methylase) (Glycine hydroxymethyltransferase) (SHMT).	0.0399925	0.00257359	2.45323	1.28041	1.41513	1.18851	1.29469
Os07g0175600	Plant lipid transfer/seed storage/trypsin-alpha amylase inhibitor domain containing protein.	0.045582	0.00919875	2.45069	1.52018	1.26998	1.08941	1.29319
Os03g0438100	Allene oxide cyclase precursor (EC 5.3.99.6) (Allene oxide cylase).	0.0497227	0.0133458	2.44957	1.14643	1.13701	1.59415	1.29253
Os03g0375900	Amino acid/polyamine transporter I family protein.	0.039604	0.00218267	2.44871	1.3273	1.17422	1.37455	1.29202
Os07g0240300	Conserved hypothetical protein.	0.0367487	0.000670895	2.44828	1.24835	1.26934	1.35761	1.29177
Os06g0133400	Conserved hypothetical protein.	0.0446305	0.00809824	2.44672	1.27306	1.09789	1.50158	1.29085
Os03g0822000	Alpha-expansin OsEXPA7.	0.0485809	0.0123498	2.44621	1.52387	1.32234	1.02543	1.29055
Os05g0560600	Homeodomain-like containing protein.	0.0442909	0.00786585	2.43988	1.42825	1.05945	1.37273	1.28681
Os01g0803200	Cysteine proteinase inhibitor-I (Oryzacystatin-I).	0.0426078	0.00611694	2.4304	1.47928	1.15097	1.21333	1.28119
Os07g0185900	Conserved hypothetical protein.	0.0414577	0.00514226	2.43026	1.20574	1.173	1.46459	1.28111
Os06g0644200	Vacuolar H+-pyrophosphatase (EC 3.6.1.1).	0.0407521	0.00418595	2.4287	1.15226	1.25229	1.436	1.28019
Os02g0806900	Aminotransferase, class I and II domain containing protein.	0.0412456	0.00467915	2.42746	1.43745	1.26691	1.13398	1.27945
Os01g0939500	Eukaryotic peptide chain release factor subunit 1-3 (eRF1-3) (Eukaryotic release factor 1-3) (Omnipotent suppressor protein 1 homolog 3) (SUP1 homolog 3).	0.0327406	8.40367e-05	2.42729	1.29122	1.25589	1.29094	1.27935
Os07g0586800	Conserved hypothetical protein.	0.0465811	0.0101245	2.42392	1.04722	1.28943	1.49537	1.27734
Os11g0177400	ABC transporter related domain containing protein.	0.0478675	0.0114846	2.42388	1.38432	1.00334	1.44429	1.27732
Os10g0454000	Conserved hypothetical protein.	0.0426439	0.00621784	2.42133	1.35918	1.07463	1.39358	1.2758
Os03g0302200	Zn-finger-like, PHD finger domain containing protein.	0.0418233	0.00537823	2.42014	1.27646	1.11179	1.43703	1.27509
Os07g0106200	Monosaccharide transporter 3.	0.0440908	0.00754773	2.41993	1.42652	1.34063	1.05776	1.27497
Os05g0417600	Hypothetical protein.	0.0472415	0.0106374	2.41822	1.21914	1.0769	1.52579	1.27394
Os03g0150600	High affinity phosphate transporter 2 (Phosphate transporter).	0.0467252	0.0102461	2.41673	1.49779	1.27344	1.04794	1.27306
Os04g0618200	NAD-dependent epimerase/dehydratase family protein.	0.042814	0.0065031	2.40843	1.3815	1.06295	1.35983	1.26809
Os11g0542800	(No Hit)	0.0484612	0.0121859	2.40382	1.53653	1.19649	1.06297	1.26533
Os01g0215500	Lipase.	0.0463022	0.00982775	2.40234	1.51492	1.16731	1.1111	1.26444
Os07g0176200	Tesmin/TSO1-like, CXC domain containing protein.	0.0459985	0.00956604	2.39919	1.40363	1.01457	1.36944	1.26255
Os02g0221600	Conserved hypothetical protein.	0.041894	0.00557786	2.39754	1.32133	1.07618	1.38716	1.26156
Os12g0471100	AAA ATPase, central region domain containing protein.	0.0414577	0.00512677	2.3904	1.43766	1.1576	1.1765	1.25725
Os01g0848900	Conserved hypothetical protein.	0.0404516	0.00318725	2.38622	1.39574	1.16964	1.19881	1.25473
Os02g0819400	Globin-like family protein.	0.042814	0.00657037	2.38569	1.41347	1.06375	1.286	1.2544
Os06g0193400	Helix-loop-helix protein homolog.	0.0477145	0.0111519	2.38566	1.48361	1.02091	1.25865	1.25439
Os04g0492400	Conserved hypothetical protein.	0.042814	0.0064133	2.38308	1.34791	1.0513	1.35926	1.25283
Os01g0881500	SCARECROW gene regulator-like (Phytochrome A signal transduction 1 protein).	0.0429563	0.00672819	2.3784	1.40966	1.05729	1.28303	1.24999
Os03g0833900	Cytidine/deoxycytidylate deaminase family protein.	0.0435878	0.00716357	2.37823	1.46241	1.1357	1.15155	1.24989
Os04g0206700	UDP-glucuronosyl/UDP-glucosyltransferase family protein.	0.0461356	0.00970352	2.37798	1.45818	1.26191	1.02911	1.24973
Os06g0711100	Hypothetical protein.	0.0432102	0.0068508	2.37783	1.39689	1.04887	1.30316	1.24964
Os02g0210000	Conserved hypothetical protein.	0.0481252	0.0117227	2.37408	1.48294	1.01094	1.24823	1.24737
Os02g0692700	Protein of unknown function DUF597 family protein.	0.048042	0.0115729	2.37361	1.47225	1.26459	1.00441	1.24708
Os07g0295800	Hypothetical protein.	0.0413822	0.00497124	2.37317	1.33342	1.33667	1.07035	1.24681
Os04g0530200	Conserved hypothetical protein.	0.0499298	0.0135546	2.37049	1.14495	1.05693	1.53367	1.24518
Os07g0566800	TIR domain containing protein.	0.041849	0.00550186	2.36629	1.12665	1.17567	1.42555	1.24262
Os06g0133900	5-enolpyruvylshikimate-3-phosphate synthase (EC 2.5.1.19) (Fragment).	0.0399925	0.00268675	2.36468	1.11736	1.27392	1.33365	1.24164
Os01g0203800	Plant protein of unknown function DUF641 domain containing protein.	0.0407171	0.00402901	2.36305	1.3484	1.08673	1.28683	1.24065
Os08g0189600	Germin-like protein 6.	0.0458182	0.00934081	2.36062	1.03486	1.23025	1.45238	1.23916
Os08g0485700	Zn-finger, C2H2 type domain containing protein.	0.0347431	0.000271325	2.36012	1.2548	1.19834	1.26343	1.23886
Os01g0202500	Zn-finger, CONSTANS type domain containing protein.	0.0347431	0.000254667	2.35995	1.27162	1.24136	1.20328	1.23875
Os02g0539100	Digalactosyldiacylglycerol synthase 1.	0.040569	0.00360573	2.35887	1.38033	1.12826	1.20569	1.23809
Os01g0688600	Conserved hypothetical protein.	0.0449761	0.0083518	2.35603	1.17046	1.08082	1.4578	1.23636
Os01g0902300	Esterase/lipase/thioesterase domain containing protein.	0.0458182	0.00937211	2.35549	1.13053	1.1011	1.47644	1.23603
Os01g0823100	Alpha-expansin OsEXPA2.	0.0484612	0.0121854	2.35266	1.00719	1.21351	1.48218	1.23429
Os07g0274700	HvB12D protein (B12Dg1 protein).	0.0347431	0.000217147	2.35211	1.24933	1.25482	1.19772	1.23396
Os02g0193000	Peptidoglycan-binding LysM domain containing protein.	0.0483898	0.011985	2.35096	1.50283	1.1328	1.06413	1.23325
Os12g0174100	Hypothetical plant protein family protein.	0.040569	0.00352689	2.34967	1.33588	1.09055	1.27094	1.23246
Os04g0401700	Potassium transporter 5 (AtPOT5) (AtHAK1) (AtHAK5).	0.0412456	0.00477576	2.34747	1.22659	1.3812	1.08553	1.23111
Os02g0164800	Conserved hypothetical protein.	0.0378346	0.000809251	2.34727	1.16406	1.28246	1.24641	1.23098
Os01g0787600	Ethylene-induced esterase.	0.0471813	0.010607	2.34546	1.44528	1.24096	1.00339	1.22987
Os02g0475300	Membrane attack complex component/perforin/complement C9 family protein.	0.0437434	0.00728718	2.34446	1.27529	1.02788	1.38458	1.22925
Os04g0616500	Protein kinase domain containing protein.	0.039604	0.00218541	2.34127	1.20784	1.33512	1.13891	1.22729
Os04g0603400	Conserved hypothetical protein.	0.0491637	0.0129007	2.34056	1.50495	1.12519	1.05043	1.22686
Os07g0656100	Protein of unknown function DUF580 family protein.	0.0453716	0.00890189	2.33997	1.02278	1.2304	1.42628	1.22649
Os01g0369700	Glutathione S-transferase GST 8 (EC 2.5.1.18).	0.042814	0.00640394	2.33459	1.39703	1.21593	1.05655	1.22317
Os07g0474700	Hypothetical protein.	0.0411764	0.00445892	2.33368	1.06873	1.34824	1.25085	1.22261
Os11g0496500	AT.I.24-5 protein (Fragment).	0.0431285	0.00680719	2.33082	1.27525	1.02472	1.36254	1.22084
Os02g0606000	Conserved hypothetical protein.	0.0488309	0.0125759	2.33057	1.07111	1.09418	1.49676	1.22069
Os05g0169000	Thioredoxin-like protein.	0.0415511	0.0052069	2.33017	1.39509	1.10923	1.15699	1.22044
Os02g0687500	Zn-finger, RING domain containing protein.	0.0434752	0.00701602	2.32959	1.13751	1.09841	1.42431	1.22008
Os06g0151700	Protein kinase domain containing protein.	0.0407521	0.00421674	2.32802	1.11567	1.16643	1.3752	1.2191
Os03g0159100	Protein kinase APK1B (EC 2.7.1.-).	0.040569	0.00378071	2.32795	1.28908	1.06884	1.29927	1.21906
Os01g0934400	Conserved hypothetical protein.	0.0405322	0.00328814	2.32768	1.12188	1.17982	1.35497	1.21889
Os11g0157200	Harpin-induced 1 domain containing protein.	0.049475	0.0131468	2.32465	1.49808	1.05802	1.09494	1.21702
Os03g0564600	Protein of unknown function DUF26 domain containing protein.	0.0399925	0.00262946	2.32125	1.25902	1.0917	1.29399	1.2149
Os03g0322800	Engulfment and cell motility, ELM domain containing protein.	0.045165	0.00860154	2.31566	1.41073	1.20437	1.01919	1.21143
Os01g0695200	Conserved hypothetical protein.	0.0413822	0.00495009	2.3151	1.11827	1.13304	1.38191	1.21107
Os05g0427100	Octicosapeptide/Phox/Bem1p domain containing protein.	0.0477011	0.0110868	2.31088	1.07933	1.08093	1.46506	1.20844
Os04g0567700	ORMDL family protein.	0.040569	0.00359581	2.30613	1.31561	1.23204	1.06877	1.20547
Os01g0766200	Zn-finger, RING domain containing protein.	0.0367487	0.000717401	2.30233	1.26587	1.18446	1.15895	1.20309
Os05g0320800	Hypothetical protein.	0.0396273	0.00228562	2.30143	1.22239	1.09434	1.29085	1.20253
Os05g0320700	Trans-cinnamate 4-monooxygenase (EC 1.14.13.11) (Cinnamic acid 4- hydroxylase) (CA4H) (C4H) (P450C4H) (Cytochrome P450 73).	0.0424885	0.00605785	2.29663	1.01375	1.31487	1.26994	1.19952
Os03g0734000	Conserved hypothetical protein.	0.0350198	0.000296852	2.29473	1.16902	1.18778	1.23818	1.19833
Os02g0744200	Alpha-expansin OsEXPA5.	0.039604	0.00184325	2.29364	1.22371	1.09833	1.27088	1.19764
Os09g0456800	Heat stress transcription factor Spl7 (Heat shock transcription factor) (Heat shock factor RHSF10).	0.0415578	0.00524835	2.29161	1.36842	1.08771	1.13295	1.19636
Os11g0704600	Glycoside hydrolase, family 17 protein.	0.0414577	0.00516392	2.28944	1.3359	1.0385	1.21059	1.19499
Os08g0498100	Caffeoyl-CoA O-methyltransferase 2 (EC 2.1.1.104) (Trans-caffeoyl-CoA 3-O-methyltransferase 2) (CCoAMT-2) (CCoAOMT-2).	0.0382721	0.00113719	2.2887	1.23275	1.11393	1.2369	1.19453
Os07g0631700	Calcium-binding EF-hand domain containing protein.	0.039604	0.00211447	2.28843	1.11067	1.17436	1.29805	1.19436
Os03g0787300	DnaJ protein homolog (DNAJ-1).	0.039604	0.00207964	2.27871	1.18437	1.0962	1.28408	1.18822
Os07g0274800	B' regulatory subunit of PP2A.	0.0414577	0.00503471	2.27745	1.12585	1.08176	1.35464	1.18742
Os11g0120800	(No Hit)	0.0440908	0.00756486	2.27695	1.38786	1.04069	1.13275	1.1871
Os11g0195700	Hypothetical protein.	0.0460073	0.0095768	2.2767	1.41224	1.12904	1.01956	1.18695
Os06g0693700	Conserved hypothetical protein.	0.04517	0.00869616	2.27556	1.40848	1.08714	1.06304	1.18622
Os12g0485500	HesB/YadR/YfhF family protein.	0.0351822	0.000340923	2.27501	1.16671	1.16135	1.22957	1.18587
Os02g0163800	Peptidase aspartic family protein.	0.0459985	0.00955397	2.27493	1.40623	1.00888	1.14236	1.18582
Os01g0257300	Conserved hypothetical protein.	0.0460073	0.00959512	2.27377	1.41883	1.07431	1.06211	1.18508
Os03g0305100	Adenosine monophosphate binding protein 1 AMPBP1.	0.0382721	0.00120134	2.26632	1.26209	1.13502	1.14396	1.18035
Os02g0318100	Alternative oxidase 1a (Fragment).	0.041894	0.00557749	2.26323	1.0045	1.23787	1.29278	1.17838
Os09g0509700	Hd1.	0.0404814	0.00325057	2.25487	1.24156	1.03897	1.23861	1.17305
Os09g0434900	Zn-finger, cysteine-rich C6HC domain containing protein.	0.0428036	0.00635896	2.25248	1.17541	1.00702	1.33212	1.17152
Os09g0297000	Ferrochelatase II, chloroplast precursor (EC 4.99.1.1) (Protoheme ferro-lyase) (Heme synthetase).	0.0418233	0.0053953	2.25163	1.28738	1.00226	1.22326	1.17097
Os06g0622700	Basic-leucine zipper (bZIP) transcription factor domain containing protein.	0.0407521	0.00420457	2.25133	1.3101	1.04781	1.15443	1.17078
Os04g0439100	T-complex 11 family protein.	0.0484553	0.0121346	2.2504	1.42781	1.00991	1.07281	1.17018
Os09g0456900	Nucleic acid-binding OB-fold domain containing protein.	0.0399925	0.00248759	2.24949	1.25375	1.05727	1.19777	1.1696
Os03g0857900	Lysine decarboxylase-like protein.	0.039676	0.00231887	2.24617	1.2045	1.24107	1.05683	1.16747
Os12g0638900	Protein prenyltransferase domain containing protein.	0.0382721	0.0011466	2.24317	1.22903	1.09308	1.1745	1.16554
Os12g0477400	No apical meristem (NAM) protein domain containing protein.	0.0382721	0.00106401	2.24169	1.16406	1.099	1.2307	1.16459
Os09g0379900	Glycoside hydrolase, family 81 protein.	0.0404814	0.00326401	2.2412	1.28572	1.15127	1.05583	1.16427
Os01g0248900	Expansin EXPA5.	0.0412456	0.00469223	2.23992	1.27019	1.0069	1.21324	1.16344
Os04g0685400	Harpin-induced 1 domain containing protein.	0.039604	0.00171707	2.23353	1.10672	1.11587	1.25538	1.15933
Os12g0190000	VTC2.	0.039604	0.00208882	2.22111	1.2494	1.06889	1.13555	1.15128
Os03g0232900	Hly-III related proteins family protein.	0.040569	0.00375477	2.21414	1.2308	1.00675	1.2027	1.14675
Os01g0284500	Nectarin 1 precursor (EC 1.15.1.1) (Superoxide dismutase [Mn]).	0.0399925	0.00267065	2.21365	1.18693	1.22282	1.02952	1.14642
Os01g0749300	Heat shock factor.	0.039604	0.00186001	2.21345	1.06989	1.12997	1.23903	1.1463
Os02g0224800	Ndr family protein.	0.0382721	0.00118158	2.21186	1.06969	1.16372	1.20238	1.14526
Os03g0192700	Myo-inositol-1-phosphate synthase.	0.0404458	0.00312602	2.21078	1.2446	1.02499	1.16409	1.14456
Os08g0532200	Glutamate-1-semialdehyde 2,1-aminomutase, chloroplast precursor (EC 5.4.3.8) (GSA) (Glutamate-1-semialdehyde aminotransferase) (GSA- AT).	0.039604	0.00210888	2.21047	1.2435	1.06415	1.1254	1.14435
Os05g0163700	Acyl-CoA dehydrogenase, N-terminal domain containing protein.	0.0350198	0.000324297	2.20932	1.11997	1.12619	1.18464	1.1436
Os05g0534800	Arf GTPase activating protein family protein.	0.0400344	0.00280662	2.20868	1.25761	1.12104	1.0509	1.14318
Os05g0115800	MAP kinase phosphatase (Fragment).	0.0415511	0.00520757	2.20472	1.29281	1.00875	1.12023	1.1406
Os06g0729400	Gibberellin-regulated protein 2 precursor.	0.0404516	0.00320673	2.19554	1.00714	1.18206	1.21454	1.13458
Os07g0500300	C2 domain containing protein.	0.039604	0.00219432	2.18992	1.07828	1.07736	1.237	1.13088
Os09g0493700	No apical meristem (NAM) protein domain containing protein.	0.039604	0.00177213	2.18874	1.22152	1.06117	1.10761	1.1301
Os02g0260700	GAMYB-binding protein.	0.0399929	0.00279258	2.183	1.23318	1.02698	1.11877	1.12631
Os11g0455800	Serine hydroxymethyltransferase (EC 2.1.2.1) (Serine methylase) (Glycine hydroxymethyltransferase) (SHMT).	0.039604	0.00168693	2.18152	1.07024	1.08848	1.21729	1.12534
Os05g0430300	Protein of unknown function DUF668 family protein.	0.0378346	0.000810288	2.17258	1.16287	1.13809	1.05727	1.11941
Os03g0848600	Nitrate-induced NOI family protein.	0.040569	0.00342932	2.17235	1.03605	1.07276	1.24897	1.11926
Os08g0205400	Copper chaperone.	0.0382721	0.000974823	2.17028	1.18679	1.09338	1.07348	1.11788
Os03g0331900	Conserved hypothetical protein.	0.0382721	0.0010607	2.16692	1.05061	1.11997	1.17636	1.11565
Os03g0219400	Glycoside hydrolase, family 20 protein.	0.040569	0.0034591	2.16576	1.23408	1.00723	1.1033	1.11487
Os01g0830700	Protein of unknown function DUF231 domain containing protein.	0.0399886	0.00246669	2.16336	1.05448	1.22399	1.06134	1.11327
Os11g0294400	WW/Rsp5/WWP domain containing protein.	0.0407521	0.00411199	2.15942	1.24895	1.07253	1.01045	1.11064
Os08g0558100	Calcium-binding EF-hand domain containing protein.	0.042814	0.00649754	2.1575	1.28895	1.02558	1.01356	1.10936
Os06g0344100	(No Hit)	0.039604	0.00210247	2.15652	1.12236	1.01448	1.18927	1.1087
Os07g0419500	UDP-glucose:sterol glucosyltransferase (EC 2.4.1.173).	0.0382721	0.00113328	2.15633	1.1415	1.03404	1.15019	1.10858
Os10g0101000	N/apple PAN domain containing protein.	0.0367487	0.000706901	2.15557	1.16702	1.07784	1.07935	1.10807
Os05g0414200	Disease resistance protein family protein.	0.0347431	0.000274427	2.14637	1.13308	1.06985	1.10277	1.1019
Os08g0321600	Conserved hypothetical protein.	0.0412456	0.00475866	2.13998	1.03966	1.0049	1.24824	1.0976
Os02g0458900	Hypothetical protein.	0.0404458	0.00308769	2.13908	1.21893	1.0292	1.04284	1.09699
Os09g0459800	Short-chain dehydrogenase/reductase SDR family protein.	0.0381433	0.000871192	2.13881	1.12715	1.13121	1.03206	1.09681
Os04g0685200	Peptidase aspartic family protein.	0.0382721	0.00116766	2.12337	1.01402	1.13725	1.10781	1.08636
Os10g0567000	Camphor resistance CrcB protein family protein.	0.040569	0.00354926	2.12297	1.21571	1.02629	1.01626	1.08608
Os07g0147400	(No Hit)	0.0327406	5.45506e-05	2.11429	1.07752	1.06787	1.09512	1.08017
Os12g0283800	Conserved hypothetical protein.	0.0384415	0.00127157	2.10886	1.09371	1.00299	1.13269	1.07647
Os01g0639200	Conserved hypothetical protein.	0.0367487	0.000525704	2.09453	1.05698	1.0299	1.11299	1.06663
Os01g0840200	HSP20-like chaperone domain containing protein.	0.0330563	0.000140857	2.09361	1.06401	1.04514	1.08884	1.06599
Os03g0138000	TPR-like domain containing protein.	0.0347431	0.000196905	2.08546	1.03461	1.06033	1.08616	1.06037
Os03g0568500	Protein of unknown function UPF0136 family protein.	0.0391754	0.00136311	2.08104	1.13198	1	1.03993	1.0573
Os02g0748300	VMP3 protein.	0.0359565	0.000430679	2.0808	1.06493	1.01583	1.09065	1.05714
Os10g0563200	ARM repeat fold domain containing protein.	0.0330563	0.000138497	2.07926	1.07731	1.05665	1.03426	1.05607
Os06g0281300	O-methyltransferase ZRP4 (EC 2.1.1.-) (OMT).	0.0359565	0.000434682	2.07626	1.07064	1.01042	1.0809	1.05399
Os04g0510600	TPR-like domain containing protein.	0.0367487	0.000720602	2.07472	1.04241	1.01004	1.1063	1.05292
Os03g0185500	Hypothetical protein.	0.0347431	0.000182966	2.0587	1.05569	1.01355	1.05596	1.04173
Os09g0362500	Peptidase M1, membrane alanine aminopeptidase family protein.	0.0347431	0.000258531	2.04385	1.01304	1.01643	1.06441	1.03129
Downregulated
Os01g0827700	Lipolytic enzyme, G-D-S-L family protein.	0.0418233	0.00544802	13.0062	-4.01604	-3.15464	-3.93272	-3.70113
Os09g0414900	GASA5-like protein (Fragment).	0.040569	0.00382275	10.71	-3.70747	-3.54849	-3.0067	-3.42089
Os04g0515900	NAM / CUC2-like protein.	0.0455679	0.00913398	8.39648	-3.64788	-2.67508	-2.8864	-3.06978
Os01g0637500	(No Hit)	0.0475526	0.010956	8.22515	-3.67824	-2.77888	-2.66301	-3.04004
Os12g0191500	Peroxidase 43 precursor (EC 1.11.1.7) (Atperox P43).	0.0391754	0.00137712	8.11686	-3.121	-2.7969	-3.14486	-3.02092
Os02g0667500	Hypothetical protein.	0.039604	0.00184956	7.89569	-3.1899	-2.74727	-3.00603	-2.98107
Os01g0636500	Glycoside hydrolase, family 28 protein.	0.0454465	0.00896246	7.62851	-3.48879	-2.61841	-2.687	-2.9314
Os03g0729600	Conserved hypothetical protein.	0.040569	0.00382863	6.59093	-3.00669	-2.42226	-2.7325	-2.72048
Os01g0935800	Protein kinase domain containing protein.	0.0327406	4.28489e-05	6.50528	-2.71539	-2.72293	-2.66651	-2.70161
Os03g0231700	Squalene monooxygenase 2 (EC 1.14.99.7).	0.0385207	0.00128799	6.35652	-2.73389	-2.79139	-2.47943	-2.66824
Os04g0447800	Glutamate decarboxylase (EC 4.1.1.15).	0.0412456	0.0047132	6.25261	-3.00629	-2.42623	-2.50085	-2.64446
Os06g0129900	E-class P450, group I family protein.	0.039604	0.00181396	6.23748	-2.52565	-2.53103	-2.86621	-2.64096
Os01g0264600	(No Hit)	0.040569	0.00344058	6.18398	-2.31989	-2.76737	-2.79834	-2.62854
Os04g0449200	Xyloglucan fucosyltransferase family protein.	0.0350198	0.000307594	5.82467	-2.46823	-2.62234	-2.53596	-2.54218
Os05g0217700	Conserved hypothetical protein.	0.0489771	0.0127695	5.77267	-2.81362	-1.9521	-2.82199	-2.52924
Os03g0102700	Beta-expansin precursor.	0.0382721	0.000958343	5.74425	-2.67222	-2.40942	-2.48472	-2.52212
Os02g0606600	Non-protein coding transcript, uncharacterized transcript.	0.0367487	0.000474246	5.58479	-2.40957	-2.44757	-2.58737	-2.4815
Os06g0277900	Protein of unknown function DUF239 domain containing protein.	0.0347431	0.000288348	5.39621	-2.35474	-2.4451	-2.496	-2.43195
Os06g0278000	Conserved hypothetical protein.	0.0412456	0.00469502	5.38236	-2.7604	-2.29202	-2.2323	-2.42824
Os03g0856700	Ga20 oxidase (Fragment).	0.0478627	0.0114579	5.35872	-2.89868	-2.36962	-1.99737	-2.42189
Os02g0623300	Conserved hypothetical protein.	0.039604	0.00195662	5.2948	-2.61755	-2.29359	-2.30258	-2.40458
Os02g0786900	PR-1a pathogenesis related protein (Hv-1a) precursor.	0.0382721	0.00111709	5.24565	-2.29639	-2.32686	-2.55012	-2.39112
Os09g0456100	Remorin, C-terminal region domain containing protein.	0.0487438	0.012515	5.17726	-2.8607	-1.93734	-2.31852	-2.37219
Os01g0710200	Amine oxidase family protein.	0.0359565	0.000399012	5.13002	-2.34141	-2.28753	-2.44796	-2.35897
Os03g0727800	Cyclin-like F-box domain containing protein.	0.040569	0.00365022	5.1101	-2.42472	-2.07858	-2.55675	-2.35335
Os11g0134700	Latex-abundant protein.	0.045165	0.00868605	5.08326	-2.78131	-2.07323	-2.18273	-2.34575
Os05g0552600	Extensin-like region family protein.	0.041894	0.00561574	5.02018	-2.08603	-2.66824	-2.22895	-2.32774
Os02g0168400	ARM repeat fold domain containing protein.	0.0449673	0.00832342	4.84255	-2.69159	-2.10359	-2.03212	-2.27577
Os04g0410400	Root cap family protein.	0.0440928	0.00759194	4.81584	-2.3407	-2.5697	-1.89296	-2.26779
Os04g0674300	NPH3 domain containing protein.	0.04077	0.0042361	4.7672	-2.18952	-2.03617	-2.53373	-2.25314
Os01g0507700	Heavy metal transport/detoxification protein domain containing protein.	0.039764	0.00237453	4.47715	-2.18353	-1.97016	-2.33406	-2.16258
Os11g0479400	(No Hit)	0.0414577	0.00514837	4.46127	-2.45116	-1.92255	-2.09866	-2.15745
Os12g0567300	Snapdragon myb protein 305 homolog.	0.040569	0.00377714	4.42723	-1.91206	-2.36994	-2.15721	-2.1464
Os11g0267000	GUN4-like domain containing protein.	0.040569	0.003493	4.40904	-2.39412	-2.01636	-2.01091	-2.14046
Os04g0554200	Major sperm protein domain containing protein.	0.0413426	0.00492574	4.37105	-2.1561	-1.85542	-2.37242	-2.12798
Os04g0649200	Plant protein of unknown function DUF869 family protein.	0.0442312	0.00783243	4.35487	-1.9264	-1.94103	-2.50047	-2.12263
Os03g0671800	Basic helix-loop-helix dimerisation region bHLH domain containing protein.	0.0484138	0.0120599	4.28087	-2.52999	-1.73308	-2.03063	-2.0979
Os02g0744900	Geranylgeranyl hydrogenase.	0.0432562	0.00692933	4.26103	-2.04164	-2.41602	-1.81595	-2.0912
Os11g0232100	Protein kinase domain containing protein.	0.0466814	0.0101919	4.25408	-2.48669	-1.76042	-2.01944	-2.08885
Os05g0526800	UDP-glucuronosyl/UDP-glucosyltransferase family protein.	0.045582	0.00916276	4.2455	-2.41855	-1.72394	-2.11531	-2.08593
Os02g0141300	GHMP kinase family protein.	0.0429563	0.00673988	4.21512	-2.41689	-1.92987	-1.87996	-2.07557
Os09g0518900	Conserved hypothetical protein.	0.0475276	0.0109212	4.21469	-2.40579	-1.66202	-2.15847	-2.07543
Os02g0782900	Conserved hypothetical protein.	0.039604	0.00176984	4.2136	-2.20753	-1.91002	-2.10761	-2.07505
Os11g0270000	(No Hit)	0.039604	0.00191684	4.13087	-1.94923	-1.96442	-2.22568	-2.04645
Os08g0433500	(No Hit)	0.0426439	0.00615835	4.126	-2.33163	-1.77388	-2.02873	-2.04474
Os05g0455200	Homeodomain protein JUBEL2.	0.0414577	0.00507426	4.09747	-2.18107	-1.74374	-2.17939	-2.03473
Os10g0534900	Homothorax protein (Fragment).	0.0464161	0.0100232	4.09463	-1.95977	-1.7212	-2.42023	-2.03373
Os02g0710300	Basic helix-loop-helix dimerisation region bHLH domain containing protein.	0.0414577	0.00516971	4.07639	-2.24002	-1.74686	-2.09499	-2.02729
Os01g0550800	Protein of unknown function DUF239 domain containing protein.	0.0382721	0.000969315	4.05966	-2.13939	-1.92426	-2.00042	-2.02136
Os04g0654600	Protein kinase domain containing protein.	0.0441587	0.00776042	4.05353	-2.07959	-1.68352	-2.29442	-2.01918
Os01g0876300	F-box protein interaction domain containing protein.	0.0412971	0.00480907	4.02388	-1.81134	-1.9356	-2.27882	-2.00859
Os07g0124400	Non-protein coding transcript, unclassifiable transcript.	0.0463259	0.00991114	4.02024	-2.33231	-1.63892	-2.05061	-2.00728
Os02g0806500	(No Hit)	0.0399925	0.00248571	4.01143	-2.09897	-2.10938	-1.804	-2.00412
Os01g0142300	Glycosyl transferase, group 1 domain containing protein.	0.0399925	0.00275064	4.00125	-2.2105	-1.88709	-1.90377	-2.00045
Os02g0131100	Hypothetical protein.	0.0384202	0.00125877	3.9532	-1.92864	-1.8977	-2.12273	-1.98302
Os07g0224900	WD40-like domain containing protein.	0.039604	0.00212339	3.92822	-1.9076	-1.86003	-2.154	-1.97388
Os08g0129600	Conserved hypothetical protein.	0.0414577	0.0051061	3.85648	-2.12411	-2.04618	-1.67157	-1.94728
Os04g0350100	Proteinase inhibitor I25, cystatin family protein.	0.039604	0.00205203	3.83063	-2.10583	-1.80927	-1.89765	-1.93758
Os08g0117700	Protein kinase domain containing protein.	0.0491138	0.0128399	3.82748	-2.19565	-2.11799	-1.49555	-1.9364
Os07g0168700	Non-protein coding transcript, unclassifiable transcript.	0.0382721	0.0011698	3.80373	-1.93373	-1.81011	-2.0384	-1.92742
Os01g0190500	IQ calmodulin-binding region domain containing protein.	0.0477661	0.0112187	3.78776	-1.95944	-1.54835	-2.25624	-1.92135
Os01g0941200	Beta-1,3-glucanase precursor.	0.0482677	0.0118609	3.78436	-2.15066	-2.11079	-1.4987	-1.92005
Os03g0135700	Transcriptional activator Rb homolog (Fragment).	0.0423056	0.00590163	3.77916	-2.07255	-1.62215	-2.0595	-1.91807
Os01g0226200	Conserved hypothetical protein.	0.0434424	0.0069856	3.77096	-2.11574	-2.03228	-1.59677	-1.91493
Os05g0562800	Protein of unknown function DUF679 family protein.	0.0488398	0.0126305	3.76633	-1.68674	-1.70557	-2.34717	-1.91316
Os01g0121000	(No Hit)	0.0469506	0.0104499	3.74826	-1.62985	-1.80267	-2.28615	-1.90622
Os07g0677300	Peroxidase.	0.0355968	0.000351009	3.73096	-1.94327	-1.92635	-1.82903	-1.89955
Os01g0605500	Kinesin, motor region domain containing protein.	0.045165	0.00868368	3.72426	-2.2065	-1.89421	-1.59015	-1.89695
Os08g0380100	Polygalacturonase isoenzyme 1 beta subunit precursor.	0.0455679	0.00911475	3.71606	-2.25606	-1.744	-1.68126	-1.89377
Os01g0724700	(No Hit)	0.0399925	0.00275797	3.71563	-1.88938	-1.72316	-2.06828	-1.89361
Os01g0695100	Phosphoethanolamine methyltransferase.	0.0423772	0.0059972	3.70854	-1.97928	-2.08962	-1.60365	-1.89085
Os10g0465700	Beta-amylase (AT3g23920/F14O13_11).	0.0416343	0.00532549	3.68173	-1.77208	-1.71512	-2.15396	-1.88039
Os01g0101800	Conserved hypothetical protein.	0.040569	0.00359733	3.67656	-2.09465	-1.71367	-1.82675	-1.87836
Os02g0226600	POX domain containing protein.	0.0431775	0.00682739	3.67272	-2.0808	-1.57067	-1.97907	-1.87685
Os11g0580000	ARM repeat fold domain containing protein.	0.0462968	0.00980833	3.67253	-2.2311	-1.80462	-1.5946	-1.87677
Os05g0534000	TPR-like domain containing protein.	0.0330563	0.000160219	3.67242	-1.87844	-1.83475	-1.917	-1.87673
Os03g0856700	Ga20 oxidase (Fragment).	0.039604	0.00210174	3.66489	-1.70173	-1.9626	-1.95698	-1.87377
Os01g0319200	Plant protein of unknown function family protein.	0.0330563	0.000155623	3.66246	-1.85092	-1.91952	-1.84801	-1.87281
Os06g0651900	Protein of unknown function UPF0057 family protein.	0.0429204	0.00670162	3.65461	-1.87638	-1.6	-2.13277	-1.86972
Os03g0188400	Basic helix-loop-helix dimerisation region bHLH domain containing protein.	0.0455679	0.00907709	3.6468	-1.51503	-1.98351	-2.10135	-1.86663
Os02g0726300	Dof zinc finger protein.	0.0433791	0.00696502	3.63877	-1.89513	-1.57823	-2.117	-1.86345
Os01g0686300	UDP-glucuronosyl/UDP-glucosyltransferase family protein.	0.039604	0.0022029	3.62926	-1.91737	-1.68788	-1.97378	-1.85967
Os06g0220300	Phi-1 protein.	0.0405322	0.00329212	3.62226	-1.84917	-1.67588	-2.04562	-1.85689
Os11g0108100	(No Hit)	0.0407171	0.00405074	3.61473	-2.08705	-1.77262	-1.70199	-1.85389
Os03g0858600	Protein of unknown function DUF668 family protein.	0.0420625	0.0057774	3.60518	-2.10805	-1.62145	-1.82071	-1.85007
Os11g0180000	Plant disease resistance response protein family protein.	0.0411764	0.00448232	3.59852	-2.05113	-1.62276	-1.86833	-1.84741
Os07g0408500	Rho GTPase activation protein domain containing protein.	0.0446628	0.00812091	3.58788	-1.99465	-2.02537	-1.50937	-1.84313
Os05g0319700	Protein kinase-like protein (Fragment).	0.040569	0.0034594	3.58332	-2.04399	-1.67245	-1.80745	-1.8413
Os03g0136200	24-methylene lophenol C24(1)methyltransferase.	0.0478314	0.0112764	3.58094	-2.22444	-1.72504	-1.57154	-1.84034
Os01g0524500	Transcription factor MYBS3.	0.0399925	0.00266068	3.57565	-1.89445	-1.96726	-1.6529	-1.8382
Os07g0551700	Cellulose synthase family protein.	0.0476513	0.0110312	3.57113	-2.15934	-1.48716	-1.86264	-1.83638
Os03g0214100	Replication protein A1.	0.042814	0.00653918	3.57076	-2.11139	-1.79874	-1.59857	-1.83623
Os01g0710700	Lipase, class 3 family protein.	0.040569	0.00372559	3.56523	-2.04741	-1.78768	-1.6669	-1.834
Os01g0362100	Esterase/lipase/thioesterase domain containing protein.	0.041894	0.00561829	3.55785	-1.87805	-2.04271	-1.57227	-1.83101
Os06g0115700	Conserved hypothetical protein.	0.039604	0.00170463	3.55024	-1.92269	-1.67858	-1.88249	-1.82792
Os05g0490000	Krr1 family protein.	0.044143	0.0076314	3.54895	-2.14025	-1.60832	-1.73361	-1.82739
Os10g0147400	AUX1-like protein.	0.0412971	0.00483593	3.5417	-1.96002	-1.94336	-1.56995	-1.82444
Os08g0101100	HMG1/2 (high mobility group) box family protein.	0.0463259	0.00994393	3.52657	-1.68052	-2.1802	-1.59407	-1.81827
Os03g0297800	Protein kinase domain containing protein.	0.0422678	0.00587013	3.52637	-2.03645	-1.86071	-1.55739	-1.81818
Os01g0260100	Kinesin heavy chain (Fragment).	0.040569	0.00364022	3.52588	-1.93779	-1.59831	-1.91785	-1.81798
Os08g0563400	Conserved hypothetical protein.	0.0393878	0.00153967	3.52472	-1.90895	-1.86677	-1.6768	-1.81751
Os09g0538500	Male sterility MS5.	0.0481252	0.0117065	3.50569	-2.20325	-1.64306	-1.58279	-1.8097
Os08g0113000	Peroxidase 47 precursor (EC 1.11.1.7) (Atperox P47) (ATP32).	0.045022	0.00839205	3.50388	-1.94025	-1.47778	-2.00883	-1.80895
Os03g0363600	Sugar transporter-like protein.	0.0411723	0.00441041	3.49509	-1.88984	-1.568	-1.95815	-1.80533
Os06g0626600	Sulfotransferase family protein.	0.0367487	0.000554301	3.4836	-1.76677	-1.88485	-1.75011	-1.80058
Os08g0249100	UspA domain containing protein.	0.039604	0.00166672	3.48107	-1.93821	-1.68765	-1.77274	-1.79953
Os07g0678400	Hypothetical protein.	0.0485598	0.0122703	3.48035	-1.9868	-1.39721	-2.01369	-1.79923
Os05g0408900	1-D-deoxyxylulose 5-phosphate synthase.	0.036941	0.000744362	3.46386	-1.8869	-1.72319	-1.76705	-1.79238
Os10g0422800	Conserved hypothetical protein.	0.0470007	0.0104946	3.44339	-1.77664	-1.46845	-2.10639	-1.78383
Os01g0176500	Conserved hypothetical protein.	0.0462085	0.00977215	3.43112	-2.09513	-1.75837	-1.48254	-1.77868
Os05g0589400	I-box binding factor (Fragment).	0.0410193	0.00433486	3.42783	-1.82102	-1.55565	-1.95521	-1.77729
Os03g0212600	Targeting for Xklp2 family protein.	0.040569	0.00350269	3.41374	-1.89019	-1.86211	-1.56176	-1.77135
Os01g0875300	UspA domain containing protein.	0.039604	0.00219891	3.4056	-1.6748	-1.93356	-1.69536	-1.76791
Os12g0107700	Protein kinase domain containing protein.	0.0396002	0.00158742	3.39758	-1.89849	-1.73492	-1.66011	-1.76451
Os02g0112000	(No Hit)	0.0399745	0.00243959	3.37823	-1.60181	-1.90252	-1.76446	-1.75627
Os03g0159400	Uncharacterized plant-specific domain containing protein.	0.040569	0.00343148	3.36914	-1.75496	-1.57285	-1.92933	-1.75238
Os06g0247000	Avr9/Cf-9 rapidly elicited protein 231.	0.040569	0.00355219	3.35986	-1.80716	-1.54535	-1.89269	-1.7484
Os07g0145400	Protein kinase domain containing protein.	0.0474024	0.0108116	3.34652	-2.08488	-1.46071	-1.68239	-1.74266
Os10g0392900	Lipolytic enzyme, G-D-S-L family protein.	0.044143	0.00761819	3.34587	-2.02381	-1.49782	-1.70551	-1.74238
Os05g0475400	Alanine:glyoxylate aminotransferase-like protein (Fragment).	0.0455679	0.00911949	3.3401	-1.95839	-1.41119	-1.8501	-1.73989
Os08g0407600	Protein of unknown function DUF581 family protein.	0.040569	0.00338041	3.33918	-1.68307	-1.59902	-1.93639	-1.73949
Os03g0854200	3' exoribonuclease domain containing protein.	0.039604	0.0021972	3.33766	-1.82086	-1.57556	-1.82011	-1.73884
Os03g0286500	RNA-binding region containing protein 1 (HSRNASEB) (ssDNA binding protein SEB4) (CLL-associated antigen KW-5). Splice isoform 2.	0.040569	0.00358199	3.33547	-1.79774	-1.53492	-1.88101	-1.73789
Os01g0656600	Spectrin repeat containing protein.	0.0451514	0.00852007	3.3326	-2.05844	-1.5963	-1.5552	-1.73665
Os06g0193200	Pectinesterase (EC 3.1.1.11) (Fragment).	0.039604	0.00190262	3.32204	-1.87207	-1.61234	-1.71179	-1.73207
Os05g0593900	C13 endopeptidase NP1 precursor.	0.0442312	0.0078325	3.29882	-1.926	-1.42175	-1.8181	-1.72195
Os04g0604900	Xyloglucan endotransglycosylase (Fragment).	0.0391754	0.00140259	3.29145	-1.84754	-1.65747	-1.65115	-1.71872
Os03g0231800	XF1 protein (Squalene monooxygenase, putative).	0.0412454	0.00462729	3.27762	-1.93726	-1.54409	-1.65659	-1.71265
Os01g0878000	Conserved hypothetical protein.	0.0367487	0.000691303	3.27419	-1.62286	-1.73997	-1.77058	-1.71114
Os03g0594900	Cytochrome P450 family protein.	0.0406277	0.00389734	3.23771	-1.86868	-1.71375	-1.50249	-1.69497
Os03g0721300	Plant protein of unknown function DUF946 family protein.	0.0468002	0.0103247	3.23605	-1.98665	-1.38624	-1.70982	-1.69424
Os03g0770900	Hypothetical protein.	0.0414577	0.00512109	3.23105	-1.858	-1.76281	-1.4552	-1.692
Os09g0460800	Esterase/lipase/thioesterase domain containing protein.	0.0432562	0.00692976	3.22435	-1.95562	-1.63705	-1.47435	-1.68901
Os11g0247500	Hypothetical protein.	0.0423772	0.00600759	3.21745	-1.81055	-1.82371	-1.4235	-1.68592
Os01g0716200	IQ calmodulin-binding region domain containing protein.	0.0456015	0.00922886	3.21663	-2.00397	-1.46536	-1.58731	-1.68555
Os07g0689800	Heat shock protein DnaJ, N-terminal domain containing protein.	0.0426439	0.00614321	3.19861	-1.68442	-1.44526	-1.90266	-1.67745
Os03g0319400	CIPK-like protein.	0.0462603	0.0097966	3.19736	-1.99	-1.41864	-1.622	-1.67688
Os03g0799700	GTP1/OBG subdomain containing protein.	0.0445059	0.0080019	3.19364	-1.92796	-1.69121	-1.40645	-1.6752
Os03g0416200	BRITTLE CULM1.	0.045165	0.00864647	3.19255	-1.93695	-1.39483	-1.69235	-1.67471
Os04g0542000	Protein of unknown function DUF584 family protein.	0.0435593	0.00706696	3.1828	-1.81036	-1.38797	-1.81256	-1.6703
Os05g0347400	Ribulose bisphosphate carboxylase, large chain family protein.	0.0440764	0.00749312	3.18205	-1.77782	-1.3822	-1.84985	-1.66996
Os01g0929200	Protein kinase domain containing protein.	0.0478627	0.0113393	3.17784	-1.70714	-1.34005	-1.95695	-1.66805
Os10g0532600	Uncharacterized plant-specific domain containing protein.	0.040569	0.00344528	3.16849	-1.65507	-1.49874	-1.83758	-1.6638
Os08g0451200	Protein of unknown function DUF581 family protein.	0.0481101	0.0116641	3.16101	-1.89592	-1.30476	-1.78047	-1.66039
Os07g0529700	Xyloglucan endo-transglycosylase-like protein.	0.0406883	0.0040043	3.15972	-1.85099	-1.64086	-1.48753	-1.6598
Os12g0225900	Allyl alcohol dehydrogenase.	0.0456015	0.00923218	3.15751	-1.95565	-1.6161	-1.40461	-1.65879
Os06g0503100	ABC transporter related domain containing protein.	0.0489771	0.0127561	3.15562	-1.62873	-1.34603	-1.99901	-1.65792
Os06g0244000	SAM dependent carboxyl methyltransferase family protein.	0.0426439	0.00619609	3.14216	-1.90684	-1.57309	-1.47534	-1.65176
Os01g0779800	Hypothetical protein.	0.045165	0.00868734	3.13678	-1.55298	-1.44274	-1.95214	-1.64928
Os12g0588800	Cyclin, N-terminal domain containing protein.	0.0414577	0.00506573	3.12668	-1.80201	-1.71709	-1.4148	-1.64463
Os12g0604700	LSTK-1-like kinase.	0.0473665	0.0107747	3.12156	-1.87675	-1.30737	-1.74269	-1.64227
Os04g0561900	Multicopper oxidase, type 1 domain containing protein.	0.0367487	0.000711578	3.11945	-1.68726	-1.55372	-1.68289	-1.64129
Os12g0259800	Multicopper oxidase, type 1 domain containing protein.	0.0432945	0.00694453	3.11716	-1.91259	-1.53581	-1.47231	-1.64023
Os07g0474300	Conserved hypothetical protein.	0.039604	0.00221318	3.11509	-1.76412	-1.65565	-1.49804	-1.63927
Os05g0563000	No apical meristem (NAM) protein domain containing protein.	0.0499483	0.0135688	3.10917	-1.73058	-1.26602	-1.913	-1.63653
Os07g0510500	UDP-glucuronosyl/UDP-glucosyltransferase family protein.	0.0347431	0.000256622	3.10711	-1.68162	-1.59086	-1.63424	-1.63558
Os05g0578900	Zn-finger, GATA type domain containing protein.	0.0414577	0.00501406	3.09914	-1.70582	-1.78531	-1.40448	-1.63187
Os09g0311600	NBS-LRR type resistance protein (Fragment).	0.0382721	0.00104439	3.08654	-1.6467	-1.52633	-1.70494	-1.62599
Os01g0218200	Protein prenyltransferase domain containing protein.	0.040569	0.00339006	3.08319	-1.81215	-1.55387	-1.50725	-1.62442
Os01g0616600	Protein prenyltransferase domain containing protein.	0.0435604	0.0070922	3.08151	-1.88813	-1.55641	-1.42638	-1.62364
Os11g0222200	Proteinase inhibitor I4, serpin family protein.	0.0404458	0.00312278	3.07232	-1.80071	-1.52609	-1.53119	-1.61933
Os07g0158800	Arabidopsis protein of unknown function DUF266 family protein.	0.040569	0.00346971	3.07176	-1.42925	-1.69384	-1.73411	-1.61907
Os03g0155300	Expansin/Lol pI family protein.	0.0399925	0.00266017	3.06669	-1.56338	-1.78049	-1.50618	-1.61668
Os02g0149700	Exo70 exocyst complex subunit family protein.	0.0381433	0.000911654	3.06517	-1.59435	-1.70925	-1.54431	-1.61597
Os01g0740400	Protein of unknown function DUF1005 family protein.	0.0412971	0.00485443	3.06211	-1.41762	-1.61725	-1.8087	-1.61452
Os03g0111200	Remorin.	0.0456015	0.00920616	3.06091	-1.92467	-1.43529	-1.48192	-1.61396
Os12g0158800	Transcription factor E2F.	0.0425823	0.00610054	3.05622	-1.86179	-1.51974	-1.45371	-1.61175
Os01g0555200	Asp/Glu racemase family protein.	0.0498152	0.0134306	3.05504	-1.70892	-1.24677	-1.87788	-1.61119
Os04g0521100	Plasma membrane intrinsic protein (Aquaporin).	0.040569	0.00369406	3.04325	-1.64509	-1.41987	-1.75189	-1.60562
Os07g0100800	Proline transporter.	0.045165	0.00856197	3.03883	-1.76438	-1.30515	-1.74101	-1.60351
Os05g0519500	Periodic tryptophan protein-associated region domain containing protein.	0.0483898	0.0119876	3.03622	-1.91335	-1.59315	-1.30032	-1.60228
Os12g0298700	Cyclin.	0.0406277	0.00390189	3.03019	-1.79673	-1.53106	-1.47044	-1.59941
Os02g0652000	PREG-like protein.	0.0427985	0.00635201	3.02732	-1.82572	-1.38294	-1.58547	-1.59804
Os12g0136100	Conserved hypothetical protein.	0.039764	0.00236302	3.02608	-1.613	-1.45561	-1.72374	-1.59745
Os04g0627400	PAK-box/P21-Rho-binding domain containing protein.	0.0449625	0.00831368	3.02367	-1.74996	-1.30349	-1.73544	-1.5963
Os05g0338900	TGF-beta receptor, type I/II extracellular region family protein.	0.0419075	0.00562287	3.02157	-1.70239	-1.35549	-1.72801	-1.5953
Os08g0462300	Cyclin-like F-box domain containing protein.	0.039604	0.00194661	3.02154	-1.61857	-1.46323	-1.70405	-1.59528
Os07g0230500	Excinuclease ABC, C subunit, N-terminal domain containing protein.	0.0415578	0.00528163	3.02071	-1.82721	-1.4908	-1.46665	-1.59489
Os12g0510900	Zn-binding protein, LIM domain containing protein.	0.0484216	0.0120918	3.01451	-1.92962	-1.33311	-1.51304	-1.59193
Os12g0572500	Protein of unknown function XH domain containing protein.	0.0478627	0.0113308	3.00523	-1.90192	-1.31631	-1.54419	-1.58747
Os04g0625100	Conserved hypothetical protein.	0.039604	0.00196596	3.0047	-1.70024	-1.45776	-1.60367	-1.58722
Os07g0491500	(No Hit)	0.0401837	0.00292202	3.00469	-1.5206	-1.75783	-1.48321	-1.58721
Os02g0291600	Lipolytic enzyme, G-D-S-L family protein.	0.0391754	0.00146539	3.00314	-1.50303	-1.70479	-1.55159	-1.58647
Os01g0968400	Root cap family protein.	0.0347431	0.000280952	2.99769	-1.63373	-1.57471	-1.54312	-1.58385
Os07g0287400	Plant lipid transfer/seed storage/trypsin-alpha amylase inhibitor domain containing protein.	0.0413635	0.00493454	2.99553	-1.72325	-1.66283	-1.36235	-1.58281
Os03g0401100	Octicosapeptide/Phox/Bem1p domain containing protein.	0.0426409	0.0061285	2.9926	-1.34492	-1.63283	-1.76644	-1.5814
Os03g0105600	Tubulin beta-1 chain (Beta-1 tubulin).	0.0330563	0.000147924	2.99255	-1.61975	-1.55989	-1.56448	-1.58138
Os11g0151700	Purple acid phosphatase.	0.0472415	0.0106445	2.99183	-1.36115	-1.47918	-1.90276	-1.58103
Os01g0205900	Peroxidase 52 precursor (EC 1.11.1.7) (Atperox P52) (ATP49).	0.0487438	0.0125011	2.98702	-1.78321	-1.72921	-1.2237	-1.57871
Os07g0106700	Hypothetical protein.	0.039604	0.00182822	2.97727	-1.45283	-1.58343	-1.68571	-1.57399
Os01g0864700	Protein kinase domain containing protein.	0.0411764	0.00443641	2.97689	-1.66494	-1.36405	-1.69242	-1.57381
Os07g0155100	FAD dependent oxidoreductase family protein.	0.0382721	0.00108116	2.97564	-1.63405	-1.47022	-1.61532	-1.5732
Os06g0179500	Plant protein of unknown function family protein.	0.0412456	0.0047161	2.96638	-1.78123	-1.42795	-1.49693	-1.56871
Os05g0210500	Timeless protein domain containing protein.	0.0482677	0.011863	2.96542	-1.91235	-1.41346	-1.3789	-1.56824
Os04g0481000	Glycoside hydrolase, family 5 protein.	0.0481252	0.011711	2.96515	-1.85357	-1.26162	-1.58913	-1.56811
Os01g0616300	TPR-like domain containing protein.	0.0382721	0.00113321	2.95956	-1.5054	-1.52023	-1.67052	-1.56538
Os11g0587300	Hypothetical protein.	0.0449732	0.00834141	2.95514	-1.31325	-1.56549	-1.81093	-1.56323
Os03g0836800	Peptidase M20 family protein.	0.0425884	0.00610928	2.95221	-1.79646	-1.38268	-1.50625	-1.56179
Os12g0265900	(No Hit)	0.0367487	0.000515511	2.94969	-1.62706	-1.50604	-1.54858	-1.56056
Os04g0545100	Engulfment and cell motility, ELM domain containing protein.	0.039604	0.00186753	2.94591	-1.63611	-1.42432	-1.6157	-1.55871
Os04g0504200	Conserved hypothetical protein.	0.0404458	0.00312411	2.94447	-1.73216	-1.48141	-1.46045	-1.55801
Os01g0848400	Homeobox domain containing protein.	0.0428221	0.00663018	2.92981	-1.40672	-1.4419	-1.80381	-1.55081
Os12g0224400	(No Hit)	0.0481252	0.0116858	2.91454	-1.87813	-1.34615	-1.40553	-1.54327
Os01g0653100	Protein of unknown function DUF231 domain containing protein.	0.0391754	0.00150616	2.91171	-1.54029	-1.6464	-1.4389	-1.54186
Os01g0233500	Cyclin.	0.0477145	0.0111625	2.89502	-1.79871	-1.56646	-1.23556	-1.53357
Os05g0557100	Peptidase A1, pepsin family protein.	0.0425167	0.00606963	2.89475	-1.30079	-1.70091	-1.59863	-1.53344
Os06g0138600	Hypothetical protein.	0.041198	0.00450285	2.88697	-1.6827	-1.3337	-1.57227	-1.52956
Os05g0339300	Hypothetical protein.	0.039604	0.00216332	2.886	-1.4685	-1.44769	-1.67103	-1.52907
Os01g0875700	Heat shock protein DnaJ family protein.	0.0367487	0.000693661	2.8852	-1.50345	-1.47501	-1.60754	-1.52867
Os08g0547900	Cytochrome P450 family protein.	0.0359322	0.000375638	2.87543	-1.46518	-1.55966	-1.54649	-1.52378
Os11g0184300	Hypothetical protein.	0.0417561	0.00535155	2.87268	-1.73375	-1.48002	-1.35341	-1.52239
Os03g0343300	Utp14 protein family protein.	0.0484198	0.0120808	2.86747	-1.85142	-1.40655	-1.30137	-1.51978
Os07g0175900	Inositol polyphosphate related phosphatase family protein.	0.0492891	0.0130296	2.86606	-1.72899	-1.17133	-1.65689	-1.51907
Os03g0162500	Uncharacterized plant-specific protein DUF506 domain containing protein.	0.045165	0.00866308	2.8644	-1.79792	-1.33338	-1.42339	-1.51823
Os01g0242200	Zn-finger, C2H2 type domain containing protein.	0.0414577	0.00500306	2.85818	-1.3644	-1.45746	-1.72342	-1.51509
Os08g0462900	Protein of unknown function DUF716 family protein.	0.0478627	0.0114709	2.85717	-1.28782	-1.83231	-1.42364	-1.51459
Os01g0863800	Uncharacterized plant-specific domain containing protein.	0.0430128	0.00677578	2.85541	-1.7138	-1.54411	-1.28318	-1.5137
Os09g0329700	UDP-glucuronosyl/UDP-glucosyltransferase family protein.	0.0399886	0.00245698	2.85348	-1.59564	-1.36276	-1.57977	-1.51272
Os01g0976800	Conserved hypothetical protein.	0.0408818	0.00429586	2.84896	-1.70084	-1.36623	-1.46423	-1.51044
Os02g0810900	NAC-domain containing protein 21/22 (ANAC021) (ANAC022). Splice isoform 2.	0.0499298	0.0135497	2.84484	-1.18302	-1.54848	-1.79355	-1.50835
Os03g0302900	Hypothetical protein.	0.042814	0.0065054	2.84411	-1.7067	-1.53191	-1.28533	-1.50798
Os06g0573600	Beta-galactosidase precursor (EC 3.2.1.23) (Lactase).	0.0494623	0.0131285	2.84377	-1.85372	-1.29493	-1.37477	-1.50781
Os07g0676600	(No Hit)	0.0472996	0.0107149	2.84305	-1.48728	-1.78942	-1.24562	-1.50744
Os02g0745100	NOD26-like membrane integral protein ZmNIP2-1.	0.04517	0.00869719	2.84031	-1.37114	-1.3583	-1.78871	-1.50605
Os04g0400800	Heavy metal transport/detoxification protein domain containing protein.	0.0382721	0.00101878	2.83622	-1.43832	-1.47603	-1.59755	-1.50397
Os02g0633300	EspB-like protein.	0.0399925	0.00276028	2.82947	-1.65495	-1.39436	-1.45229	-1.50053
Os07g0659400	HAD-superfamily hydrolase, subfamily IA, variant 1 protein.	0.0413822	0.00495686	2.81264	-1.47474	-1.31851	-1.68252	-1.49192
Os05g0337200	Conserved hypothetical protein.	0.045582	0.00917525	2.81206	-1.24104	-1.49444	-1.7394	-1.49163
Os12g0638100	Receptor-like protein kinase.	0.045041	0.00841053	2.80564	-1.53364	-1.70034	-1.23102	-1.48833
Os04g0530100	Beta-expansin 3 precursor (AtEXPB3) (At-EXPB3) (Ath-ExpBeta-1.6).	0.0457086	0.00928234	2.80039	-1.72587	-1.5035	-1.22752	-1.48563
Os08g0191200	Phosphoribosylamine--glycine ligase (EC 6.3.4.13) (GARS) (Glycinamide ribonucleotide synthetase) (Phosphoribosylglycinamide synthetase).	0.049315	0.013048	2.80018	-1.80035	-1.44542	-1.21079	-1.48552
Os02g0460200	Conserved hypothetical protein.	0.0491644	0.0129375	2.79683	-1.37323	-1.25984	-1.8183	-1.48379
Os03g0836900	IAA-amino acid hydrolase 1 (EC 3.5.1.-).	0.0382721	0.00104782	2.79555	-1.57539	-1.46027	-1.41373	-1.48313
Os01g0227100	Short-chain dehydrogenase/reductase SDR family protein.	0.0434956	0.00703094	2.79149	-1.42718	-1.71911	-1.29682	-1.48104
Os03g0758300	Cyclic nucleotide-gated ion channel 2 (AtCNGC2) (Cyclic nucleotide-and calmodulin-regulated ion channel 2) (DEFENSE NO DEATH 1).	0.0412456	0.00477759	2.78037	-1.36655	-1.37947	-1.67982	-1.47528
Os04g0649600	Conserved hypothetical protein.	0.0458182	0.00933142	2.77722	-1.18856	-1.58975	-1.64262	-1.47364
Os02g0829000	Non-protein coding transcript, uncharacterized transcript.	0.0443137	0.0078861	2.77715	-1.55363	-1.21637	-1.65081	-1.4736
Os09g0515500	Translational initiation factor IF2 (Fragment).	0.0448635	0.00825774	2.77645	-1.7283	-1.4209	-1.27053	-1.47324
Os02g0321600	Conserved hypothetical protein.	0.041894	0.00559461	2.77391	-1.26788	-1.50015	-1.64774	-1.47192
Os01g0312800	Endo-1,4-beta-glucanase precursor (EC 3.2.1.4).	0.04517	0.00872369	2.77281	-1.73899	-1.27685	-1.3982	-1.47135
Os11g0184200	Glycoside hydrolase, family 1 protein.	0.0418233	0.00540917	2.77172	-1.64831	-1.49042	-1.27361	-1.47078
Os03g0723000	GRAS transcription factor domain containing protein.	0.0478273	0.0112704	2.77135	-1.37168	-1.26112	-1.77896	-1.47059
Os10g0554900	Protein of unknown function DUF566 family protein.	0.0489771	0.0127637	2.77106	-1.68189	-1.13916	-1.59025	-1.47044
Os04g0517500	Phosphoenolpyruvate carboxylase kinase.	0.0396273	0.00227099	2.76989	-1.60858	-1.38228	-1.41862	-1.46983
Os06g0543400	CBL-interacting protein kinase 11 (Fragment).	0.0488309	0.0125661	2.76767	-1.78422	-1.22036	-1.40143	-1.46867
Os03g0767600	NPH3 domain containing protein.	0.0418233	0.00538573	2.76694	-1.66377	-1.29019	-1.45091	-1.46829
Os03g0290900	Protein of unknown function DUF231 domain containing protein.	0.042814	0.00638977	2.76591	-1.58332	-1.58796	-1.23198	-1.46775
Os09g0503100	Zinc-containing alcohol dehydrogenase superfamily protein.	0.0407521	0.00408658	2.7646	-1.62004	-1.29572	-1.48545	-1.46707
Os12g0479100	Hypothetical protein.	0.0469506	0.0104504	2.75401	-1.46997	-1.19658	-1.71804	-1.46153
Os02g0158500	Uncharacterized plant-specific domain 01627 containing protein.	0.0407521	0.00411015	2.74672	-1.39856	-1.33321	-1.64136	-1.45771
Os09g0556800	Hypothetical protein.	0.0455033	0.00900734	2.74314	-1.71147	-1.42308	-1.23293	-1.45583
Os11g0700500	Myb, DNA-binding domain containing protein.	0.0399925	0.00275243	2.74231	-1.30853	-1.49157	-1.56607	-1.45539
Os04g0495400	DOMON domain containing protein.	0.0452699	0.00880127	2.73872	-1.69492	-1.21958	-1.44601	-1.4535
Os03g0746700	Conserved hypothetical protein.	0.0488373	0.0126019	2.73654	-1.30337	-1.27261	-1.78107	-1.45235
Os08g0531000	Diphosphonucleotide phosphatase 1 precursor.	0.0440928	0.007582	2.73307	-1.65486	-1.21761	-1.4791	-1.45052
Os06g0712900	Dihydrouridine synthase, DuS family protein.	0.0414577	0.00512973	2.73228	-1.64685	-1.2919	-1.41157	-1.45011
Os09g0461500	Esterase/lipase/thioesterase domain containing protein.	0.0391754	0.00140867	2.73114	-1.53465	-1.46575	-1.3481	-1.4495
Os09g0286300	Protein of unknown function DUF566 family protein.	0.0382721	0.00117718	2.72848	-1.34948	-1.50854	-1.48628	-1.4481
Os12g0273700	Hypothetical protein.	0.0441587	0.0076649	2.72825	-1.60352	-1.54521	-1.1952	-1.44798
Os02g0666700	Permease for cytosine/purines, uracil, thiamine, allantoin family protein.	0.0482677	0.0118995	2.72601	-1.52744	-1.13963	-1.67331	-1.44679
Os02g0618000	Conserved hypothetical protein.	0.0396273	0.00228144	2.72501	-1.39035	-1.36457	-1.58385	-1.44626
Os06g0714800	Protein of unknown function DUF581 family protein.	0.0455679	0.00913776	2.72312	-1.22697	-1.40501	-1.7038	-1.44526
Os05g0136900	Transferase family protein.	0.0441587	0.00768654	2.72297	-1.47622	-1.21057	-1.64875	-1.44518
Os02g0566800	Glycosyl transferase, family 31 protein.	0.0475526	0.0109654	2.72137	-1.74864	-1.27429	-1.31007	-1.44434
Os01g0703300	Zn-finger, RING domain containing protein.	0.0428221	0.00664265	2.72121	-1.67612	-1.28753	-1.3691	-1.44425
Os03g0174200	Hypothetical protein.	0.0491637	0.0129183	2.7113	-1.76635	-1.31342	-1.23718	-1.43898
Os05g0564100	Conserved hypothetical protein.	0.0435878	0.00716049	2.71075	-1.68349	-1.31728	-1.31531	-1.43869
Os03g0804900	UDP-glucuronosyl/UDP-glucosyltransferase family protein.	0.0399925	0.00264828	2.7076	-1.40514	-1.32762	-1.57829	-1.43702
Os12g0105200	Ribosomal protein L10 family protein.	0.0406737	0.00394288	2.70518	-1.54881	-1.5014	-1.25697	-1.43573
Os05g0587700	Protein of unknown function DUF231 domain containing protein.	0.0412971	0.00488299	2.70368	-1.61091	-1.26233	-1.43153	-1.43492
Os02g0229400	Hexose transporter.	0.0471602	0.010598	2.70201	-1.49796	-1.6538	-1.15033	-1.43403
Os05g0403300	Peptidase aspartic family protein.	0.0414577	0.00516506	2.69892	-1.61713	-1.42026	-1.25975	-1.43238
Os01g0214600	Lipolytic enzyme, G-D-S-L family protein.	0.0399925	0.00255764	2.69788	-1.46076	-1.29422	-1.5405	-1.43183
Os04g0652400	Sulphate transporter protein.	0.0406254	0.00387091	2.69551	-1.55523	-1.47889	-1.25756	-1.43056
Os03g0288900	Hypothetical protein.	0.047058	0.0105525	2.69464	-1.55764	-1.59779	-1.13484	-1.43009
Os07g0107100	Plant disease resistance response protein family protein.	0.0355985	0.000361984	2.68946	-1.38404	-1.42053	-1.47739	-1.42732
Os02g0542500	Hypothetical protein.	0.045582	0.00915822	2.68907	-1.69373	-1.23534	-1.35225	-1.42711
Os04g0384100	Conserved hypothetical protein.	0.0441587	0.00772701	2.68818	-1.54413	-1.17455	-1.5612	-1.42663
Os02g0669900	Protein of unknown function DUF632 domain containing protein.	0.0414577	0.00502148	2.68766	-1.43698	-1.24555	-1.59652	-1.42635
Os06g0644600	Utp21 specific WD40-associated domain containing protein.	0.0367487	0.000609331	2.68552	-1.46773	-1.45251	-1.35536	-1.4252
Os03g0750900	Conserved hypothetical protein.	0.0461772	0.00974323	2.67698	-1.556	-1.56765	-1.13817	-1.42061
Os01g0652300	Hypothetical protein.	0.0447134	0.00817302	2.67501	-1.43488	-1.18861	-1.63513	-1.41954
Os09g0382300	Cyclin, C-terminal domain containing protein.	0.0347431	0.000262184	2.67455	-1.45994	-1.38037	-1.41758	-1.4193
Os12g0533400	Rac GTPase activating protein 1.	0.039604	0.00210734	2.67353	-1.54048	-1.31724	-1.39851	-1.41875
Os04g0243700	Zn-finger, RING domain containing protein.	0.040821	0.00425402	2.67271	-1.54246	-1.23674	-1.47571	-1.4183
Os01g0957100	Protein kinase domain containing protein.	0.040569	0.00369728	2.66798	-1.57972	-1.28695	-1.38058	-1.41575
Os11g0598700	(No Hit)	0.0367487	0.000511814	2.66051	-1.47365	-1.39431	-1.36715	-1.4117
Os08g0445000	Zn-finger, RING domain containing protein.	0.045041	0.00843103	2.65937	-1.25026	-1.31372	-1.66929	-1.41109
Os07g0584900	ARM repeat fold domain containing protein.	0.0472415	0.0106385	2.65929	-1.63532	-1.13505	-1.46275	-1.41104
Os08g0499100	TIR domain containing protein.	0.0442909	0.00786953	2.65658	-1.65913	-1.31233	-1.25726	-1.40957
Os03g0625900	WD40-like domain containing protein.	0.039604	0.00222007	2.65322	-1.52803	-1.29869	-1.39651	-1.40775
Os08g0155000	Brix domain containing protein.	0.0462085	0.00976543	2.6521	-1.68293	-1.31192	-1.22655	-1.40713
Os04g0380000	Conserved hypothetical protein.	0.0440764	0.00751301	2.64536	-1.44009	-1.17564	-1.59466	-1.40346
Os01g0590700	Ribosome-inactivating protein family protein.	0.0448635	0.00825598	2.64205	-1.65449	-1.31166	-1.23882	-1.40166
Os10g0427900	Conserved hypothetical protein.	0.0404516	0.00319181	2.64034	-1.2447	-1.50362	-1.45385	-1.40072
Os06g0681300	PAK-box/P21-Rho-binding domain containing protein.	0.0467884	0.0102973	2.63926	-1.55049	-1.11388	-1.53603	-1.40013
Os04g0544400	TPR-like domain containing protein.	0.0444682	0.00796937	2.63505	-1.64887	-1.26847	-1.27615	-1.39783
Os06g0223700	Protein of unknown function DUF581 family protein.	0.0484138	0.0120422	2.6346	-1.55227	-1.08805	-1.55244	-1.39759
Os01g0623200	C4-dicarboxylate transporter/malic acid transport protein family protein.	0.0414577	0.00501565	2.61995	-1.40328	-1.21199	-1.55335	-1.38954
Os02g0650300	Oligopeptide transporter OPT superfamily protein.	0.0393878	0.0015461	2.6158	-1.30726	-1.49165	-1.36283	-1.38725
Os05g0307100	Hypothetical protein.	0.0449821	0.00835909	2.61462	-1.57551	-1.14362	-1.44067	-1.3866
Os07g0548800	Protein of unknown function DUF538 family protein.	0.0481785	0.0117902	2.61345	-1.61269	-1.09764	-1.44753	-1.38595
Os05g0263500	Non-protein coding transcript, putative npRNA.	0.0441587	0.00779648	2.61098	-1.62973	-1.27941	-1.24465	-1.38459
Os05g0114700	Myb, DNA-binding domain containing protein.	0.0426712	0.00626566	2.60532	-1.39375	-1.18532	-1.56532	-1.38146
Os08g0207500	Zinc transporter 1 precursor (ZRT/IRT-like protein 1).	0.0407521	0.00419933	2.60332	-1.529	-1.3931	-1.21895	-1.38035
Os03g0102600	Hypothetical protein.	0.040569	0.00343546	2.6011	-1.35473	-1.25255	-1.53009	-1.37912
Os10g0536700	Plant peroxidase family protein.	0.0426439	0.00621382	2.59975	-1.55495	-1.40128	-1.17888	-1.37837
Os10g0504600	Chorion 2 family protein.	0.0437681	0.00731528	2.59962	-1.61119	-1.22344	-1.30028	-1.3783
Os04g0349700	Leucine-rich repeat, typical subtype containing protein.	0.040569	0.00365261	2.5978	-1.52513	-1.23623	-1.3705	-1.37729
Os07g0475800	Eukaryotic rRNA processing family protein.	0.0471282	0.0105776	2.59686	-1.61365	-1.39628	-1.12037	-1.37677
Os08g0502400	Beta-Ig-H3/fasciclin domain containing protein.	0.0414577	0.00511962	2.59667	-1.55783	-1.2174	-1.35476	-1.37666
Os03g0235900	Nitrate transporter.	0.0475526	0.010945	2.5963	-1.22111	-1.24165	-1.66661	-1.37645
Os02g0830200	ZmRR2 protein (Response regulator 2).	0.0492291	0.0129914	2.59236	-1.65977	-1.34956	-1.11347	-1.37427
Os01g0171000	BRASSINOSTEROID INSENSITIVE 1-associated receptor kinase 1 precursor (EC 2.7.1.37) (BRI1-associated receptor kinase 1) (Somatic embryogenesis receptor-like kinase 3).	0.0459269	0.00950645	2.59185	-1.52278	-1.10462	-1.49455	-1.37398
Os08g0192900	RNA-binding region RNP-1 (RNA recognition motif) domain containing protein.	0.0465012	0.0100565	2.59097	-1.58432	-1.42444	-1.11172	-1.37349
Os06g0647400	Lysosomal Pro-X carboxypeptidase.	0.04369	0.00726232	2.58721	-1.15556	-1.39877	-1.55986	-1.3714
Os05g0592300	RmlC-like cupin family protein.	0.0327406	2.98162e-05	2.583	-1.38136	-1.35554	-1.37024	-1.36905
Os07g0573400	Protein of unknown function DUF239 domain containing protein.	0.040569	0.00332235	2.58044	-1.52564	-1.29097	-1.28623	-1.36761
Os05g0413200	Beta-tubulin.	0.0367487	0.00068256	2.57998	-1.40201	-1.29589	-1.40418	-1.36736
Os02g0773600	Protein of unknown function DUF231 domain containing protein.	0.040569	0.00334769	2.57874	-1.2123	-1.41254	-1.47516	-1.36667
Os06g0234200	RAC-ROP-like G-protein.	0.0491637	0.0128984	2.57537	-1.60883	-1.07298	-1.41253	-1.36478
Os11g0102200	NPH1-1.	0.0493397	0.0130683	2.57432	-1.56369	-1.05334	-1.47556	-1.36419
Os05g0429400	Cellular retinaldehyde binding/alpha-tocopherol transport family protein.	0.042814	0.00649228	2.57095	-1.43702	-1.14518	-1.5047	-1.3623
Os10g0552100	Physical impedance induced protein.	0.0427985	0.00635038	2.56911	-1.48838	-1.45109	-1.14434	-1.36127
Os06g0115400	Superoxide dismutase [Fe], chloroplast (EC 1.15.1.1) (Fragment).	0.0438525	0.0073875	2.56862	-1.55707	-1.15037	-1.37555	-1.36099
Os03g0780800	Fatty acid hydroxylase domain containing protein.	0.0440764	0.00751018	2.56655	-1.51427	-1.43832	-1.12689	-1.35983
Os02g0150700	Zn-finger, RING domain containing protein.	0.0455033	0.00900492	2.56602	-1.30426	-1.16734	-1.60699	-1.35953
Os02g0684100	Sulfotransferase family protein.	0.0458841	0.00943921	2.56191	-1.46574	-1.51291	-1.09301	-1.35722
Os01g0756200	Basic-leucine zipper (bZIP) transcription factor domain containing protein.	0.0327406	4.29917e-05	2.5559	-1.33615	-1.36412	-1.36122	-1.35383
Os07g0619800	CDPK-related protein kinase (EC 2.7.1.-) (PK421).	0.0404516	0.00316659	2.55482	-1.50347	-1.30155	-1.25466	-1.35322
Os02g0103900	Protein prenyltransferase domain containing protein.	0.0478253	0.0112627	2.55476	-1.59403	-1.37214	-1.09339	-1.35319
Os10g0506100	Heavy metal transport/detoxification protein domain containing protein.	0.0382721	0.000973129	2.54879	-1.43363	-1.30031	-1.3155	-1.34981
Os07g0448400	Plasma membrane integral protein ZmPIP2-6.	0.0421981	0.0058123	2.54481	-1.49348	-1.14822	-1.40098	-1.34756
Os09g0547300	Protein of unknown function DUF630 domain containing protein.	0.0491719	0.0129453	2.54158	-1.50111	-1.03649	-1.49958	-1.34572
Os01g0282800	Beta tubulin (Fragment).	0.0452699	0.00881344	2.54155	-1.59818	-1.19273	-1.24621	-1.34571
Os02g0761100	Cyclophilin-40 (Expressed protein).	0.0455679	0.00912474	2.54054	-1.49473	-1.45318	-1.08749	-1.34514
Os01g0931200	ARM repeat fold domain containing protein.	0.0423772	0.00598335	2.54023	-1.48158	-1.41363	-1.13966	-1.34496
Os08g0462700	Conserved hypothetical protein.	0.04517	0.00872598	2.53695	-1.58236	-1.29356	-1.15338	-1.3431
Os12g0101800	NPH1-1.	0.0489555	0.012726	2.5368	-1.59919	-1.07008	-1.35976	-1.34301
Os08g0200600	No apical meristem (NAM) protein domain containing protein.	0.048869	0.0126587	2.53417	-1.38253	-1.05946	-1.58254	-1.34151
Os10g0539900	Sugar transporter family protein.	0.0434956	0.00703854	2.533	-1.55921	-1.28273	-1.18061	-1.34085
Os06g0620000	Conserved hypothetical protein.	0.0406277	0.00389884	2.53298	-1.50862	-1.2632	-1.25069	-1.34084
Os01g0166800	Conserved hypothetical protein.	0.0446628	0.00813581	2.53248	-1.57384	-1.2838	-1.16402	-1.34055
Os12g0534200	Acyl carrier protein I, chloroplast precursor (ACP I).	0.0486326	0.0124163	2.53044	-1.57016	-1.39178	-1.05623	-1.33939
Os05g0499300	Peroxidase precursor (EC 1.11.1.7).	0.0484553	0.0121474	2.52945	-1.58782	-1.0728	-1.35585	-1.33882
Os01g0514600	Calponin-like actin-binding domain containing protein.	0.0414577	0.0050472	2.52796	-1.52756	-1.22433	-1.26204	-1.33797
Os07g0111700	Dimethylaniline monooxygenase-like protein.	0.040569	0.0035346	2.52288	-1.29589	-1.22106	-1.48827	-1.33507
Os07g0615000	TPR-like domain containing protein.	0.0439364	0.0074221	2.51948	-1.55131	-1.15835	-1.28972	-1.33313
Os02g0601700	Ankyrin repeat containing protein.	0.0414095	0.0049822	2.51886	-1.31022	-1.18166	-1.50643	-1.33277
Os08g0242700	Hypothetical protein.	0.0460073	0.00960978	2.5182	-1.59361	-1.17439	-1.22917	-1.33239
Os04g0613700	UTP--glucose-1-phosphate uridylyltransferase family protein.	0.0495876	0.0132505	2.51684	-1.6404	-1.19729	-1.15715	-1.33161
Os01g0962700	Peroxidase 12 precursor (EC 1.11.1.7) (Atperox P12) (PRXR6) (ATP4a).	0.042814	0.00652226	2.51235	-1.18775	-1.2585	-1.54086	-1.32904
Os08g0240000	STF-1 (Fragment).	0.0396273	0.00224558	2.50984	-1.44477	-1.2288	-1.30923	-1.3276
Os07g0634900	Myb, DNA-binding domain containing protein.	0.0412454	0.00462236	2.50636	-1.43238	-1.14577	-1.39862	-1.32559
Os10g0159800	Zinc-containing alcohol dehydrogenase superfamily protein.	0.0412456	0.00473215	2.50514	-1.46078	-1.363	-1.15089	-1.32489
Os05g0397300	Conserved hypothetical protein.	0.0432391	0.00690165	2.50368	-1.10314	-1.42574	-1.44327	-1.32405
Os03g0114000	Kinesin-related protein (Fragment).	0.0498472	0.0134662	2.50023	-1.45177	-1.50101	-1.01339	-1.32206
Os01g0716300	Conserved hypothetical protein.	0.0463883	0.0100062	2.49882	-1.56952	-1.2806	-1.11362	-1.32125
Os01g0136300	Conserved hypothetical protein.	0.0412454	0.00455601	2.49799	-1.26289	-1.20309	-1.49631	-1.32077
Os06g0160100	Histone H3.	0.0482677	0.0118879	2.4971	-1.54995	-1.35941	-1.05139	-1.32025
Os05g0217000	Protein of unknown function DUF1070 family protein.	0.042814	0.00641701	2.49322	-1.41002	-1.10642	-1.43758	-1.31801
Os10g0518400	Conserved hypothetical protein.	0.0454465	0.0089689	2.49263	-1.56869	-1.20189	-1.18243	-1.31767
Os12g0117100	Alpha/beta hydrolase fold domain containing protein.	0.039604	0.00217582	2.49072	-1.22373	-1.29306	-1.43289	-1.31656
Os10g0330000	Conserved hypothetical protein.	0.0461741	0.00973466	2.49038	-1.55658	-1.28615	-1.10638	-1.31637
Os12g0640900	Myosin II heavy chain-like family protein.	0.0455679	0.00914205	2.49005	-1.55468	-1.12272	-1.27112	-1.31617
Os04g0412800	Type I collagen alpha 1.	0.0407521	0.0041615	2.48587	-1.40247	-1.39502	-1.14378	-1.31375
Os10g0498200	Epoxide hydrolase family protein.	0.0496436	0.0132905	2.48547	-1.5971	-1.07236	-1.27109	-1.31352
Os01g0249100	Expansin Os-EXPA3.	0.0393629	0.00153292	2.48432	-1.35802	-1.37036	-1.21018	-1.31285
Os02g0581800	(No Hit)	0.0412971	0.00484462	2.48161	-1.13099	-1.3732	-1.42963	-1.31127
Os04g0337500	Aldo/keto reductase family protein.	0.0412454	0.00459696	2.48064	-1.41161	-1.1329	-1.38763	-1.31071
Os08g0525700	Conserved hypothetical protein.	0.0472996	0.0107088	2.47894	-1.46964	-1.03786	-1.42168	-1.30973
Os08g0500300	Protein phosphatase 2C-like domain containing protein.	0.041894	0.00560147	2.47722	-1.45721	-1.12272	-1.34623	-1.30872
Os04g0666800	Plant disease resistance response protein family protein.	0.040569	0.00366539	2.47458	-1.40362	-1.36813	-1.14979	-1.30718
Os03g0769400	Conserved hypothetical protein.	0.0414577	0.00517009	2.4723	-1.37497	-1.1194	-1.42319	-1.30585
Os05g0582300	Solanesyl diphosphate synthase.	0.039604	0.00217104	2.4711	-1.21115	-1.28505	-1.41926	-1.30516
Os10g0434800	(No Hit)	0.0485809	0.0123536	2.46809	-1.59512	-1.1754	-1.13966	-1.30339
Os02g0490500	UDP-glucuronosyl/UDP-glucosyltransferase family protein.	0.039604	0.00175436	2.46659	-1.38727	-1.20043	-1.31985	-1.30252
Os09g0513200	Eukaryotic protein of unknown function DUF914 family protein.	0.0367487	0.000486943	2.46557	-1.2972	-1.35389	-1.25467	-1.30192
Os07g0671400	Heavy metal transport/detoxification protein domain containing protein.	0.0494199	0.0131023	2.46431	-1.02538	-1.33502	-1.54315	-1.30118
Os02g0115700	Catalase isozyme A (EC 1.11.1.6) (CAT-A).	0.0478633	0.0114798	2.46154	-1.25255	-1.08323	-1.56291	-1.29956
Os02g0157600	Rhodanese-like domain containing protein.	0.0396002	0.00158413	2.46027	-1.22247	-1.27645	-1.39752	-1.29882
Os03g0724100	Cellular retinaldehyde-binding)/triple function, C-terminal domain containing protein.	0.0463259	0.00988345	2.45876	-1.55616	-1.14257	-1.19506	-1.29793
Os02g0820900	Ethylene receptor-like protein 2.	0.0455679	0.00904346	2.45677	-1.51294	-1.29451	-1.08284	-1.29676
Os01g0861900	Conserved hypothetical protein.	0.0403099	0.0030053	2.45282	-1.41548	-1.16921	-1.29864	-1.29444
Os11g0270500	Disease resistance protein family protein.	0.0429874	0.00676646	2.4483	-1.12693	-1.25658	-1.49184	-1.29178
Os11g0153600	Signal peptide binding (SRP54) M-domain containing protein.	0.0478099	0.0112457	2.44537	-1.54505	-1.07122	-1.25389	-1.29005
Os05g0391500	Glycosyl hydrolase.	0.0414577	0.00507614	2.44207	-1.46182	-1.14807	-1.25442	-1.28811
Os06g0671800	Cellular retinaldehyde binding/alpha-tocopherol transport family protein.	0.0404516	0.00316645	2.43974	-1.42522	-1.25513	-1.17983	-1.28673
Os12g0611900	Glycosyl transferase, family 17 protein.	0.039604	0.00171508	2.43931	-1.36761	-1.3059	-1.1859	-1.28647
Os05g0554100	Ribosomal protein L7/L12 family protein.	0.0451412	0.0084901	2.43894	-1.45609	-1.34643	-1.05625	-1.28626
Os04g0423200	Hypothetical protein.	0.0441587	0.00764593	2.4382	-1.207	-1.14164	-1.50881	-1.28582
Os03g0661300	Beta-tubulin (Beta-3 tubulin) (Tubulin beta subunit).	0.0404458	0.00311256	2.43784	-1.41687	-1.16915	-1.27079	-1.2856
Os03g0141700	Conserved hypothetical protein.	0.0488166	0.0125497	2.43564	-1.53288	-1.29017	-1.02984	-1.2843
Os12g0615900	WD40-like domain containing protein.	0.039604	0.0020723	2.43367	-1.35698	-1.32481	-1.16761	-1.28313
Os07g0197400	Non-protein coding transcript, unclassifiable transcript.	0.0463259	0.0099712	2.43315	-1.5403	-1.17004	-1.13814	-1.28283
Os09g0486700	Nonphototropic hypocotyl protein 1 (EC 2.7.1.37) (Phototropin).	0.0484553	0.0121684	2.43218	-1.36431	-1.0044	-1.47804	-1.28225
Os03g0237100	Aldo/keto reductase family protein.	0.0330563	0.000128244	2.42918	-1.27925	-1.30618	-1.25598	-1.28047
Os04g0405500	Conserved hypothetical protein.	0.039604	0.00195222	2.42502	-1.31135	-1.16773	-1.35491	-1.27799
Os06g0534800	Ankyrin repeat containing protein.	0.040569	0.00348796	2.42308	-1.31508	-1.13102	-1.38442	-1.27684
Os12g0628400	Fatty acid hydroxylase domain containing protein.	0.0485598	0.012286	2.42201	-1.54014	-1.23863	-1.04985	-1.2762
Os04g0408600	Protein of unknown function DUF662 family protein.	0.0454748	0.00898309	2.42064	-1.24214	-1.08319	-1.50083	-1.27539
Os01g0106300	Isoflavone reductase homolog IRL (EC 1.3.1.-).	0.0489555	0.0127321	2.4199	-1.52019	-1.01747	-1.28717	-1.27494
Os02g0828500	TPR-like domain containing protein.	0.0404516	0.00319731	2.41934	-1.20576	-1.19902	-1.41905	-1.27461
Os04g0278200	Retroelement pol polyprotein-like.	0.0485598	0.0122566	2.414	-1.53395	-1.04603	-1.23429	-1.27143
Os02g0312600	Small GTP-binding protein (Fragment).	0.0396002	0.00157715	2.4137	-1.369	-1.24469	-1.20005	-1.27125
Os08g0405700	Copper chaperone homolog CCH.	0.039604	0.00191862	2.41108	-1.28703	-1.16572	-1.35629	-1.26968
Os01g0546500	TPR-like domain containing protein.	0.0424885	0.00605758	2.41065	-1.33157	-1.07508	-1.40161	-1.26942
Os01g0229400	Small GTP-binding protein OsRac1.	0.0482677	0.0118418	2.40988	-1.5128	-1.26384	-1.03024	-1.26896
Os12g0571700	Hypothetical protein.	0.0415578	0.00525729	2.40611	-1.12968	-1.22832	-1.44211	-1.2667
Os05g0205100	NLI interacting factor domain containing protein.	0.04149	0.00518666	2.40599	-1.08732	-1.32394	-1.38863	-1.26663
Os11g0644800	Tyrosine/nicotianamine aminotransferase family protein.	0.0456383	0.00924694	2.40501	-1.19562	-1.09785	-1.50464	-1.26604
Os06g0352900	Conserved hypothetical protein.	0.0437681	0.00735807	2.405	-1.46206	-1.25143	-1.08461	-1.26603
Os08g0556400	Zn-finger, DHHC type domain containing protein.	0.0412456	0.00477387	2.404	-1.26776	-1.11231	-1.41625	-1.26544
Os01g0759000	Conserved hypothetical protein.	0.0367487	0.000714152	2.4023	-1.30569	-1.1974	-1.29017	-1.26442
Os02g0833900	Peroxidase 64 precursor (EC 1.11.1.7) (Atperox P64) (PRXR4) (ATP17a).	0.0470103	0.0104986	2.40207	-1.52363	-1.10816	-1.16105	-1.26428
Os02g0739900	Arabidopsis thaliana protein of unknown function DUF813 family protein.	0.0498672	0.0135003	2.39919	-1.5496	-1.05506	-1.18298	-1.26255
Os01g0740500	Transferrin receptor-like dimerisation region domain containing protein.	0.0382721	0.00100848	2.39318	-1.33858	-1.22574	-1.21247	-1.25893
Os12g0182500	Hypothetical protein.	0.0456015	0.00922347	2.39306	-1.27846	-1.03887	-1.45923	-1.25885
Os05g0427900	Heat shock protein DnaJ family protein.	0.0420625	0.00574191	2.38911	-1.24481	-1.09699	-1.42762	-1.25647
Os05g0202300	Conserved hypothetical protein.	0.039604	0.0019693	2.38844	-1.35062	-1.15737	-1.26021	-1.25607
Os05g0365000	(No Hit)	0.040569	0.00343758	2.38729	-1.40047	-1.20621	-1.15944	-1.25537
Os07g0614600	Lung seven transmembrane receptor family protein.	0.0437681	0.00731154	2.38657	-1.10169	-1.19998	-1.46314	-1.25494
Os09g0131200	Elicitor-inducible LRR receptor-like protein EILP.	0.040569	0.00373765	2.38655	-1.10632	-1.29466	-1.3638	-1.25493
Os01g0666700	Cytochrome b561 / ferric reductase transmembrane domain containing protein.	0.0382721	0.000980767	2.38392	-1.32668	-1.19229	-1.24103	-1.25333
Os06g0683300	Beta-glucosidase.	0.0410778	0.0043484	2.38327	-1.32423	-1.08768	-1.34693	-1.25294
Os05g0361000	Cytochrome P450 family protein.	0.0412454	0.00458847	2.37971	-1.29779	-1.08577	-1.36881	-1.25079
Os09g0395400	Conserved hypothetical protein.	0.0437681	0.00736192	2.3795	-1.45875	-1.19617	-1.09706	-1.25066
Os04g0446100	TPR-like domain containing protein.	0.045041	0.00843507	2.37947	-1.4795	-1.10786	-1.16456	-1.25064
Os05g0386700	Conserved hypothetical protein.	0.0399925	0.00263862	2.3786	-1.3774	-1.20287	-1.17007	-1.25011
Os02g0258800	Conserved hypothetical protein.	0.0415578	0.00525214	2.37789	-1.20729	-1.11773	-1.42402	-1.24968
Os01g0727800	Protease-associated PA domain containing protein.	0.0435604	0.0070997	2.37727	-1.218	-1.44625	-1.08367	-1.24931
Os02g0327700	Protein of unknown function DUF563 family protein.	0.0367487	0.000665036	2.37196	-1.29966	-1.1885	-1.25008	-1.24608
Os05g0406800	Leucine-rich repeat, plant specific containing protein.	0.0382721	0.00118979	2.36876	-1.30853	-1.26117	-1.1627	-1.24413
Os09g0470000	Plastidic general dicarboxylate transporter.	0.0476157	0.0110119	2.3669	-1.2196	-1.48161	-1.02779	-1.243
Os03g0216700	Multi antimicrobial extrusion protein MatE family protein.	0.0399886	0.00247476	2.36515	-1.1671	-1.19394	-1.36475	-1.24193
Os06g0687600	Uncharacterized plant-specific domain 01627 containing protein.	0.0404814	0.0032427	2.36487	-1.21379	-1.13538	-1.37611	-1.24176
Os04g0201200	Peptidase M14, carboxypeptidase A family protein.	0.0475231	0.0108881	2.36421	-1.50196	-1.09579	-1.12632	-1.24136
Os08g0553800	Isoflavone reductase family protein.	0.041894	0.00558242	2.36329	-1.14099	-1.42682	-1.15457	-1.24079
Os05g0535600	Inositol polyphosphate related phosphatase family protein.	0.040569	0.0036069	2.36014	-1.31597	-1.31095	-1.08969	-1.23887
Os04g0683600	Receptor kinase-like protein.	0.040569	0.00380731	2.35768	-1.3905	-1.16006	-1.16154	-1.23737
Os03g0766500	Myb, DNA-binding domain containing protein.	0.0485598	0.012249	2.35751	-1.50233	-1.17264	-1.03683	-1.23727
Os10g0479200	Protein prenyltransferase domain containing protein.	0.0486326	0.012396	2.35608	-1.4977	-1.02383	-1.18763	-1.23639
Os08g0305000	Hypothetical protein.	0.0443509	0.00790521	2.35572	-1.41368	-1.03321	-1.26161	-1.23617
Os12g0605200	Hypothetical protein.	0.0418233	0.00539861	2.35513	-1.0692	-1.25493	-1.38328	-1.2358
Os12g0605100	Hypothetical protein.	0.0429563	0.00671593	2.35479	-1.28302	-1.04047	-1.38331	-1.2356
Os01g0265000	Geranylgeranyl hydrogenase.	0.0451412	0.00848618	2.35142	-1.34307	-1.35265	-1.00487	-1.23353
Os10g0396300	Mob1/phocein family protein.	0.0422318	0.0058461	2.34819	-1.41101	-1.1936	-1.09004	-1.23155
Os04g0620400	SIT4 phosphatase-associated protein family protein.	0.0498672	0.0135032	2.34595	-1.51036	-1.02932	-1.15084	-1.23017
Os02g0672100	Zn-finger, C2H2 type domain containing protein.	0.0418233	0.00541599	2.34335	-1.19406	-1.09145	-1.4002	-1.22857
Os01g0164500	ATP-dependent RNA helicase-like protein.	0.0467252	0.0102491	2.34307	-1.47903	-1.10606	-1.10011	-1.2284
Os12g0416900	Hypothetical protein.	0.0488309	0.0125802	2.34255	-1.50072	-1.04422	-1.13929	-1.22808
Os11g0525700	Hypothetical protein.	0.0481252	0.0117048	2.3424	-1.49585	-1.08506	-1.10304	-1.22799
Os06g0603000	Heme oxygenase 1 (Fragment).	0.0487438	0.0124877	2.34012	-1.06821	-1.10923	-1.5023	-1.22658
Os11g0167600	Exo70 exocyst complex subunit family protein.	0.0415578	0.00525635	2.33924	-1.39635	-1.18714	-1.09464	-1.22604
Os09g0551300	16S rRNA m5C967 methyltransferase domain containing protein.	0.0407171	0.00403107	2.33706	-1.34506	-1.25044	-1.07859	-1.2247
Os04g0348100	Conserved hypothetical protein.	0.0446295	0.00808823	2.33522	-1.41468	-1.22484	-1.03116	-1.22356
Os05g0476000	Hypothetical protein.	0.0412454	0.00454215	2.33358	-1.12618	-1.15435	-1.38709	-1.22254
Os03g0186900	Peptidase A1, pepsin family protein.	0.0478627	0.0114699	2.33303	-1.48522	-1.11104	-1.07035	-1.2222
Os10g0567500	Intron maturase, type II family protein.	0.0428115	0.00636825	2.33191	-1.41734	-1.12816	-1.11904	-1.22151
Os11g0307300	Herbicide safener binding protein.	0.040569	0.0034146	2.33037	-1.36273	-1.1361	-1.16283	-1.22056
Os01g0270300	Cationic peroxidase isozyme 40K precursor.	0.0426419	0.00613524	2.32964	-1.3866	-1.05401	-1.2197	-1.22011
Os05g0576800	MAP kinase homolog.	0.0470417	0.0105276	2.32874	-1.47136	-1.08072	-1.10656	-1.21955
Os04g0620500	Hypothetical protein.	0.0460797	0.00965464	2.32872	-1.45977	-1.07884	-1.12	-1.21954
Os09g0484200	Hypothetical protein.	0.0382721	0.0010793	2.32808	-1.24297	-1.14093	-1.27351	-1.21914
Os02g0788500	Conserved hypothetical protein.	0.0442909	0.00786957	2.32673	-1.14333	-1.07903	-1.43255	-1.2183
Os06g0682500	(No Hit)	0.0477011	0.011095	2.32298	-1.45512	-1.18099	-1.01182	-1.21597
Os01g0235400	Importin-alpha re-exporter (Cellular apoptosis susceptibility protein homolog).	0.0385425	0.00129951	2.32093	-1.29922	-1.19258	-1.1523	-1.2147
Os01g0170500	Protein of unknown function DUF239 domain containing protein.	0.0499904	0.0135891	2.31997	-1.09248	-1.05077	-1.49908	-1.21411
Os03g0736500	Syntaxin-related protein KNOLLE (Syntaxin 111) (AtSYP111).	0.045165	0.00865282	2.31762	-1.40211	-1.22631	-1.00951	-1.21264
Os08g0438600	Exostosin-like family protein.	0.0450165	0.00838109	2.31563	-1.10067	-1.09893	-1.43461	-1.21141
Os05g0149500	Arabidopsis thaliana protein of unknown function DUF821 family protein.	0.0398939	0.00240572	2.3147	-1.32772	-1.17164	-1.13311	-1.21082
Os03g0161200	Sulfate transporter 3.1 (AST12) (AtST1).	0.0399925	0.00278739	2.30741	-1.33247	-1.15975	-1.1266	-1.20628
Os08g0560500	Peptidase S10, serine carboxypeptidase family protein.	0.0367487	0.000508684	2.30716	-1.23101	-1.23559	-1.15176	-1.20612
Os09g0529900	HpcH/HpaI aldolase family protein.	0.0381433	0.000890738	2.30659	-1.27693	-1.16062	-1.17974	-1.20576
Os04g0649700	Protein kinase domain containing protein.	0.0422066	0.00581852	2.30647	-1.38993	-1.12537	-1.10176	-1.20568
Os05g0574100	Lipase, class 3 family protein.	0.0415578	0.00522937	2.30434	-1.25356	-1.03443	-1.32508	-1.20435
Os05g0582000	Conserved hypothetical protein.	0.044143	0.00762529	2.30396	-1.18631	-1.0305	-1.39554	-1.20412
Os12g0554800	Polygalacturonase-like protein.	0.041237	0.00452112	2.30168	-1.28994	-1.04056	-1.27756	-1.20269
Os05g0176300	(No Hit)	0.0455679	0.00907342	2.30126	-1.03798	-1.14459	-1.4247	-1.20242
Os06g0711800	Plant invertase/pectin methylesterase inhibitor domain containing protein.	0.039604	0.00192012	2.2968	-1.26289	-1.24088	-1.09511	-1.19963
Os08g0536300	Hd1.	0.0442909	0.00786332	2.29546	-1.0583	-1.12938	-1.40868	-1.19879
Os05g0436100	Protein kinase family protein.	0.040569	0.00360621	2.29464	-1.34173	-1.14006	-1.11302	-1.19827
Os06g0172200	Calcium-binding EF-hand domain containing protein.	0.0446628	0.00813515	2.29446	-1.05892	-1.12311	-1.41244	-1.19816
Os08g0481400	Homeobox domain containing protein.	0.0488373	0.0126138	2.28967	-1.1019	-1.02138	-1.46215	-1.19514
Os10g0394200	SBT1 protein (Subtilisin-like protease).	0.040569	0.00371027	2.28736	-1.3259	-1.07431	-1.18083	-1.19368
Os06g0163300	Harpin-induced 1 domain containing protein.	0.0488309	0.0125683	2.28563	-1.45841	-1.01894	-1.10043	-1.19259
Os01g0785900	Zn-finger, C2H2 type domain containing protein.	0.0477145	0.0111408	2.2826	-1.44349	-1.08009	-1.04845	-1.19068
Os09g0375300	Protein of unknown function DUF231 domain containing protein.	0.0382721	0.00103832	2.28238	-1.13123	-1.17795	-1.26243	-1.19054
Os03g0259100	Basic blue protein (Cusacyanin) (Plantacyanin) (CBP).	0.0449159	0.00828531	2.28155	-1.07473	-1.08742	-1.40788	-1.19001
Os07g0644200	NodH (Fragment).	0.039604	0.00170623	2.27967	-1.28647	-1.12988	-1.15013	-1.18883
Os02g0829100	Nucleic acid-binding OB-fold domain containing protein.	0.045687	0.00927418	2.27939	-1.41869	-1.06042	-1.08683	-1.18865
Os04g0390100	Heavy metal transport/detoxification protein domain containing protein.	0.0367487	0.000632077	2.27883	-1.12859	-1.21556	-1.22074	-1.1883
Os11g0118300	NPH3 domain containing protein.	0.0393878	0.00154296	2.27803	-1.1133	-1.27386	-1.17619	-1.18779
Os04g0547900	MutT domain protein-like.	0.0367487	0.000702828	2.27773	-1.22308	-1.12477	-1.21494	-1.1876
Os01g0962500	Hypothetical protein.	0.0404516	0.00320415	2.27681	-1.20424	-1.2941	-1.06269	-1.18701
Os11g0167300	Protein of unknown function DUF537 family protein.	0.0423772	0.00596554	2.27627	-1.36222	-1.05077	-1.14703	-1.18667
Os03g0368300	Peroxidase.	0.0495706	0.0132323	2.27512	-1.45609	-1.00371	-1.09803	-1.18594
Os01g0101200	Haloacid dehalogenase-like hydrolase domain containing protein.	0.0399925	0.00272446	2.27441	-1.22301	-1.06437	-1.2691	-1.18549
Os06g0627100	Conserved hypothetical protein.	0.0404814	0.00326923	2.27155	-1.31694	-1.13917	-1.09491	-1.18368
Os03g0120400	Heavy metal transport/detoxification protein domain containing protein.	0.04369	0.00723317	2.26919	-1.10343	-1.06028	-1.38282	-1.18218
Os05g0108400	Plant protein of unknown function DUF868 family protein.	0.0378346	0.000819913	2.2691	-1.17519	-1.12723	-1.24394	-1.18212
Os12g0141500	Peptidase, trypsin-like serine and cysteine proteases domain containing protein.	0.0472958	0.0106794	2.2682	-1.41796	-1.12281	-1.00387	-1.18154
Os11g0708100	Laccase (EC 1.10.3.2) (Fragment).	0.0367487	0.000683229	2.26569	-1.19336	-1.12108	-1.22542	-1.17995
Os06g0113900	Conserved hypothetical protein.	0.0407521	0.00414333	2.26505	-1.32906	-1.07958	-1.12998	-1.17954
Os02g0183000	Zinc-binding protein.	0.0390327	0.00134997	2.26439	-1.22228	-1.09239	-1.2227	-1.17912
Os01g0129800	Conserved hypothetical protein.	0.0367487	0.000612799	2.25337	-1.15165	-1.13524	-1.22936	-1.17209
Os06g0223900	Non-protein coding transcript, putative npRNA.	0.0367487	0.00056035	2.24951	-1.21224	-1.11766	-1.17893	-1.16961
Os08g0288400	Nonaspanin (TM9SF) family protein.	0.0407621	0.00423243	2.24155	-1.299	-1.15856	-1.03593	-1.1645
Os12g0277500	RuBisCO subunit binding-protein alpha subunit, chloroplast precursor (60 kDa chaperonin alpha subunit) (CPN-60 alpha) (Fragment).	0.0427985	0.00635408	2.23941	-1.34416	-1.11071	-1.03448	-1.16312
Os07g0168000	Polyribonucleotide phophorylase (Fragment).	0.040569	0.0035437	2.23871	-1.28629	-1.04622	-1.1555	-1.16267
Os03g0128000	Beta-Ig-H3/fasciclin domain containing protein.	0.0399925	0.00275548	2.23841	-1.28441	-1.09344	-1.10956	-1.16247
Os04g0416700	Harpin-induced 1 domain containing protein.	0.0410164	0.00432879	2.23526	-1.25189	-1.00827	-1.22116	-1.16044
Os03g0802700	RH27 helicase (Fragment).	0.0414577	0.00516545	2.23168	-1.31707	-1.12338	-1.03393	-1.15813
Os07g0567000	Exostosin-like family protein.	0.0414577	0.00513983	2.22983	-1.31095	-1.02508	-1.13478	-1.15694
Os01g0606000	MtN3 and saliva related transmembrane protein family protein.	0.0404516	0.0032088	2.2294	-1.28131	-1.13018	-1.05847	-1.15665
Os07g0181500	Uncharacterized plant-specific protein DUF506 domain containing protein.	0.0491637	0.0128868	2.22911	-1.03628	-1.01189	-1.42123	-1.15647
Os05g0585400	Conserved hypothetical protein.	0.0455679	0.00914337	2.22662	-1.37712	-1.03735	-1.0501	-1.15486
Os08g0487900	Esterase/lipase/thioesterase domain containing protein.	0.0327406	0.000103999	2.22447	-1.15947	-1.17015	-1.13075	-1.15346
Os06g0711900	Plant lipid transfer/seed storage/trypsin-alpha amylase inhibitor domain containing protein.	0.0327406	0.00010223	2.22362	-1.1576	-1.13079	-1.17034	-1.15291
Os04g0583500	Expansin 4 (Fragment).	0.0408681	0.00428322	2.22199	-1.29663	-1.11738	-1.04154	-1.15185
Os04g0674500	Hypothetical protein.	0.042814	0.00648819	2.22165	-1.33136	-1.01887	-1.10466	-1.15163
Os11g0121600	Hypothetical protein.	0.0434452	0.0070027	2.21924	-1.03014	-1.07852	-1.34154	-1.15006
Os02g0154200	Protein kinase domain containing protein.	0.0404814	0.00324472	2.2168	-1.27606	-1.11104	-1.05834	-1.14848
Os03g0221500	Glycoside hydrolase, family 17 protein.	0.040569	0.00353664	2.21122	-1.19225	-1.23202	-1.01026	-1.14484
Os09g0452200	LysM-domain GPI-anchored protein 1 precursor. Splice isoform 2.	0.0367487	0.000687927	2.20676	-1.15144	-1.18842	-1.08593	-1.14193
Os07g0691600	Glucose/ribitol dehydrogenase family protein.	0.0391754	0.00148673	2.2061	-1.05352	-1.18987	-1.1811	-1.1415
Os01g0972200	Zinc transporter 2 precursor (ZRT/IRT-like protein 2).	0.0367487	0.000476871	2.20498	-1.12605	-1.18936	-1.10688	-1.14076
Os08g0515000	Sulfotransferase family protein.	0.0480827	0.0116299	2.20325	-1.01113	-1.02022	-1.38754	-1.13963
Os04g0105300	Protein of unknown function DUF1295 family protein.	0.0426439	0.00622401	2.20305	-1.31565	-1.08607	-1.01677	-1.1395
Os02g0516400	WW/Rsp5/WWP domain containing protein.	0.039604	0.00199868	2.20059	-1.07895	-1.23934	-1.09537	-1.13789
Os11g0593000	Phosphoesterase family protein.	0.040569	0.00369814	2.19954	-1.24828	-1.15359	-1.00974	-1.1372
Os08g0536800	Basic helix-loop-helix dimerisation region bHLH domain containing protein.	0.0412971	0.00490482	2.1976	-1.10978	-1.28544	-1.01257	-1.13593
Os08g0236200	Conserved hypothetical protein.	0.0420625	0.00577108	2.19672	-1.02154	-1.30538	-1.07913	-1.13535
Os09g0323900	Haem peroxidase, plant/fungal/bacterial family protein.	0.0391754	0.00151281	2.19531	-1.07005	-1.21901	-1.1142	-1.13442
Os04g0673400	Uracil-DNA glycosylase (EC 3.2.2.-) (UDG).	0.0327406	0.000104662	2.19461	-1.12579	-1.15686	-1.11924	-1.13396
Os06g0516800	Non-protein coding transcript, putative npRNA.	0.039604	0.00185098	2.19112	-1.14793	-1.04028	-1.20681	-1.13167
Os05g0215000	BURP domain containing protein.	0.0441587	0.00774944	2.19048	-1.32984	-1.05481	-1.0091	-1.13125
Os01g0972300	Conserved hypothetical protein.	0.0382721	0.00119749	2.188	-1.06367	-1.19906	-1.1261	-1.12961
Os04g0347200	(No Hit)	0.0407521	0.0041328	2.18632	-1.27397	-1.05993	-1.05161	-1.1285
Os01g0584800	Hypothetical protein.	0.0411764	0.00443743	2.18196	-1.26084	-1.11518	-1.00086	-1.12563
Os04g0631200	Xyloglucan endotransglycosylase (Fragment).	0.039604	0.00198976	2.18156	-1.06066	-1.22436	-1.09105	-1.12536
Os08g0159500	Zinc-finger protein Lsd1.	0.0412971	0.00489525	2.17914	-1.28157	-1.04689	-1.04282	-1.12376
Os01g0924300	WD40-like domain containing protein.	0.0399745	0.0024386	2.15288	-1.21551	-1.0457	-1.05758	-1.10626
Os07g0641200	CaMK1.	0.040339	0.00301492	2.15109	-1.22332	-1.02129	-1.0706	-1.10507
Os11g0269900	Enoyl-CoA hydratase/isomerase domain containing protein.	0.0382721	0.00118872	2.14576	-1.06871	-1.17728	-1.05847	-1.10149
Os03g0329200	Zn-finger, C-x8-C-x5-C-x3-H type domain containing protein.	0.0367487	0.000712904	2.14112	-1.1556	-1.08095	-1.05854	-1.09836
Os09g0441000	Proteinase inhibitor I9, subtilisin propeptide domain containing protein.	0.0399925	0.00259268	2.13589	-1.20535	-1.0537	-1.02546	-1.09484
Os03g0815700	KH, type 1 domain containing protein.	0.0391754	0.00141407	2.12811	-1.16908	-1.03234	-1.0673	-1.08957
Os09g0470900	Conserved hypothetical protein.	0.0391754	0.00138315	2.12496	-1.07366	-1.02522	-1.16342	-1.08743
Os03g0356300	Ribosomal protein L6 family protein.	0.041198	0.00449956	2.12034	-1.23017	-1.01563	-1.00708	-1.0843
Os02g0205400	WD40-like domain containing protein.	0.0399925	0.00273021	2.11394	-1.19047	-1.04534	-1.00399	-1.07993
Os02g0809800	SPX, N-terminal domain containing protein.	0.0367487	0.000562507	2.11068	-1.12139	-1.03283	-1.0789	-1.07771
Os06g0528600	Spermidine synthase 1 (EC 2.5.1.16) (Putrescine aminopropyltransferase 1) (SPDSY 1).	0.0334949	0.000167592	2.10001	-1.05883	-1.05436	-1.09799	-1.07039
Os07g0596000	Conserved hypothetical protein.	0.0382721	0.00116479	2.09586	-1.06343	-1.00653	-1.13266	-1.06754
Os06g0179200	Nodulin-like protein.	0.034417	0.000174406	2.08381	-1.0872	-1.04489	-1.04557	-1.05922
Os03g0822300	Ribosomal RNA methyltransferase RrmJ/FtsJ domain containing protein.	0.0350198	0.000333961	2.08243	-1.0196	-1.07653	-1.07868	-1.05827
Os05g0227100	Hypothetical protein.	0.0367487	0.000531802	2.0756	-1.01051	-1.05542	-1.09465	-1.05353
Os05g0500000	UDP-glucuronosyl/UDP-glucosyltransferase family protein.	0.0347431	0.000238374	2.06647	-1.03404	-1.07933	-1.02813	-1.04717
Long exposures
					log2[Fold change (treatment/control)]
RAB-DB Locus ID	Description	FDR	p-value	Fold change rank	1	2	3	mean (N=3)
Upregulated
Os01g0326300	Haem peroxidase, plant/fungal/bacterial family protein.	0.0345204	0.000874725	127.97	6.90337	6.69883	7.39679	6.99967
Os03g0267000	Low molecular mass heat shock protein Oshsp18.0.	0.0364012	0.00224526	109.164	6.39465	6.50661	7.40979	6.77035
Os03g0693900	Oxalate oxidase 1 (EC 1.2.3.4) (Germin).	0.0482984	0.0139455	107.604	5.31265	8.09891	6.83719	6.74958
Os08g0353700	Conserved hypothetical protein.	0.0318878	0.000116887	73.6455	6.07013	6.2501	6.28734	6.20252
Os03g0277600	Protein of unknown function DUF26 domain containing protein.	0.0357537	0.00166792	72.3105	6.67863	5.96923	5.88054	6.17613
Os06g0211100	Hypothetical protein.	0.0441754	0.00953519	71.8419	7.27639	6.03634	5.18752	6.16675
Os05g0120200	ABC transporter related domain containing protein.	0.0434509	0.00893644	60.5246	4.82536	6.69965	6.23334	5.91945
Os04g0607600	Cation transporter family protein.	0.0380235	0.00318946	54.8998	5.98802	5.13724	6.21094	5.77873
Os03g0693800	Oxalate oxidase 1 (EC 1.2.3.4) (Germin).	0.0493548	0.0152305	54.8856	4.36355	6.73058	6.24094	5.77836
Os06g0313200	SAM dependent carboxyl methyltransferase family protein.	0.038285	0.00339594	52.8369	6.3885	5.45218	5.32974	5.72347
Os10g0416500	Chitinase 1 precursor (EC 3.2.1.14) (Tulip bulb chitinase-1) (TBC-1).	0.0450042	0.0103581	52.1209	5.64351	4.72193	6.74593	5.70379
Os07g0416900	Omega-6 fatty acid desaturase, endoplasmic reticulum isozyme 2 (EC 1.14.19.-).	0.0409901	0.00662526	49.9954	5.57404	4.88121	6.47592	5.64372
Os08g0352100	Conserved hypothetical protein.	0.0421003	0.00780603	46.2568	4.5835	5.78008	6.23121	5.5316
Os12g0570700	Metallothionein-like protein.	0.0419196	0.0076505	42.813	4.59279	6.2445	5.42264	5.41998
Os10g0450900	Glycine-rich cell wall structural protein 2 precursor.	0.0347547	0.00105357	41.9684	5.04975	5.49447	5.62947	5.39123
Os12g0571000	Metallothionein-like protein type 1.	0.0480228	0.0134728	39.1477	4.09162	6.16634	5.61461	5.29086
Os05g0226900	Conserved hypothetical protein.	0.0357497	0.00146519	38.6183	4.91518	5.28391	5.61455	5.27121
Os07g0677600	Cationic peroxidase.	0.0491515	0.0150121	35.0767	4.15311	4.91905	6.32516	5.13244
Os01g0959200	Abscisic stress ripening protein 1.	0.0401175	0.00559319	34.2765	4.34277	5.37297	5.58171	5.09915
Os12g0170800	24 kDa protein SC24 (24 kDa seed coat protein).	0.0406217	0.00614546	32.8421	4.3307	5.07854	5.70318	5.03748
Os02g0569900	Cytochrome P450 family protein.	0.0486373	0.0143154	32.7589	4.93669	4.0312	6.13355	5.03382
Os03g0284700	Hypothetical protein.	0.0339137	0.000780047	30.4578	5.17644	4.7005	4.90929	4.92874
Os10g0481500	Conserved hypothetical protein.	0.0410144	0.00664902	28.2463	4.16168	4.77093	5.52736	4.81999
Os03g0235000	Peroxidase (EC 1.11.1.7).	0.0442839	0.00966593	26.9055	3.83503	5.01701	5.39745	4.74983
Os03g0347500	MtN3-like protein.	0.0454632	0.010802	23.3874	3.829	4.36489	5.44908	4.54766
Os08g0346900	(No Hit)	0.0347547	0.000965967	23.2829	4.27915	4.58085	4.76359	4.5412
Os06g0668400	MATH domain containing protein.	0.0260827	4.06329e-05	21.9537	4.42961	4.51318	4.42639	4.45639
Os05g0162000	Peroxidase 1.	0.0346128	0.00091307	21.5918	4.27395	4.32442	4.69888	4.43241
Os12g0555200	Probenazole-inducible protein PBZ1.	0.0447039	0.0101601	21.4007	4.27345	3.72549	5.25982	4.41959
Os01g0803900	(No Hit)	0.0461163	0.0114897	20.9713	3.4482	4.75997	4.96287	4.39035
Os10g0537800	Peptidase A1, pepsin family protein.	0.0452166	0.0105413	20.1501	4.22865	3.61335	5.15615	4.33272
Os03g0186600	Transcription factor, MADS-box domain containing protein.	0.0280535	4.67593e-05	20.0289	4.28236	4.30848	4.38119	4.32401
Os10g0538200	Peptidase A1, pepsin family protein.	0.0395389	0.00497811	19.5314	4.31686	3.74781	4.7985	4.28772
Os08g0189500	Oxalate oxidase-like protein or germin-like protein (Germin-like 8) (Germin-like 12).	0.0427209	0.00832353	18.9571	3.49453	4.80291	4.43655	4.24467
Os07g0663700	Short-chain dehydrogenase/reductase SDR family protein.	0.0484624	0.0141015	18.7008	4.47284	3.24942	4.95282	4.22503
Os11g0514500	Sorghum bicolor leucine-rich repeat-containing extracellular glycoprotein precursor.	0.0357497	0.0015344	18.4884	4.14564	3.95937	4.52063	4.20855
Os11g0474800	Terpene synthase-like domain containing protein.	0.0433369	0.00883271	18.209	4.01912	3.59975	4.94086	4.18658
Os09g0472900	Expansin-related protein 2 precursor (AtEXPR2) (Ath-ExpGamma-1.1).	0.0496396	0.0155525	17.7657	4.2289	3.20734	5.01682	4.15102
Os01g0566500	Dioxygenase RAMOSUS1.	0.0443754	0.00976106	17.5111	4.51273	4.56917	3.3087	4.1302
Os05g0296800	Hypothetical protein.	0.0414159	0.00708084	17.4593	4.3025	4.62253	3.45273	4.12592
Os09g0517200	Disease resistance protein family protein.	0.0465846	0.0120718	16.9623	3.84561	3.44693	4.96023	4.08426
Os08g0543100	Disease resistance protein family protein.	0.0490371	0.0148711	16.8521	4.29086	3.11677	4.81694	4.07486
Os10g0450800	Glycine-rich cell wall structural protein 2 precursor.	0.0319153	0.000233685	16.8401	3.97631	4.18972	4.05546	4.07383
Os03g0714100	(No Hit)	0.0440984	0.00946029	16.5244	4.83836	3.61684	3.68436	4.04652
Os07g0167700	Conserved hypothetical protein.	0.0470815	0.01249	16.3781	3.2104	4.10932	4.78137	4.0337
Os11g0679700	Phospholipid/glycerol acyltransferase family protein.	0.0403236	0.00592629	16.172	3.41401	4.18216	4.45011	4.01543
Os07g0677200	Peroxidase.	0.0396228	0.00505487	15.8472	3.41724	4.27728	4.26395	3.98616
Os06g0567900	L-ascorbate oxidase precursor (EC 1.10.3.3) (Ascorbase) (ASO).	0.0347547	0.00111223	15.6378	4.12521	4.07174	3.70396	3.96697
Os10g0542700	(No Hit)	0.0479704	0.0133992	14.828	4.2843	4.4034	2.98305	3.89025
Os01g0564300	Peptidylprolyl isomerase, FKBP-type domain containing protein.	0.0401548	0.00565597	14.7513	3.3101	4.2788	4.05942	3.88277
Os07g0643800	Plant disease resistance response protein family protein.	0.0409901	0.00654319	14.7487	3.25456	4.141	4.25199	3.88252
Os07g0167500	Conserved hypothetical protein.	0.0367221	0.00244096	13.4723	3.4421	4.08423	3.72945	3.75193
Os05g0366800	Glycoside hydrolase, family 1 protein.	0.038285	0.00346216	12.9175	3.34751	3.63153	4.09473	3.69126
Os05g0112800	Pectin lyase-like family protein.	0.0403236	0.00592296	12.8454	3.79195	4.11288	3.14471	3.68318
Os10g0109600	Peroxidase (EC 1.11.1.7).	0.044244	0.00962268	12.7762	2.94984	4.0089	4.0674	3.67538
Os10g0542900	Chitinase (EC 3.2.1.14) (Fragment).	0.0421003	0.00780203	12.7454	3.84938	3.03939	4.12693	3.6719
Os01g0794800	Subtilase.	0.0357497	0.00153821	12.702	3.89557	3.40101	3.70439	3.66699
Os06g0726200	Endochitinase precursor (EC 3.2.1.14).	0.03989	0.00531207	12.1719	3.54777	3.18011	4.08857	3.60548
Os04g0593200	Myb, DNA-binding domain containing protein.	0.0450936	0.0104294	12.1275	3.75148	2.89623	4.15292	3.60021
Os04g0584100	Legume lectin, alpha domain containing protein.	0.0493649	0.0152405	12.1096	2.96323	3.36463	4.46637	3.59808
Os03g0145900	PGPD14.	0.0388747	0.00453534	12.034	3.13993	3.97229	3.65491	3.58904
Os04g0664900	Cell wall invertase (EC 3.2.1.26).	0.0447652	0.0102049	12.0031	3.24486	3.19638	4.31478	3.58534
Os03g0624300	Hypothetical protein.	0.0453241	0.0106993	11.9477	3.53255	2.9566	4.24683	3.57866
Os04g0538900	Glyoxalase/bleomycin resistance protein/dioxygenase domain containing protein.	0.0360163	0.00200492	11.8739	3.30311	3.85654	3.5495	3.56972
Os02g0802500	H(+)-translocating (Pyrophosphate-ENERGIZED) inorganic pyrophosphatase beta-1 polypeptide (EC 3.6.1.1) (Fragment).	0.0333318	0.000404298	11.7816	3.55606	3.68362	3.43572	3.55847
Os08g0390700	2-oxoglutarate-dependent oxygenase.	0.0401883	0.00582247	11.7785	3.58224	4.01786	3.07415	3.55808
Os03g0734300	Proteinase inhibitor I20, Pin2 family protein.	0.0409901	0.00656423	11.7147	3.89937	3.77476	2.97661	3.55025
Os01g0824800	Conserved hypothetical protein.	0.0438715	0.00931982	11.5867	3.46504	2.97695	4.16119	3.5344
Os03g0266900	Low molecular mass heat shock protein Oshsp17.3.	0.0385081	0.00406508	11.5132	3.16998	3.94333	3.46236	3.52522
Os08g0364900	Pirin-like protein.	0.0410927	0.00669202	11.4647	3.02014	4.0224	3.51483	3.51913
Os04g0205200	Disease resistance protein family protein.	0.0438916	0.0093311	11.3755	2.96148	3.42689	4.13523	3.50786
Os01g0975300	Myb-related protein Atmyb5 (Myb-related protein 5) (MYB transcription factor).	0.0412264	0.00683368	11.1095	3.067	3.32229	4.03187	3.47372
Os07g0663900	Short-chain dehydrogenase/reductase SDR family protein.	0.0401175	0.00557074	11.02	3.93538	3.04108	3.40971	3.46205
Os01g0796000	(No Hit)	0.0380477	0.00319824	10.9956	3.19033	3.84062	3.34559	3.45885
Os03g0663500	Thaumatin, pathogenesis-related family protein.	0.0465846	0.0119969	10.8996	3.42094	2.79947	4.11822	3.44621
Os02g0215500	Protein kinase domain containing protein.	0.0478729	0.0132883	10.8689	2.87193	3.23931	4.21515	3.44213
Os09g0492900	Conserved hypothetical protein.	0.0398465	0.00528686	10.8031	3.00616	3.87408	3.41988	3.43337
Os09g0388400	Cof protein family protein.	0.0497307	0.0156496	10.7755	2.59603	4.05686	3.63616	3.42968
Os02g0212500	Conserved hypothetical protein.	0.0401548	0.00570568	10.7735	3.17535	3.94969	3.16321	3.42942
Os07g0417200	Delta-12 oleate desaturase.	0.0318878	0.000111124	10.7619	3.48084	3.44394	3.35879	3.42786
Os07g0605400	Conserved hypothetical protein.	0.0481399	0.01374	10.7287	3.46215	2.70253	4.10553	3.42341
Os12g0568200	Metallothionein-like protein type 1.	0.0461734	0.0115251	10.6191	2.67124	3.80896	3.74557	3.40859
Os05g0366600	Glycoside hydrolase, family 1 protein.	0.0383085	0.00354811	10.4013	3.69223	3.00185	3.44201	3.3787
Os11g0591800	Wound-induced protein WIN2 precursor.	0.0470083	0.0124434	10.2892	2.64521	3.93113	3.51284	3.36306
Os09g0459500	Hypothetical protein.	0.0452726	0.0106316	10.2599	2.66106	3.72773	3.68804	3.35895
Os04g0561000	MscS Mechanosensitive ion channel family protein.	0.040246	0.00588308	10.1716	2.90039	3.79349	3.34553	3.34647
Os08g0114300	Plant-specific FAD-dependent oxidoreductase family protein.	0.0401548	0.00568728	10.0864	2.84054	3.48938	3.67312	3.33434
Os01g0660200	Acidic class III chitinase OsChib3a precursor (Chitinase) (EC 3.2.1.14).	0.049301	0.0151887	10.0052	3.36861	2.58336	4.01608	3.32268
Os05g0129800	DNA-binding WRKY domain containing protein.	0.0407015	0.00631295	9.97133	3.7997	3.26732	2.88634	3.31779
Os10g0452100	Glycine-rich protein (Fragment).	0.0407015	0.00631513	9.90499	3.34171	3.74797	2.83479	3.30815
Os10g0361900	Lipase/lipooxygenase, PLAT/LH2 domain containing protein.	0.0399044	0.00534101	9.7935	3.66596	2.8401	3.36942	3.29182
Os03g0319000	Hypothetical protein.	0.0374448	0.002828	9.73715	3.40626	3.50594	2.9383	3.2835
Os12g0150500	Plastocyanin-like domain containing protein.	0.0401548	0.00567531	9.37243	3.33209	2.76317	3.59002	3.22842
Os08g0203600	Protein kinase domain containing protein.	0.0374671	0.00285983	9.34914	3.0773	3.0279	3.56931	3.22483
Os01g0253800	(No Hit)	0.0395389	0.00490014	9.33896	2.78165	3.35692	3.53121	3.22326
Os01g0585200	Conserved hypothetical protein.	0.0374671	0.00283837	9.2916	3.52996	3.17925	2.93858	3.21593
Os11g0475000	Hypothetical protein.	0.0459222	0.0111844	9.28085	3.40418	2.54877	3.68983	3.21426
Os04g0664600	Agmatine coumaroyltransferase.	0.0333318	0.000378495	9.23196	3.08192	3.26488	3.27311	3.20664
Os06g0132500	Alpha/beta hydrolase family protein.	0.0388517	0.00449718	9.10197	2.76632	3.47147	3.32074	3.18618
Os01g0910500	Conserved hypothetical protein.	0.0473697	0.0127241	8.96994	2.44829	3.59036	3.45664	3.1651
Os09g0444900	Protein of unknown function DUF716 family protein.	0.0421003	0.00780477	8.9699	2.6144	3.34101	3.53987	3.16509
Os01g0327100	Haem peroxidase, plant/fungal/bacterial family protein.	0.0357497	0.00154334	8.95612	3.37521	2.94441	3.16901	3.16287
Os06g0185300	Transferase family protein.	0.0398465	0.00527998	8.85414	2.75851	3.12757	3.55298	3.14635
Os02g0771600	1-aminocyclopropane-1-carboxylate oxidase 1 (EC 1.14.17.4) (ACC oxidase 1) (Ethylene-forming enzyme) (EFE).	0.0388173	0.00445844	8.76486	3.04779	2.81764	3.52977	3.13173
Os03g0225900	Allene oxide synthase (EC 4.2.1.92).	0.0441331	0.00950055	8.7648	3.03972	2.6512	3.70424	3.13172
Os10g0491000	Plant Basic Secretory Protein family protein.	0.0411259	0.00674424	8.71157	2.93965	2.79727	3.63188	3.12293
Os01g0283300	Hypothetical protein.	0.0435297	0.00901496	8.67004	2.54557	3.25255	3.54999	3.11604
Os02g0582600	Heavy metal transport/detoxification protein domain containing protein.	0.0375751	0.00305129	8.66735	2.91292	2.97515	3.45871	3.11559
Os01g0370900	Glutathione-S-transferase 19E50.	0.0409901	0.0065431	8.63672	2.60502	3.37659	3.34983	3.11048
Os11g0266500	Disease resistance protein family protein.	0.0363594	0.00222075	8.53842	2.99035	2.90928	3.38229	3.09397
Os01g0124400	Proteinase inhibitor I12, Bowman-Birk family protein.	0.0441795	0.00953826	8.51124	2.75483	2.81718	3.6961	3.08937
Os07g0684900	Homeobox domain containing protein.	0.0336304	0.000718002	8.50176	3.12208	3.21087	2.93033	3.08776
Os07g0677100	Peroxidase.	0.0384213	0.00388124	8.42734	2.87898	3.45932	2.88693	3.07508
Os03g0266300	Heat shock protein Hsp20 domain containing protein.	0.0412871	0.00691214	8.38008	2.55445	3.3135	3.33293	3.06696
Os04g0654400	Hypothetical protein.	0.0473961	0.0127926	8.35668	3.02084	2.47921	3.68874	3.06293
Os08g0538200	(No Hit)	0.0409901	0.00654713	8.34407	2.88128	3.55257	2.7484	3.06075
Os06g0146900	Hypothetical protein.	0.0480148	0.0134488	8.31098	2.38696	3.61168	3.16642	3.05502
Os03g0734100	Conserved hypothetical protein.	0.0384769	0.00390712	8.19302	3.28172	3.1611	2.66037	3.0344
Os10g0361000	Lipase/lipooxygenase, PLAT/LH2 domain containing protein.	0.0489747	0.0148253	8.09087	3.61967	2.3394	3.08981	3.0163
Os09g0494600	Protein of unknown function DUF599 family protein.	0.038768	0.00429913	7.74959	2.65515	2.88856	3.31865	2.95412
Os03g0140400	Cytochrome P450 family protein.	0.0430117	0.00854907	7.71754	2.64728	2.70118	3.49596	2.94814
Os01g0346400	Conserved hypothetical protein.	0.0479566	0.0133787	7.70256	2.79666	2.43768	3.60167	2.94534
Os04g0686800	Nodulin-lile protein.	0.0444849	0.00987459	7.55549	2.3359	3.16117	3.25551	2.91752
Os01g0854800	Cytochrome P450 86A1 (EC 1.14.-.-) (CYPLXXXVI) (P450-dependent fatty acid omega-hydroxylase).	0.0462472	0.011593	7.54623	2.32266	3.40486	3.01975	2.91576
Os12g0639500	Conserved hypothetical protein.	0.0401175	0.0055746	7.52365	2.57709	2.83547	3.32174	2.91143
Os08g0404500	C1-like domain containing protein.	0.0352179	0.00130188	7.46922	2.84198	2.75631	3.10458	2.90096
Os08g0143600	Lipase, class 3 family protein.	0.0385081	0.00411211	7.41841	3.12764	3.02142	2.52426	2.89111
Os06g0594600	Transferase family protein.	0.0415416	0.00732454	7.35814	2.43717	3.29422	2.90663	2.87934
Os04g0120200	Proteinase inhibitor I9, subtilisin propeptide domain containing protein.	0.0357537	0.00165637	7.34087	3.10833	2.73324	2.78629	2.87595
Os01g0280200	(No Hit)	0.0347547	0.000985945	7.26013	2.76546	3.03965	2.77487	2.85999
Os04g0468600	Conserved hypothetical protein.	0.0482839	0.0139239	7.22698	2.75653	2.31847	3.48518	2.85339
Os08g0185900	Ubiquitin domain containing protein.	0.0396976	0.00522015	7.16575	2.84894	2.48033	3.19408	2.84112
Os01g0261000	Non-protein coding transcript, unclassifiable transcript.	0.0357537	0.00166035	7.15834	2.68409	3.06613	2.76866	2.83963
Os01g0220100	Cellulase.	0.0461163	0.01149	7.10364	2.24745	2.95373	3.28449	2.82856
Os07g0663800	Short-chain dehydrogenase/reductase SDR family protein.	0.0336304	0.000756471	7.06627	2.67124	2.86016	2.93145	2.82095
Os07g0116900	Conserved hypothetical protein.	0.0420277	0.00773514	7.0253	2.96068	3.14991	2.32708	2.81256
Os08g0376300	Protein kinase domain containing protein.	0.044244	0.00962408	7.008	2.26777	3.18662	2.97261	2.809
Os06g0542300	Heavy metal transport/detoxification protein domain containing protein.	0.038768	0.00431244	7.00576	2.78528	2.50032	3.14003	2.80854
Os03g0197100	Sugar transporter protein.	0.0399044	0.0053574	7.0035	3.12258	2.41936	2.88228	2.80808
Os03g0820300	ZPT2-14.	0.0483601	0.0140262	6.98442	2.19223	3.34914	2.87105	2.80414
Os01g0149800	Metallothionein-like protein type 2.	0.0472108	0.0126322	6.95961	2.17841	3.22663	2.99198	2.79901
Os03g0285300	(No Hit)	0.0383085	0.00375025	6.95366	2.64219	2.61022	3.14091	2.79777
Os07g0681400	Calcium-binding protein CAST.	0.0493666	0.0152547	6.81904	2.90794	2.11313	3.28764	2.76957
Os03g0748100	Short-chain type dehydrogenase/reductase (EC 1.-.-.-).	0.0357537	0.00175742	6.80414	2.58019	2.97972	2.73933	2.76641
Os08g0425700	Annexin-like protein.	0.0480388	0.0136099	6.7957	2.21257	2.74067	3.34062	2.76462
Os02g0738100	(No Hit)	0.0347547	0.00100026	6.73173	2.8194	2.57808	2.85544	2.75098
Os09g0451000	1-aminocyclopropane-1-carboxylate oxidase 1 (EC 1.14.17.4) (ACC oxidase 1) (Ethylene-forming enzyme) (EFE).	0.0383085	0.00375182	6.688	2.98387	2.41783	2.82303	2.74157
Os09g0480200	Conserved hypothetical protein.	0.0333318	0.000551578	6.68154	2.61229	2.81711	2.79114	2.74018
Os02g0123700	Endoglucanase 1 precursor (EC 3.2.1.4) (Endo-1,4-beta-glucanase) (Abscission cellulase 1).	0.0364549	0.0023127	6.66665	2.47337	2.87542	2.8621	2.73696
Os04g0415800	Plant lipid transfer/seed storage/trypsin-alpha amylase inhibitor domain containing protein.	0.0403883	0.00599139	6.64769	2.52169	2.51905	3.15783	2.73285
Os09g0467200	Probable glutathione S-transferase (EC 2.5.1.18) (Auxin-induced protein PGNT1/PCNT110).	0.0394462	0.00485267	6.6304	2.45943	2.63009	3.09777	2.7291
Os06g0606700	TPR-like domain containing protein.	0.038768	0.00440961	6.61862	2.42693	2.69835	3.05431	2.72653
Os10g0535800	Conserved hypothetical protein.	0.0383085	0.0038239	6.55917	2.39903	2.97458	2.76693	2.71351
Os02g0755900	UDP-glucuronosyl/UDP-glucosyltransferase family protein.	0.0417622	0.00752125	6.55337	2.28311	3.09932	2.75428	2.71224
Os11g0642400	(No Hit)	0.0407015	0.00629898	6.54984	3.04632	2.30706	2.781	2.71146
Os01g0508100	Hypothetical protein.	0.0437182	0.0091417	6.46306	2.57185	2.31574	3.18906	2.69222
Os12g0437800	CI2E.	0.0401633	0.00577287	6.45235	2.99449	2.2992	2.77578	2.68982
Os03g0154000	Aromatic-ring hydroxylase family protein.	0.0476872	0.0131366	6.45146	2.14336	3.22161	2.70391	2.68963
Os03g0220100	Very-long-chain fatty acid condensing enzyme CUT1 (Very-long-chain fatty acid condensing enzyme (CUT1); 56079-54227).	0.0402071	0.00584305	6.44177	2.39834	2.57701	3.08702	2.68746
Os01g0137800	Non-protein coding transcript, unclassifiable transcript.	0.0357537	0.00157312	6.41023	2.59086	2.8924	2.55787	2.68038
Os02g0745400	Glycosyl transferase, family 8 protein.	0.0490163	0.0148596	6.38991	2.02059	2.9366	3.0702	2.67579
Os05g0120000	ABC transporter related domain containing protein.	0.0469307	0.0123834	6.38535	2.10178	3.118	2.80452	2.67477
Os02g0268300	Glutelin.	0.0347547	0.00114754	6.37663	2.85388	2.58862	2.57588	2.67279
Os07g0103600	Conserved hypothetical protein.	0.0492368	0.015105	6.35261	2.00978	3.07069	2.92158	2.66735
Os07g0517600	AAA ATPase, central region domain containing protein.	0.0395389	0.00493193	6.35099	2.56696	2.40311	3.03087	2.66698
Os05g0114400	Zn-finger, C2H2 type domain containing protein.	0.047396	0.0127648	6.33839	2.05774	2.93097	3.00363	2.66412
Os04g0480200	Conserved hypothetical protein.	0.046721	0.0121656	6.31849	2.89248	3.01458	2.07168	2.65958
Os11g0695800	Protein kinase domain containing protein.	0.0333318	0.000456611	6.30354	2.55701	2.6578	2.75368	2.65616
Os06g0274800	Peroxidase 11 precursor (EC 1.11.1.7) (Atperox P11) (ATP23a/ATP23b).	0.0499262	0.0158106	6.29269	2.01358	2.78713	3.16032	2.65368
[truncated: 1,314 more rows]
