# Supplementary material for: Transcriptome Profiling and Physiological Studies Reveal a Major Role for Aromatic Amino Acids in Mercury Stress Tolerance in Rice Seedlings
Source: PLoS One. 2014 May 19;9(5):e95163. doi: 10.1371/journal.pone.0095163 (PMC4026224; doi:10.1371/journal.pone.0095163)
Supplement: Table S3 — Gene ontology analysis of 1,263 genes upregulated with short-term (1- and 3-hr exposure pooled) exposure and 821 genes upregulated with long-term (24-h) exposure to 25 µM Hg. (XLSX) [file pone.0095163.s004.xlsx]

## Sheet: Table S3
Table S3. Gene ontology analysis of 1,263 genes upregulated with short-term (1- and 3-hr exposure pooled) exposure and 821 genes upregulated with long-term (24-h) exposure to 25 μM Hg.
Gene Ontology Analysis of 1263 up-regulated genes.
GO ID	GO term	Query item	Background item	FDR p-value
Biological process
GO:0008152	metabolic process	391	1580	1.5e-229
GO:0044238	primary metabolic process	287	1308	1.3e-157
GO:0009987	cellular process	307	1613	9.3e-150
GO:0044237	cellular metabolic process	258	1338	6.1e-129
GO:0043170	macromolecule metabolic process	199	1103	1.3e-95
GO:0044260	cellular macromolecule metabolic process	172	1027	3.8e-78
GO:0009058	biosynthetic process	130	689	3.8e-66
GO:0019538	protein metabolic process	105	487	8.9e-60
GO:0044249	cellular biosynthetic process	118	659	8.7e-58
GO:0006807	nitrogen compound metabolic process	121	731	2.1e-55
GO:0006950	response to stress	54	103	4e-55
GO:0044267	cellular protein metabolic process	88	374	7.6e-54
GO:0006464	protein modification process	76	264	1.1e-53
GO:0043412	macromolecule modification	76	265	1.4e-53
GO:0043687	post-translational protein modification	75	263	1e-52
GO:0050794	regulation of cellular process	89	410	2e-51
GO:0050789	regulation of biological process	90	429	1.1e-50
GO:0050896	response to stimulus	72	254	1.6e-50
GO:0065007	biological regulation	90	440	9.5e-50
GO:0034641	cellular nitrogen compound metabolic process	31	32	7.2e-47
GO:0031323	regulation of cellular metabolic process	75	324	9.9e-46
GO:0019222	regulation of metabolic process	75	326	1.5e-45
GO:0045449	regulation of transcription	74	321	4.6e-45
GO:0006796	phosphate metabolic process	69	272	4.6e-45
GO:0006793	phosphorus metabolic process	69	272	4.6e-45
GO:0009889	regulation of biosynthetic process	74	322	5e-45
GO:0010556	regulation of macromolecule biosynthetic process	74	322	5e-45
GO:0031326	regulation of cellular biosynthetic process	74	322	5e-45
GO:0006350	transcription	74	323	5.7e-45
GO:0019219	regulation of nucleobase, nucleoside, nucleotide and nucleic acid metabolic process	74	323	5.7e-45
GO:0051171	regulation of nitrogen compound metabolic process	74	323	5.7e-45
GO:0080090	regulation of primary metabolic process	74	324	6.8e-45
GO:0010468	regulation of gene expression	74	324	6.8e-45
GO:0060255	regulation of macromolecule metabolic process	74	326	1e-44
GO:0051179	localization	64	233	2.4e-44
GO:0006810	transport	63	232	2.3e-43
GO:0051234	establishment of localization	63	232	2.3e-43
GO:0006355	regulation of transcription, DNA-dependent	54	164	2.7e-42
GO:0006351	transcription, DNA-dependent	54	164	2.7e-42
GO:0032774	RNA biosynthetic process	54	164	2.7e-42
GO:0051252	regulation of RNA metabolic process	54	164	2.7e-42
GO:0006468	protein amino acid phosphorylation	60	230	2.8e-40
GO:0016310	phosphorylation	61	258	3.1e-38
GO:0010467	gene expression	75	419	8.2e-38
GO:0016070	RNA metabolic process	54	200	3.1e-37
GO:0006139	nucleobase, nucleoside, nucleotide and nucleic acid metabolic process	88	658	5.3e-34
GO:0055114	oxidation reduction	44	142	2.3e-33
GO:0006629	lipid metabolic process	35	81	1.4e-32
GO:0043436	oxoacid metabolic process	35	86	1.7e-31
GO:0006082	organic acid metabolic process	35	86	1.7e-31
GO:0019752	carboxylic acid metabolic process	35	86	1.7e-31
GO:0042180	cellular ketone metabolic process	35	86	1.7e-31
GO:0034645	cellular macromolecule biosynthetic process	78	569	4.3e-31
GO:0009059	macromolecule biosynthetic process	78	569	4.3e-31
GO:0044106	cellular amine metabolic process	28	48	4.8e-31
GO:0006519	cellular amino acid and derivative metabolic process	30	63	1.2e-29
GO:0009308	amine metabolic process	31	73	1.1e-28
GO:0005975	carbohydrate metabolic process	38	138	7.2e-27
GO:0006520	cellular amino acid metabolic process	25	48	4.3e-26
GO:0042221	response to chemical stimulus	36	133	3.2e-25
GO:0006979	response to oxidative stress	16	17	7.7e-24
GO:0044271	cellular nitrogen compound biosynthetic process	16	22	2.9e-20
GO:0006575	cellular amino acid derivative metabolic process	14	18	1.9e-18
GO:0044255	cellular lipid metabolic process	22	69	2.4e-17
GO:0016053	organic acid biosynthetic process	17	36	6e-17
GO:0046394	carboxylic acid biosynthetic process	17	36	6e-17
GO:0009309	amine biosynthetic process	14	21	6.2e-17
GO:0051704	multi-organism process	17	39	3.2e-16
GO:0055085	transmembrane transport	11	12	4.3e-16
GO:0006725	cellular aromatic compound metabolic process	13	26	1.8e-13
GO:0008652	cellular amino acid biosynthetic process	11	17	3.8e-13
GO:0033036	macromolecule localization	12	22	4.6e-13
GO:0019748	secondary metabolic process	18	66	5.4e-13
GO:0032501	multicellular organismal process	18	70	1.6e-12
GO:0044036	cell wall macromolecule metabolic process	11	21	9.3e-12
GO:0008610	lipid biosynthetic process	14	41	1e-11
GO:0030001	metal ion transport	13	36	2.9e-11
GO:0009607	response to biotic stimulus	13	39	9.2e-11
GO:0006952	defense response	15	59	1.9e-10
GO:0009056	catabolic process	25	193	4.7e-10
GO:0006457	protein folding	7	8	5.6e-10
GO:0016052	carbohydrate catabolic process	13	45	6.8e-10
GO:0006811	ion transport	15	66	1e-09
GO:0016043	cellular component organization	13	48	1.6e-09
GO:0000272	polysaccharide catabolic process	10	27	6.5e-09
GO:0006812	cation transport	14	65	8.8e-09
GO:0005976	polysaccharide metabolic process	13	57	1.6e-08
GO:0044248	cellular catabolic process	13	59	2.5e-08
GO:0055086	nucleobase, nucleoside and nucleotide metabolic process	9	23	2.5e-08
GO:0043648	dicarboxylic acid metabolic process	7	12	4.6e-08
GO:0006721	terpenoid metabolic process	12	54	8.9e-08
GO:0019438	aromatic compound biosynthetic process	5	5	9.7e-08
GO:0006720	isoprenoid metabolic process	12	55	1.1e-07
GO:0007242	intracellular signaling cascade	13	68	1.5e-07
GO:0009117	nucleotide metabolic process	8	20	1.5e-07
GO:0006753	nucleoside phosphate metabolic process	8	20	1.5e-07
GO:0006508	proteolysis	17	126	2.4e-07
GO:0032787	monocarboxylic acid metabolic process	10	38	2.5e-07
GO:0051707	response to other organism	10	39	3.2e-07
GO:0008104	protein localization	8	22	3.4e-07
GO:0045184	establishment of protein localization	8	22	3.4e-07
GO:0015031	protein transport	8	22	3.4e-07
GO:0000003	reproduction	10	40	4e-07
GO:0051501	diterpene phytoalexin metabolic process	8	23	4.9e-07
GO:0052314	phytoalexin metabolic process	8	23	4.9e-07
GO:0007165	signal transduction	15	106	7.4e-07
GO:0046483	heterocycle metabolic process	9	34	1e-06
GO:0070647	protein modification by small protein conjugation or removal	7	18	1.3e-06
GO:0016101	diterpenoid metabolic process	9	35	1.4e-06
GO:0008299	isoprenoid biosynthetic process	8	26	1.4e-06
GO:0044262	cellular carbohydrate metabolic process	11	57	1.4e-06
GO:0009617	response to bacterium	5	7	1.6e-06
GO:0046417	chorismate metabolic process	6	12	1.6e-06
GO:0006633	fatty acid biosynthetic process	5	8	4.1e-06
GO:0006631	fatty acid metabolic process	5	8	4.1e-06
GO:0022414	reproductive process	9	40	4.4e-06
GO:0016311	dephosphorylation	6	14	4.9e-06
GO:0051502	diterpene phytoalexin biosynthetic process	5	9	8.7e-06
GO:0052315	phytoalexin biosynthetic process	5	9	8.7e-06
GO:0009165	nucleotide biosynthetic process	6	17	1.9e-05
GO:0009057	macromolecule catabolic process	17	174	2e-05
GO:0006091	generation of precursor metabolites and energy	17	177	2.5e-05
GO:0051186	cofactor metabolic process	6	18	2.7e-05
GO:0022900	electron transport chain	15	142	2.8e-05
GO:0009698	phenylpropanoid metabolic process	5	11	2.9e-05
GO:0006066	alcohol metabolic process	8	41	5.3e-05
GO:0070887	cellular response to chemical stimulus	8	43	7.7e-05
GO:0051716	cellular response to stimulus	9	57	8.8e-05
GO:0006470	protein amino acid dephosphorylation	5	14	0.00011
GO:0010033	response to organic substance	12	106	0.00012
GO:0044265	cellular macromolecule catabolic process	7	40	0.0004
GO:0006996	organelle organization	6	28	0.0004
GO:0009628	response to abiotic stimulus	7	41	0.00046
GO:0009755	hormone-mediated signaling pathway	7	42	0.00053
GO:0032870	cellular response to hormone stimulus	7	42	0.00053
GO:0009719	response to endogenous stimulus	11	106	0.00055
GO:0016998	cell wall macromolecule catabolic process	5	21	0.00093
GO:0051649	establishment of localization in cell	5	21	0.00093
GO:0051641	cellular localization	5	21	0.00093
GO:0016051	carbohydrate biosynthetic process	5	29	0.0046
GO:0009725	response to hormone stimulus	9	105	0.009
GO:0007275	multicellular organismal development	7	68	0.01
GO:0032502	developmental process	7	72	0.014
GO:0016265	death	9	124	0.027
GO:0008219	cell death	9	124	0.027
GO:0007154	cell communication	8	106	0.034
Molecular function
GO:0005488	binding	478	1310	0
GO:0003824	catalytic activity	412	1363	1.4e-278
GO:0046872	metal ion binding	168	173	4.8e-252
GO:0046914	transition metal ion binding	123	132	1.4e-178
GO:0005515	protein binding	82	92	1.9e-115
GO:0016740	transferase activity	152	507	3.1e-108
GO:0016787	hydrolase activity	125	521	8.3e-77
GO:0000166	nucleotide binding	122	501	6.9e-76
GO:0017076	purine nucleotide binding	114	500	8.8e-68
GO:0030554	adenyl nucleotide binding	109	467	3.8e-66
GO:0001883	purine nucleoside binding	109	467	3.8e-66
GO:0001882	nucleoside binding	109	467	3.8e-66
GO:0016491	oxidoreductase activity	87	280	1.2e-64
GO:0008270	zinc ion binding	55	89	5e-62
GO:0032555	purine ribonucleotide binding	107	498	3.2e-61
GO:0032553	ribonucleotide binding	107	498	3.2e-61
GO:0005524	ATP binding	103	465	2e-60
GO:0032559	adenyl ribonucleotide binding	103	465	2e-60
GO:0005509	calcium ion binding	36	39	1.6e-52
GO:0016301	kinase activity	67	261	3.1e-44
GO:0016757	transferase activity, transferring glycosyl groups	29	31	9.1e-43
GO:0017111	nucleoside-triphosphatase activity	30	36	8.6e-41
GO:0016773	phosphotransferase activity, alcohol group as acceptor	62	244	8.8e-41
GO:0016818	hydrolase activity, acting on acid anhydrides, in phosphorus-containing anhydrides	32	44	4.6e-40
GO:0016817	hydrolase activity, acting on acid anhydrides	32	44	4.6e-40
GO:0016462	pyrophosphatase activity	32	44	4.6e-40
GO:0003677	DNA binding	79	441	9.2e-40
GO:0004672	protein kinase activity	59	235	1.3e-38
GO:0003676	nucleic acid binding	87	596	1.5e-36
GO:0004674	protein serine/threonine kinase activity	53	204	1.2e-35
GO:0016772	transferase activity, transferring phosphorus-containing groups	70	426	5.7e-33
GO:0003700	transcription factor activity	40	116	1.7e-32
GO:0016788	hydrolase activity, acting on ester bonds	32	67	1.3e-31
GO:0016765	transferase activity, transferring alkyl or aryl (other than methyl) groups	18	20	6.4e-26
GO:0016758	transferase activity, transferring hexosyl groups	21	30	6.8e-26
GO:0005215	transporter activity	39	173	5.2e-24
GO:0004497	monooxygenase activity	23	47	3.3e-23
GO:0016829	lyase activity	23	52	6.3e-22
GO:0030528	transcription regulator activity	45	271	8.3e-22
GO:0004553	hydrolase activity, hydrolyzing O-glycosyl compounds	26	85	6.9e-20
GO:0060089	molecular transducer activity	18	32	9.6e-20
GO:0004871	signal transducer activity	18	32	9.6e-20
GO:0016798	hydrolase activity, acting on glycosyl bonds	26	87	1.3e-19
GO:0042578	phosphoric ester hydrolase activity	14	18	1.7e-18
GO:0030246	carbohydrate binding	15	23	6.3e-18
GO:0022857	transmembrane transporter activity	25	95	1.9e-17
GO:0016791	phosphatase activity	12	16	1.5e-15
GO:0016887	ATPase activity	15	31	3e-15
GO:0022804	active transmembrane transporter activity	18	56	2e-14
GO:0016874	ligase activity	15	39	2e-13
GO:0005507	copper ion binding	11	19	2e-12
GO:0016769	transferase activity, transferring nitrogenous groups	9	12	9.7e-12
GO:0016879	ligase activity, forming carbon-nitrogen bonds	11	26	1.6e-10
GO:0030234	enzyme regulator activity	13	42	2.5e-10
GO:0004721	phosphoprotein phosphatase activity	8	14	4.6e-09
GO:0008415	acyltransferase activity	7	10	7.5e-09
GO:0015291	secondary active transmembrane transporter activity	9	24	4e-08
GO:0004857	enzyme inhibitor activity	11	41	4.3e-08
GO:0004091	carboxylesterase activity	7	12	4.4e-08
GO:0008483	transaminase activity	7	12	4.4e-08
GO:0022891	substrate-specific transmembrane transporter activity	14	79	1.2e-07
GO:0022892	substrate-specific transporter activity	14	85	3e-07
GO:0016853	isomerase activity	7	15	3.2e-07
GO:0016835	carbon-oxygen lyase activity	7	16	5.5e-07
GO:0042626	ATPase activity, coupled to transmembrane movement of substances	7	17	8.6e-07
GO:0004842	ubiquitin-protein ligase activity	7	17	8.6e-07
GO:0016820	hydrolase activity, acting on acid anhydrides, catalyzing transmembrane movement of substances	7	17	8.6e-07
GO:0043492	ATPase activity, coupled to movement of substances	7	17	8.6e-07
GO:0015405	P-P-bond-hydrolysis-driven transmembrane transporter activity	8	25	1e-06
GO:0015399	primary active transmembrane transporter activity	8	25	1e-06
GO:0016684	oxidoreductase activity, acting on peroxide as acceptor	12	68	1.1e-06
GO:0004601	peroxidase activity	12	68	1.1e-06
GO:0016209	antioxidant activity	12	69	1.3e-06
GO:0051213	dioxygenase activity	5	7	1.5e-06
GO:0016701	oxidoreductase activity, acting on single donors with incorporation of molecular oxygen	5	7	1.5e-06
GO:0016702	oxidoreductase activity, acting on single donors with incorporation of molecular oxygen, incorporation of two atoms of oxygen	5	7	1.5e-06
GO:0016881	acid-amino acid ligase activity	7	19	1.8e-06
GO:0019787	small conjugating protein ligase activity	7	19	1.8e-06
GO:0008289	lipid binding	7	21	4e-06
GO:0004568	chitinase activity	7	21	4e-06
GO:0016298	lipase activity	5	9	8.2e-06
GO:0051082	unfolded protein binding	5	11	2.8e-05
GO:0030414	peptidase inhibitor activity	8	39	3.5e-05
GO:0004866	endopeptidase inhibitor activity	8	39	3.5e-05
GO:0046983	protein dimerization activity	6	19	3.5e-05
GO:0042623	ATPase activity, coupled	7	31	6.7e-05
GO:0004722	protein serine/threonine phosphatase activity	5	14	0.00011
GO:0016830	carbon-carbon lyase activity	6	24	0.00015
GO:0008233	peptidase activity	22	316	0.00017
GO:0004867	serine-type endopeptidase inhibitor activity	7	37	0.00022
GO:0015075	ion transmembrane transporter activity	9	68	0.00034
GO:0008324	cation transmembrane transporter activity	7	62	0.0059
GO:0019001	guanyl nucleotide binding	5	33	0.0081
GO:0016616	oxidoreductase activity, acting on the CH-OH group of donors, NAD or NADP as acceptor	7	72	0.014
GO:0016614	oxidoreductase activity, acting on CH-OH group of donors	7	74	0.016
GO:0070011	peptidase activity, acting on L-amino acid peptides	17	313	0.018
GO:0004713	protein tyrosine kinase activity	8	109	0.038
GO:0070001	aspartic-type peptidase activity	6	68	0.042
GO:0004190	aspartic-type endopeptidase activity	6	68	0.042
Cellular component
GO:0044425	membrane part	55	88	6.1e-62
GO:0005634	nucleus	76	337	2.8e-45
GO:0043234	protein complex	19	133	6.6e-08
GO:0044422	organelle part	16	126	3.9e-06
GO:0044446	intracellular organelle part	16	126	3.9e-06
GO:0032991	macromolecular complex	19	187	8.6e-06
GO:0031975	envelope	9	59	0.00024
GO:0008287	protein serine/threonine phosphatase complex	5	14	0.00024
GO:0031967	organelle envelope	9	59	0.00024
GO:0031090	organelle membrane	9	63	0.00037
GO:0005740	mitochondrial envelope	8	56	0.00092
GO:0044429	mitochondrial part	8	69	0.0037
Gene Ontology Analysis of 821 up-regulated genes after long exposure of Hg.
GO ID	GO term	Query item	Background item	FDR p-value
Biological process
GO:0008152	metabolic process	236	1580	1.8e-130
GO:0044238	primary metabolic process	173	1308	1.7e-89
GO:0009987	cellular process	178	1613	1.9e-79
GO:0043170	macromolecule metabolic process	130	1103	1.2e-62
GO:0044237	cellular metabolic process	134	1338	3.5e-56
GO:0044260	cellular macromolecule metabolic process	99	1027	8.2e-41
GO:0019538	protein metabolic process	70	487	2.1e-40
GO:0006950	response to stress	39	103	2.5e-40
GO:0050896	response to stimulus	50	254	6e-36
GO:0065007	biological regulation	57	440	9.1e-31
GO:0006810	transport	43	232	5.9e-30
GO:0051234	establishment of localization	43	232	5.9e-30
GO:0051179	localization	43	233	6.6e-30
GO:0050794	regulation of cellular process	52	410	8e-28
GO:0050789	regulation of biological process	52	429	6.7e-27
GO:0006979	response to oxidative stress	16	17	1.3e-26
GO:0044267	cellular protein metabolic process	48	374	4.7e-26
GO:0006464	protein modification process	40	264	1.4e-24
GO:0043412	macromolecule modification	40	265	1.5e-24
GO:0043687	post-translational protein modification	39	263	1.1e-23
GO:0009058	biosynthetic process	60	689	2.1e-23
GO:0016310	phosphorylation	38	258	5.1e-23
GO:0044249	cellular biosynthetic process	58	659	6.4e-23
GO:0006807	nitrogen compound metabolic process	61	731	7.1e-23
GO:0006468	protein amino acid phosphorylation	36	230	8e-23
GO:0005975	carbohydrate metabolic process	29	138	2.8e-22
GO:0006796	phosphate metabolic process	38	272	2.8e-22
GO:0006793	phosphorus metabolic process	38	272	2.8e-22
GO:0045449	regulation of transcription	40	321	1.4e-21
GO:0042221	response to chemical stimulus	28	133	1.4e-21
GO:0009889	regulation of biosynthetic process	40	322	1.4e-21
GO:0010556	regulation of macromolecule biosynthetic process	40	322	1.4e-21
GO:0031326	regulation of cellular biosynthetic process	40	322	1.4e-21
GO:0006350	transcription	40	323	1.5e-21
GO:0019219	regulation of nucleobase, nucleoside, nucleotide and nucleic acid metabolic process	40	323	1.5e-21
GO:0051171	regulation of nitrogen compound metabolic process	40	323	1.5e-21
GO:0080090	regulation of primary metabolic process	40	324	1.5e-21
GO:0031323	regulation of cellular metabolic process	40	324	1.5e-21
GO:0010468	regulation of gene expression	40	324	1.5e-21
GO:0019222	regulation of metabolic process	40	326	1.8e-21
GO:0060255	regulation of macromolecule metabolic process	40	326	1.8e-21
GO:0010467	gene expression	43	419	5.7e-20
GO:0055114	oxidation reduction	27	142	9.3e-20
GO:0006139	nucleobase, nucleoside, nucleotide and nucleic acid metabolic process	52	658	7e-19
GO:0006629	lipid metabolic process	21	81	1.7e-18
GO:0006811	ion transport	19	66	9.8e-18
GO:0034645	cellular macromolecule biosynthetic process	45	569	1.6e-16
GO:0009059	macromolecule biosynthetic process	45	569	1.6e-16
GO:0006508	proteolysis	22	126	2e-15
GO:0006355	regulation of transcription, DNA-dependent	22	164	5.1e-13
GO:0006351	transcription, DNA-dependent	22	164	5.1e-13
GO:0032774	RNA biosynthetic process	22	164	5.1e-13
GO:0016070	RNA metabolic process	24	200	5.1e-13
GO:0051252	regulation of RNA metabolic process	22	164	5.1e-13
GO:0016043	cellular component organization	13	48	5.8e-12
GO:0006812	cation transport	14	65	2.3e-11
GO:0070882	cellular cell wall organization or biogenesis	10	25	3e-11
GO:0044255	cellular lipid metabolic process	12	69	1.1e-08
GO:0043436	oxoacid metabolic process	13	86	1.3e-08
GO:0006082	organic acid metabolic process	13	86	1.3e-08
GO:0019752	carboxylic acid metabolic process	13	86	1.3e-08
GO:0042180	cellular ketone metabolic process	13	86	1.3e-08
GO:0016052	carbohydrate catabolic process	10	45	2e-08
GO:0009056	catabolic process	18	193	3.2e-08
GO:0000272	polysaccharide catabolic process	8	27	6.5e-08
GO:0055085	transmembrane transport	6	12	1.2e-07
GO:0005976	polysaccharide metabolic process	10	57	2.1e-07
GO:0065008	regulation of biological quality	6	14	3.8e-07
GO:0030001	metal ion transport	8	36	7.4e-07
GO:0019748	secondary metabolic process	10	66	8.7e-07
GO:0032787	monocarboxylic acid metabolic process	8	38	1.1e-06
GO:0008610	lipid biosynthetic process	8	41	2.1e-06
GO:0009308	amine metabolic process	10	73	2.2e-06
GO:0051716	cellular response to stimulus	9	57	2.4e-06
GO:0070887	cellular response to chemical stimulus	8	43	2.9e-06
GO:0006952	defense response	9	59	3.2e-06
GO:0006915	apoptosis	12	120	4.7e-06
GO:0012501	programmed cell death	12	121	5.1e-06
GO:0016998	cell wall macromolecule catabolic process	6	21	5.3e-06
GO:0044036	cell wall macromolecule metabolic process	6	21	5.3e-06
GO:0016265	death	12	124	6.3e-06
GO:0008219	cell death	12	124	6.3e-06
GO:0006721	terpenoid metabolic process	8	54	1.6e-05
GO:0006720	isoprenoid metabolic process	8	55	1.8e-05
GO:0044248	cellular catabolic process	8	59	3.1e-05
GO:0034641	cellular nitrogen compound metabolic process	6	32	7.1e-05
GO:0033036	macromolecule localization	5	22	0.00014
GO:0044042	glucan metabolic process	6	36	0.00014
GO:0009607	response to biotic stimulus	6	39	0.00022
GO:0044262	cellular carbohydrate metabolic process	7	57	0.00023
GO:0006725	cellular aromatic compound metabolic process	5	26	0.00033
GO:0009755	hormone-mediated signaling pathway	6	42	0.00033
GO:0032870	cellular response to hormone stimulus	6	42	0.00033
GO:0007165	signal transduction	9	106	0.00035
GO:0006519	cellular amino acid and derivative metabolic process	7	63	0.00041
GO:0007242	intracellular signaling cascade	7	68	0.00066
GO:0009057	macromolecule catabolic process	11	174	0.00079
GO:0009725	response to hormone stimulus	8	105	0.0018
GO:0010033	response to organic substance	8	106	0.0019
GO:0009719	response to endogenous stimulus	8	106	0.0019
GO:0051707	response to other organism	5	39	0.0021
GO:0051704	multi-organism process	5	39	0.0021
GO:0006091	generation of precursor metabolites and energy	10	177	0.0035
GO:0044106	cellular amine metabolic process	5	48	0.0055
GO:0006520	cellular amino acid metabolic process	5	48	0.0055
Molecular function
GO:0005488	binding	263	1310	5.4e-177
GO:0003824	catalytic activity	257	1363	1.4e-166
GO:0043167	ion binding	94	175	3.3e-114
GO:0043169	cation binding	94	175	3.3e-114
GO:0046872	metal ion binding	84	173	2.3e-97
GO:0046914	transition metal ion binding	63	132	8.5e-73
GO:0016787	hydrolase activity	91	521	9.8e-60
GO:0009055	electron carrier activity	33	33	6.3e-58
GO:0016740	transferase activity	86	507	1.4e-55
GO:0005515	protein binding	46	92	8.8e-55
GO:0016491	oxidoreductase activity	66	280	8.6e-53
GO:0030554	adenyl nucleotide binding	77	467	3.3e-49
GO:0001883	purine nucleoside binding	77	467	3.3e-49
GO:0001882	nucleoside binding	77	467	3.3e-49
GO:0000166	nucleotide binding	79	501	5.7e-49
GO:0017076	purine nucleotide binding	77	500	4.9e-47
GO:0005524	ATP binding	73	465	2.5e-45
GO:0032559	adenyl ribonucleotide binding	73	465	2.5e-45
GO:0032555	purine ribonucleotide binding	73	498	2.9e-43
GO:0032553	ribonucleotide binding	73	498	2.9e-43
GO:0005509	calcium ion binding	24	39	4.8e-32
GO:0016818	hydrolase activity, acting on acid anhydrides, in phosphorus-containing anhydrides	23	44	1.8e-28
GO:0016817	hydrolase activity, acting on acid anhydrides	23	44	1.8e-28
GO:0016462	pyrophosphatase activity	23	44	1.8e-28
GO:0016301	kinase activity	43	261	3.4e-28
GO:0016757	transferase activity, transferring glycosyl groups	20	31	1.8e-27
GO:0017111	nucleoside-triphosphatase activity	21	36	1.8e-27
GO:0016773	phosphotransferase activity, alcohol group as acceptor	39	244	3.5e-25
GO:0005215	transporter activity	33	173	5.5e-24
GO:0003677	DNA binding	48	441	3e-23
GO:0004672	protein kinase activity	36	235	1e-22
GO:0003676	nucleic acid binding	54	596	3e-22
GO:0022857	transmembrane transporter activity	24	95	9.6e-21
GO:0004553	hydrolase activity, hydrolyzing O-glycosyl compounds	23	85	1.2e-20
GO:0004674	protein serine/threonine kinase activity	32	204	1.2e-20
GO:0016772	transferase activity, transferring phosphorus-containing groups	44	426	1.4e-20
GO:0016798	hydrolase activity, acting on glycosyl bonds	23	87	1.9e-20
GO:0016758	transferase activity, transferring hexosyl groups	16	30	2.9e-20
GO:0060089	molecular transducer activity	15	32	6.2e-18
GO:0004871	signal transducer activity	15	32	6.2e-18
GO:0008270	zinc ion binding	21	89	1.2e-17
GO:0022891	substrate-specific transmembrane transporter activity	19	79	3.4e-16
GO:0022892	substrate-specific transporter activity	19	85	1.5e-15
GO:0016209	antioxidant activity	17	69	9.3e-15
GO:0003700	transcription factor activity	20	116	4.7e-14
GO:0016684	oxidoreductase activity, acting on peroxide as acceptor	16	68	1.3e-13
GO:0004601	peroxidase activity	16	68	1.3e-13
GO:0004497	monooxygenase activity	14	47	1.5e-13
GO:0008415	acyltransferase activity	8	10	1.7e-12
GO:0030246	carbohydrate binding	10	23	9.4e-12
GO:0015075	ion transmembrane transporter activity	14	68	3.7e-11
GO:0022804	active transmembrane transporter activity	13	56	4.1e-11
GO:0030528	transcription regulator activity	25	271	4.2e-11
GO:0016887	ATPase activity	10	31	3e-10
GO:0008233	peptidase activity	24	316	5.7e-09
GO:0016788	hydrolase activity, acting on ester bonds	12	67	6.2e-09
GO:0005529	sugar binding	6	10	2.6e-08
GO:0070011	peptidase activity, acting on L-amino acid peptides	22	313	1.1e-07
GO:0051213	dioxygenase activity	5	7	1.5e-07
GO:0016701	oxidoreductase activity, acting on single donors with incorporation of molecular oxygen	5	7	1.5e-07
GO:0016702	oxidoreductase activity, acting on single donors with incorporation of molecular oxygen, incorporation of two atoms of oxygen	5	7	1.5e-07
GO:0015291	secondary active transmembrane transporter activity	7	24	5.2e-07
GO:0016829	lyase activity	9	52	9.6e-07
GO:0070008	serine-type exopeptidase activity	5	10	1.6e-06
GO:0004185	serine-type carboxypeptidase activity	5	10	1.6e-06
GO:0070001	aspartic-type peptidase activity	9	68	9.6e-06
GO:0004190	aspartic-type endopeptidase activity	9	68	9.6e-06
GO:0030234	enzyme regulator activity	7	42	2.9e-05
GO:0008324	cation transmembrane transporter activity	8	62	4.3e-05
GO:0016831	carboxy-lyase activity	5	18	4.7e-05
GO:0005507	copper ion binding	5	19	6.2e-05
GO:0004175	endopeptidase activity	14	225	0.00013
GO:0016830	carbon-carbon lyase activity	5	24	0.0002
GO:0015405	P-P-bond-hydrolysis-driven transmembrane transporter activity	5	25	0.00025
GO:0015399	primary active transmembrane transporter activity	5	25	0.00025
GO:0004857	enzyme inhibitor activity	6	41	0.00027
GO:0022890	inorganic cation transmembrane transporter activity	5	36	0.0015
GO:0004867	serine-type endopeptidase inhibitor activity	5	37	0.0017
GO:0004866	endopeptidase inhibitor activity	5	39	0.0021
GO:0030414	peptidase inhibitor activity	5	39	0.0021
GO:0008236	serine-type peptidase activity	8	133	0.0076
GO:0017171	serine hydrolase activity	8	133	0.0076
GO:0004713	protein tyrosine kinase activity	7	109	0.01
GO:0004180	carboxypeptidase activity	5	67	0.023
Cellular component
GO:0044425	membrane part	39	88	1.6e-43
GO:0005886	plasma membrane	16	18	1.5e-25
GO:0005634	nucleus	42	337	2.1e-22
GO:0043234	protein complex	11	133	0.00024
GO:0032991	macromolecular complex	13	187	0.00024
