# Supplementary material for: Transcriptome Profiling and Physiological Studies Reveal a Major Role for Aromatic Amino Acids in Mercury Stress Tolerance in Rice Seedlings
Source: PLoS One. 2014 May 19;9(5):e95163. doi: 10.1371/journal.pone.0095163 (PMC4026224; doi:10.1371/journal.pone.0095163)
Supplement: Table S4 — Expression profiles of cell wall-related genes induced by 25 µM Hg. (XLSX) [file pone.0095163.s005.xlsx]

## Sheet: Table S4
Table S4 Expression profiles of cell-wall–related genes induced by 25 μM Hg.
		Short exposures		Long exposures
Functional categories	In genome	Increased	Decreased	Increased	Decreased
Cell wall gene families	639	19	24	19	32
1 Monosaccharide activation and interconversion
1.1 Sugar 1-kinases (S1K)	3	0	1	0	0
1.2 Nucleotide-sugar pyrophosphorylases
1.2.1 GDP-mannose pyrophosphorylase (GMP)	10	0	0	0	1
1.2.2 UDP-glucose pyrophosphorylases (UGP)	3	0	0	0	1
1.3 Nucleotide-sugar interconversion enzymes
1.3.1 NAD dependent epimerase/dehydratase superfamily (NSI)	24	1	0	0	1
1.3.2 Nucleotide sugar dehydrogenase superfamily (UGD)	5	0	0	0	0
2 Polysaccharide synthesis
2.1 Cellulose and Galactomannan
2.1.1 Cellulose and beta-mannan synthase-like (CSL)	44	0	1	0	5
2.2 Hemicellulose
2.2.1 Reversibly glycosylated polypeptides (RGP)	3	0	0	0	0
2.2.2 Xyloglucan galactosyltransferases (XGT)	37	0	3	0	3
2.2.3 Xyloglucan fucosyltransferase (XFT)	20	0	1	1	2
2.2.4 Xyloglucan xylosyltransferases and galactomannan galactosyltransferases (XXT)	7	0	0	1	2
2.3 Callose
2.3.1 Glucan synthase-like (GSL)	11	0	0	0	0
2.4 Other glycosyl transferases
2.4.1 Glycosyl transferases (pectin bios.) (GT8)	30	1	1	1	0
3 Reassembly
3.1 Cell Expansion
3.1.1 Expansins (EXP)*	56	6	3	2	4
3.1.2 Yieldins (GH18)*	33	5	1	1	0
3.2 Hemicellulose reassembly
3.2.1 Xyloglucan endotransglycosylases/hydrolases (XTH)	31	2	3	1	3
3.3 Glycoside hydrolases
3.3.1 Beta-galactosidases (BGAL)	14	0	1	0	1
3.3.2 Glycoside hydrolases 9 (GH9)*	24	0	1	4	0
3.3.3 Glycoside hydrolases 17 (GH17)	64	2	2	2	2
3.3.4 Polygalacturonases (GH28)	45	1	3	3	3
3.3.5 Glycoside Hydrolase Family 10 (GH10)	12	0	0	0	0
3.3.6 Glycoside Hydrolase Family 43 (GH43)	2	0	0	0	0
3.3.7 Glycoside Hydrolase Family 51 (GH51)	8	0	0	0	0
3.4 Lyases
3.4.1 Pectate and pectin lyases (PL1)	12	0	0	1	0
3.4.2 Rhamnogalacturonan I lyases (PL4)	4	0	0	0	0
3.5 Esterases
3.5.1 Pectin methyl esterases (PME)	41	0	1	2	0
3.5.2 Pectin acetylesterases (PAE)	10	0	0	0	0
3.5.3 Feruloyl esterases (FE)	2	0	0	0	0
4 Structural proteins
4.1 Hydroxyproline-rich glycoproteins (HRGP)	2	0	0	0	0
4.2 Leucine-rich repeat extensins (LRX)	14	0	0	0	0
4.3 Proline-rich proteins (PRP)	11	0	0	0	0
4.4 Glycine-rich proteins (GRP)
4.5 Arabinogalactan proteins (AGP)	23	0	1	0	2
5 Glycoprotein glycosyltransferases
5.1 Glycoprotein fucosyltransferases (GFT)	4	0	0	0	0
5.2 Glycosyl transferases 21A (GT31a)	22	1	1	0	2
5.3 Glycosyl transferases 31B (GT31b)	8	0	0	0	0
Functional categories of genes, total number of genes found within the rice genome, and numbers of genes showing significant differences (FDR <0.1)
in transcript abundance are shown in rows and columns labeled accordingly.Cell wall gene families that are overrepresented in the response group are shown with asterisks (P<0.05).

## Sheet: monosaccharide
		Short exposures						Long exposures
				log2[Fold change (treatment/control)]						log2[Fold change (treatment/control)]
TIGR Locus ID	RAB-DB Locus ID	FDR	P Value	1	2	3	mean (N=3)	FDR	P Value	1	2	3	mean (N=3)	Description
Family: Sugar 1-kinases (S1K)
LOC_Os02g04840	Os02g0141300	0.0429563	0.00673988	-2.41689	-1.92987	-1.87996	-2.07557		0.616024	-0.58557	-0.222998	0.335778	-0.157597	GHMP kinase family protein.
LOC_Os03g13690
LOC_Os06g48940	Os06g0702500	0.356742	0.31038	-0.270562	-0.0210114	-0.0353059	-0.10896		0.106245	-0.150015	-0.641842	-0.725226	-0.505694	GHMP kinase family protein.
GDP-mannose pyrophosphorylase (GMP)
LOC_Os01g62840	Os01g0847200	0.0412454	0.00465325	-0.489066	-0.386343	-0.458197	-0.444535	0.0547988	0.020826	-0.513341	-0.628471	-0.844527	-0.662113	Mannose-1-phosphate guanyltransferase (EC 2.7.7.13) (ATP-mannose-1- phosphate guanylyltransferase) (GDP-mannose pyrophosphorylase) (NDP- hexose pyrophosphorylase).
LOC_Os02g56740	Os02g0812400	0.042814	0.00654919	-0.311005	-0.301702	-0.237666	-0.283458	0.0520868	0.0181022	-0.207592	-0.313326	-0.218256	-0.246391	Nucleotidyl transferase domain containing protein.
LOC_Os03g11050	Os03g0208900	0.0753533	0.0384975	-0.485999	-0.23559	-0.352319	-0.357969	0.0422839	0.00797049	-0.925519	-1.1789	-0.895812	-1.00008	Nucleotidyl transferase domain containing protein.
LOC_Os03g16150	Os03g0268400	0.591029	0.551717	0.0164766	-0.0563059	0.206544	0.0555716		0.233298	0.028986	-0.433994	-0.773875	-0.392961	Mannose-1-phosphate guanyltransferase (EC 2.7.7.13) (ATP-mannose-1- phosphate guanylyltransferase) (GDP-mannose pyrophosphorylase) (NDP- hexose pyrophosphorylase).
LOC_Os03g52460	Os03g0735000		0.328789	1.32205	0.21717	0.0185052	0.51924		0.443165	-0.080812	-0.587364	0.0898216	-0.192785	ADP-glucose pyrophosphorylase large subunit (EC 2.7.7.27).
LOC_Os05g50380	Os05g0580000		0.002166	1.02222	1.01166	1.16582	1.06656		0.111915	-0.102955	-0.502814	-0.538314	-0.381361	Glucose-1-phosphate adenylyltransferase large subunit 1, chloroplast precursor (EC 2.7.7.27) (ADP-glucose synthase) (ADP-glucose pyrophosphorylase) (AGPASE S) (Alpha-D-glucose-1-phosphate adenyl transferase) (BEPL).
LOC_Os07g13980	Os07g0243200	0.102166	0.0630706	0.166839	0.176327	0.355767	0.232977	0.0498185	0.0157048	-1.51022	-1.00802	-1.10921	-1.20915	ADP-glucose pyrophosphorylase (EC 2.7.7.27) (Fragment).
LOC_Os08g13930	Os08g0237200	0.0578863	0.0216685	-0.417953	-0.32576	-0.246946	-0.33022	0.0824965	0.0460034	-0.224442	-0.219482	-0.412157	-0.28536	Mannose-1-phosphate guanyltransferase (EC 2.7.7.13) (ATP-mannose-1- phosphate guanylyltransferase) (GDP-mannose pyrophosphorylase) (NDP- hexose pyrophosphorylase).
LOC_Os08g25730
LOC_Os09g12660	Os09g0298200	0.0684923	0.0318931	-0.638385	-0.900585	-0.478414	-0.672461	0.0260827	3.99236e-05	0.880035	0.883536	0.865453	0.876341	ADP-glucose pyrophosphorylase small subunit.
UDP-glucose pyrophosphorylases (UGP)
LOC_Os01g15910	Os01g0264100		0.443435	-0.0079258	-0.918916	0.0401307	-0.29557		0.270814	-0.0547771	-0.792007	-0.181876	-0.342887	UTP--glucose-1-phosphate uridylyltransferase (EC 2.7.7.9) (UDP-glucose pyrophosphorylase) (UDPGP) (UGPase).
LOC_Os02g02560	Os02g0117700	0.103486	0.0642628	-0.996528	-0.595435	-0.395921	-0.662628	0.0333318	0.000661669	-1.93154	-2.09501	-2.08162	-2.03606	UTP--glucose-1-phosphate uridylyltransferase (EC 2.7.7.9) (UDP-glucose pyrophosphorylase) (UDPGP) (UGPase).
LOC_Os09g38030	Os09g0553200	0.0502858	0.0138825	-0.582338	-0.48262	-0.383231	-0.48273	0.038285	0.00333309	-0.864529	-1.05715	-0.980567	-0.967414	UTP--glucose-1-phosphate uridylyltransferase (EC 2.7.7.9) (UDP-glucose pyrophosphorylase) (UDPGP) (UGPase).
NAD dependent epimerase/dehydratase superfamily (NSI)
LOC_Os01g62020	Os01g0837300	0.0382721	0.00114306	0.223393	0.249715	0.229767	0.234292	0.0475523	0.0129651	-0.0609884	-0.0913115	-0.0823394	-0.0782131	UDP-glucuronic acid decarboxylase.
LOC_Os01g73790	Os01g0969100	0.199	0.154868	-0.752887	-0.314313	-0.146055	-0.404418	0.0475523	0.013007	-0.67958	-0.966903	-0.999108	-0.881864	Conserved hypothetical protein.
LOC_Os02g54890	Os02g0791500	0.0425167	0.0060716	1.2763	1.27056	1.59783	1.38156	0.0458008	0.0110847	-0.382615	-0.264098	-0.348401	-0.331705	Nucleotide sugar epimerase-like protein (UDP-D-glucuronate 4- epimerase) (EC 5.1.3.6).
LOC_Os03g14540	Os03g0249500	0.428724	0.382981	-0.385996	-0.116748	0.0660314	-0.145571	0.0465846	0.0120769	-0.744713	-1.03602	-1.08336	-0.954697	Nucleotide sugar epimerase-like protein (UDP-D-glucuronate 4- epimerase) (EC 5.1.3.6).
LOC_Os03g16980	Os03g0278000	0.0561708	0.0200325	0.267403	0.221764	0.36004	0.283069	0.0417341	0.00750326	-0.846064	-1.13889	-1.07443	-1.0198	UDP-glucuronic acid decarboxylase.
LOC_Os03g17000	Os03g0278200	0.100987	0.0619491	0.389584	0.936327	1.07353	0.799815	0.0470952	0.0125396	-0.605571	-0.854007	-0.884474	-0.78135	NAD-dependent epimerase/dehydratase family protein.
LOC_Os03g17230	Os03g0280800	0.473693	0.428879	-0.41471	-0.120222	0.0971323	-0.145933	0.0475523	0.0129886	-1.12144	-1.60432	-1.64179	-1.45585	UDP-glucuronic acid decarboxylase.
LOC_Os04g52730	Os04g0618200	0.039604	0.00176313	0.967052	0.852946	0.856185	0.892061	0.0437182	0.00915607	-0.324941	-0.410814	-0.455275	-0.39701	NAD-dependent epimerase/dehydratase family protein.
LOC_Os05g29990	Os05g0363200	0.058289	0.0220253	0.553564	0.821178	0.950948	0.77523		0.123587	-0.0265998	-0.0693808	-0.125778	-0.0739196	UDP-glucuronic acid decarboxylase.
LOC_Os05g51670	Os05g0595100	0.0575215	0.0213345	1.39259	0.829849	1.07143	1.09796	0.0560928	0.0221586	-0.458142	-0.266196	-0.380069	-0.368136	UDP-glucose 4-epimerase.
LOC_Os06g04620	Os06g0137700	0.0437681	0.00735318	-0.587577	-0.594244	-0.450296	-0.544039	0.0518091	0.0177724	-0.504044	-0.77242	-0.793934	-0.690132	GDP-mannose 4,6 dehydratase 1 (EC 4.2.1.47) (GDP-D-mannose dehydratase 1) (GMD 1).
LOC_Os06g08810	Os06g0187200	0.228831	0.183899	0.50701	0.00270945	0.430021	0.313247	0.0405949	0.00611468	0.620786	0.783005	0.6264	0.67673	Nucleotide sugar epimerase-like protein (UDP-D-glucuronate 4- epimerase) (EC 5.1.3.6).
LOC_Os06g44260	Os06g0652300	0.177933	0.134391	0.213703	0.0844096	0.421092	0.239735	0.0749619	0.0393338	0.337812	0.341827	0.601716	0.427119	GDP-4-keto-6-deoxy-D-mannose-3, 5-epimerase-4-reductase (GER1); 21556- 22494.
LOC_Os06g44270	Os06g0652400	0.0818136	0.0446707	-0.729672	-0.45722	-0.353025	-0.513306	0.040769	0.00639567	-0.796165	-1.04834	-0.894725	-0.913078	GDP-4-keto-6-deoxy-D-mannose-3, 5-epimerase-4-reductase (GER1); 21556- 22494.
LOC_Os07g04690	Os07g0139400	0.0382721	0.000982	0.821726	0.739579	0.764553	0.775286	0.0415416	0.00734407	0.586384	0.538585	0.434624	0.519864	NAD-dependent epimerase/dehydratase family protein.
LOC_Os07g47700	Os07g0674100	0.0537846	0.0174852	0.258613	0.166463	0.191277	0.205451	0.0415416	0.00730874	0.555548	0.455624	0.615417	0.542196	UDP-glucuronic acid decarboxylase.
LOC_Os08g03570	Os08g0129700	0.0812379	0.0442143	0.155371	0.300375	0.350255	0.268667	0.0357537	0.00164717	-0.46691	-0.518862	-0.455398	-0.48039	NAD-dependent epimerase/dehydratase family protein.
LOC_Os08g28730	Os08g0374800	0.1424	0.100411	-0.747727	-0.281338	-0.301344	-0.44347	0.038285	0.0033572	-0.937852	-1.04606	-1.14788	-1.04393	UDP-galactose 4-epimerase-like protein.
LOC_Os08g41440	Os08g0526100	0.207797	0.163347	0.623475	0.0333376	0.664321	0.440378	0.0510579	0.017008	0.704916	0.870976	1.11271	0.8962	Nucleotide sugar epimerase family protein.
LOC_Os09g15420	Os09g0323000	0.040569	0.00373016	0.927738	1.04668	1.14836	1.04093	0.0443754	0.00974526	-0.161086	-0.117904	-0.162496	-0.147162	UDP-glucose 4-epimerase (EC 5.1.3.2) (Galactowaldenase) (UDP-galactose 4-epimerase).
LOC_Os09g32670	Os09g0504000	0.127317	0.0862495	-0.211468	-0.376428	-0.659016	-0.415637		0.173382	0.228083	0.428754	0.0409512	0.232596	Nucleotide sugar epimerase-like protein (UDP-D-glucuronate 4- epimerase) (EC 5.1.3.6).
LOC_Os09g35800	Os09g0526700		0.275196	0.249301	-1.1274	-1.4028	-0.760299		0.0126218	-2.18309	-2.08428	-1.48667	-1.91801	UDP-Glucose 4-epimerase (EC 5.1.3.2).
LOC_Os10g28200	Os10g0417600	0.0327406	4.48e-05	0.696211	0.68058	0.691314	0.689368	0.0396289	0.00513541	-0.936026	-1.10177	-1.20257	-1.08012	NAD-dependent epimerase/dehydratase family protein.
LOC_Os11g37890	Os11g0591100	0.0443597	0.00791649	-0.566476	-0.432251	-0.579655	-0.526127	0.0388063	0.00445481	-0.399422	-0.318849	-0.344963	-0.354411	NAD-dependent epimerase/dehydratase family protein.
Nucleotide sugar dehydrogenase superfamily (UGD)
LOC_Os03g05360	Os03g0147150
LOC_Os03g31210	Os03g0425600		0.634965	0.0528677	-0.0467276	-0.0681719	-0.0206773		0.311101	-0.401656	1.60964	1.32662	0.844866	UDP-glucose dehydrogenase.
LOC_Os03g40720	Os03g0604200		0.023512	0.233989	0.243698	0.14241	0.206699		0.505695	-0.075393	-0.138203	0.0670837	-0.0488375	UDP-glucose dehydrogenase.
LOC_Os03g55070	Os03g0757900	0.044143	0.00762578	0.84667	0.877986	1.10979	0.944816		0.124626	-0.0910349	-0.591368	-0.55596	-0.412787	UDP-glucose 6-dehydrogenase (EC 1.1.1.22) (UDP-Glc dehydrogenase) (UDP-GlcDH) (UDPGDH).
LOC_Os12g25690	Os12g0443500	0.71063	0.678107	-0.488779	0.0202236	0.178266	-0.0967631	0.0448257	0.0102322	-0.796504	-1.08541	-1.11653	-0.999481	UDP-glucose 6-dehydrogenase (EC 1.1.1.22) (UDP-Glc dehydrogenase) (UDP-GlcDH) (UDPGDH).

## Sheet: Polysaccharide
		Short exposures						Long exposures
				log2[Fold change (treatment/control)]						log2[Fold change (treatment/control)]
TIGR Locus ID	RAB-DB Locus ID	FDR	P Value	1	2	3	mean (N=3)	FDR	P Value	1	2	3	mean (N=3)	Description
Cellulose and beta-mannan synthase-like (CSL)
LOC_Os01g54620	Os01g0750300	0.0327406	7.26e-05	-0.436502	-0.42909	-0.441903	-0.435831	0.0391853	0.00467252	-0.845062	-1.03071	-0.84333	-0.906368	Cellulose synthase CesA-2 (Fragment).
LOC_Os01g56130	Os01g0766900	0.074914	0.0380773	-1.4356	-0.839462	-0.79864	-1.02457	0.0405404	0.00606567	-1.34485	-1.53761	-1.76419	-1.54888	CSLC7 (Fragment).
LOC_Os02g09930	Os02g0192500		0.0049197	-0.788833	-0.718389	-0.617068	-0.708097	0.0903342	0.0532103	0.472457	0.27792	0.215453	0.321943	Beta-1,4-mannan synthase.
LOC_Os02g49330
LOC_Os03g07350	Os03g0169500		0.195353	0.222509	0.227236	-0.00641233	0.147778		0.421492	-0.108227	-0.177008	0.0668279	-0.0728024	Glycosyl transferase, family 2 domain containing protein.
LOC_Os03g26050
LOC_Os03g56060	Os03g0770800	0.0529326	0.0166494	-0.777	-0.639597	-0.489493	-0.635363		0.0929317	-0.109309	-0.404057	-0.264835	-0.2594	CSLC9.
LOC_Os03g59340	Os03g0808100	0.0540767	0.0178497	-1.0544	-0.78877	-0.670644	-0.837938		0.00578698	-1.36967	-1.06359	-1.14858	-1.19395	Cellulose synthase-5.
LOC_Os03g62090	Os03g0837100	0.0820252	0.0448364	-0.829141	-0.432894	-0.4691	-0.577045	0.0320367	0.00025176	-0.357254	-0.35835	-0.34106	-0.352221	Cellulose synthase-7.
LOC_Os04g35020	Os04g0429500	0.185708	0.141641	-0.0419016	-0.184877	-0.296785	-0.174521	0.0357497	0.00155733	0.53805	0.47579	0.482658	0.498833	Cellulose synthase-like H2.
LOC_Os05g08370	Os05g0176100	0.176421	0.132995	-0.76013	-0.206056	-0.298704	-0.42163	0.0374671	0.00286662	-0.466211	-0.392941	-0.405529	-0.42156	Cellulose synthase-1.
LOC_Os05g43530	Os05g0510800	0.26987	0.224014	-0.923394	-0.310432	-0.0799151	-0.437914	0.0412264	0.0068358	-0.739914	-0.93981	-0.976882	-0.885535	Hypothetical protein.
LOC_Os06g02180	Os06g0111800	0.118994	0.0785078	0.230261	0.235771	0.529759	0.33193		0.0843559	-0.335823	-1.07727	-0.660612	-0.691236	CSLD2 (Fragment).
LOC_Os06g12460	Os06g0230100		0.21421	0.966714	1.64334	-0.015044	0.865004		0.592603	-0.10132	-0.202416	1.08769	0.261316	Glycosyl transferase, family 2 domain containing protein.
LOC_Os06g22980	Os06g0336500		0.278504	0.254186	0.235337	-0.0518193	0.145901		0.4567	-0.102863	-0.196547	0.0780979	-0.0737708	CSLD2 (Fragment).
LOC_Os06g39970	Os06g0601600
LOC_Os06g42020	Os06g0625700	0.0862115	0.0484966	1.20837	0.607567	1.44043	1.08546		0.44723	-0.256787	-0.528275	0.193085	-0.197326	Glycosyl transferase, family 2 domain containing protein.
LOC_Os07g03260	Os07g0124750
LOC_Os07g10770	Os07g0208500	0.128441	0.0872471	-1.10951	-0.421365	-0.513535	-0.681469	0.0383085	0.00375453	-0.743616	-0.878892	-0.914062	-0.845523	Cellulose synthase-4.
LOC_Os07g14850	Os07g0252400	0.320922	0.274453	-0.051958	0.260915	0.472734	0.22723	0.0412264	0.00681789	-0.594638	-0.785471	-0.753695	-0.711268	Cellulose synthase-8.
LOC_Os07g24190	Os07g0424400	0.0455679	0.00911038	-0.869128	-0.748219	-0.620783	-0.746043	0.0524476	0.0185512	-0.222254	-0.361591	-0.289864	-0.291236	Cellulose synthase-7.
LOC_Os07g36610	Os07g0551600
LOC_Os07g36630	Os07g0551700	0.0476513	0.0110312	-2.15934	-1.48716	-1.86264	-1.83638	0.0451088	0.0104519	-1.36964	-1.10675	-0.966164	-1.14752	Cellulose synthase family protein.
LOC_Os07g36690	Os07g0552800		0.137062	1.14479	1.09388	0.136756	0.791809		0.147132	0.193041	1.3331	0.754698	0.760278	Cellulose synthase family protein.
LOC_Os07g36700	Os07g0553000	0.422739	0.376758	0.630772	-0.00444218	0.0574122	0.227914		0.117557	0.191164	1.00745	0.693249	0.63062	(No Hit)
LOC_Os07g36740	Os07g0553300	0.0868173	0.049069	0.827693	0.488485	1.14113	0.819102		0.153735	0.0406399	0.518675	0.430431	0.329915	Cellulose synthase family protein.
LOC_Os07g36750	Os07g0553400		0.165141	0.173877	0.169736	0.00794073	0.117185		0.440821	-0.0833316	-0.181104	0.0621802	-0.0674185	Cellulose synthase family protein.
LOC_Os07g43710	Os07g0630900	0.042814	0.0064849	-0.930065	-0.753426	-0.995344	-0.892945	0.0333318	0.000369816	-0.859896	-0.845475	-0.901246	-0.868872	CSLA7 (Fragment).
LOC_Os08g06380	Os08g0160500	0.0653283	0.0289418	-1.1527	-0.663275	-0.761856	-0.859277	0.0349145	0.00119446	-1.49644	-1.68302	-1.56164	-1.58037	CSLF6 (Fragment).
LOC_Os08g15420	Os08g0253800	0.298473	0.252169	-0.121715	-0.118645	0.0188466	-0.0738379	0.0776734	0.0418026	-0.691985	-1.5175	-1.22123	-1.14357	Glycosyl transferase, family 2 domain containing protein.
LOC_Os08g25710	Os08g0345500		0.0868326	0.430937	0.980735	0.393161	0.601611		0.0459485	0.42975	0.859305	0.503054	0.59737	(No Hit)
LOC_Os08g33740	Os08g0434500	0.0521911	0.0159047	-1.45145	-0.956192	-1.08311	-1.16358	0.0429681	0.00848114	-1.12338	-1.51408	-1.499	-1.37882	Cellulose synthase-like A3.
LOC_Os09g25490	Os09g0422500	0.0847769	0.0472054	-1.79844	-0.778092	-1.35695	-1.31116	0.0385081	0.00398573	-1.15589	-1.26634	-1.43592	-1.28605	Cellulose synthase.
LOC_Os09g25900	Os09g0428000	0.0893364	0.0513126	-0.533238	-0.300175	-0.723029	-0.518814	0.051094	0.0170411	0.350682	0.397306	0.248552	0.33218	Glycosyl transferase, family 2 domain containing protein.
LOC_Os09g26770	Os09g0439100	0.0423772	0.00593893	-0.361674	-0.361197	-0.283531	-0.335467		0.358664	0.180445	0.0187797	0.0023175	0.0671806	Cellulose synthase-like A4.
LOC_Os09g30120	Os09g0478100	0.190128	0.145967	-0.649401	-0.0622348	-0.633462	-0.448366	0.0385081	0.00396529	0.722307	0.900148	0.821394	0.814616	Cellulose synthase family protein.
LOC_Os09g30130	Os09g0478300	0.0444682	0.00797173	-0.888076	-0.820664	-0.650644	-0.786462		0.734183	0.43778	-0.239822	0.0323439	0.0767673	(No Hit)
LOC_Os09g39920	Os09g0572500		0.179056	0.142597	1.11531	0.481067	0.579659		0.538803	-0.0682676	-0.156168	0.0755206	-0.0496384	Cellulose synthase-like A1 (Putative cellulose synthase-like protein OsCslA9).
LOC_Os10g20090	Os10g0341700	0.0477145	0.011108	-0.602908	-0.423658	-0.585885	-0.537484	0.0678461	0.033018	0.460883	0.895588	0.837943	0.731471	Cellulose synthase family protein.
LOC_Os10g20260	Os10g0343400		0.406396	-0.31879	-1.1189	0.22026	-0.405811		0.0241611	0.892199	0.527097	0.634076	0.684457	CSLD2 (Fragment).
LOC_Os10g26630	Os10g0406400	0.0530188	0.0168049	0.230318	0.363352	0.287012	0.293561		0.760321	0.0781422	-0.0892191	-0.0410204	-0.0173658	CSLA2 (Fragment).
LOC_Os10g32980	Os10g0467800	0.039604	0.00208811	-0.753596	-0.655807	-0.662085	-0.690496	0.046215	0.0115493	-0.807428	-0.996636	-0.687326	-0.830464	Cellulose synthase.
LOC_Os10g42750	Os10g0578200	0.039604	0.00188656	-0.364638	-0.366082	-0.319689	-0.350136	0.0391994	0.00469325	-2.1579	-2.10557	-2.60152	-2.28833	Cellulose synthase-9.
LOC_Os12g36890	Os12g0555600	0.844568	0.823775	-0.034955	-0.220704	0.169966	-0.0285644	0.0851873	0.0483736	0.207317	0.115219	0.270746	0.197761	CSLD4 (Fragment).
Reversibly glycosylated polypeptides (RGP)
LOC_Os03g40270	Os03g0599800	0.045165	0.00857068	0.736584	0.549279	0.739356	0.675073	0.0347547	0.000973548	-0.786875	-0.856564	-0.871985	-0.838474	Alpha-1,4-glucan-protein synthase [UDP-forming] 1 (EC 2.4.1.112) (UDP- glucose:protein transglucosylase 1) (UPTG 1).
LOC_Os04g56520	Os04g0660400	0.0441587	0.0077991	-0.317788	-0.265436	-0.362321	-0.315182	0.038785	0.00442337	-0.494174	-0.5993	-0.492744	-0.52874	Amylogenin.
LOC_Os07g41360	Os07g0604800	0.0697555	0.0331744	-0.487734	-0.370703	-0.24888	-0.369105	0.0577244	0.0236225	-0.56296	-0.859428	-0.987369	-0.803252	Alpha-1,4-glucan-protein synthase [UDP-forming] 1 (EC 2.4.1.112) (UDP- glucose:protein transglucosylase 1) (UPTG 1).
Xyloglucan galactosyltransferases (XGT)
LOC_Os01g01780	Os01g0107700	0.135232	0.0936781	-1.60427	-0.890255	-0.484262	-0.992929	0.0481082	0.0137058	-0.795748	-1.16313	-1.1681	-1.04233	LIMONENE cyclase like protein.
LOC_Os01g45350	Os01g0640600		0.381193	-0.157436	-1.73741	0.0248613	-0.623328		0.450736	-0.0880184	-0.424265	0.0910589	-0.140408	LIMONENE cyclase like protein.
LOC_Os01g59630	Os01g0811400	0.0432025	0.00684013	-0.926976	-0.705392	-0.762997	-0.798455	0.076803	0.0410444	-0.364797	-0.630347	-0.792119	-0.595754	Exostosin-like family protein.
LOC_Os01g69220	Os01g0921300	0.051033	0.0146889	-0.959209	-0.623275	-0.863446	-0.81531	0.0344929	0.000868031	-0.337143	-0.333448	-0.365678	-0.345423	Exostosin-like family protein.
LOC_Os01g70180	Os01g0926400	0.121705	0.0809865	-0.339965	-0.10659	-0.219851	-0.222135		0.110873	-0.0552815	-0.274856	-0.202164	-0.177434	Pectin-glucuronyltransferase.
LOC_Os01g70190	Os01g0926600	0.0478627	0.0113774	-0.325648	-0.22297	-0.288775	-0.279131	0.0492945	0.0151771	0.332646	0.270227	0.215027	0.272633	Pectin-glucuronyltransferase.
LOC_Os01g70200	Os01g0926700	0.158373	0.115945	0.0897455	0.396475	0.497339	0.327853	0.0467396	0.0121935	-0.180895	-0.187314	-0.128975	-0.165728	Pectin-glucuronyltransferase.
LOC_Os02g09430	Os02g0187200	0.0553864	0.019239	-1.16236	-0.748866	-0.817006	-0.909409	0.0501423	0.0161286	-0.48045	-0.704205	-0.747792	-0.644149	Exostosin-like family protein.
LOC_Os02g32110	Os02g0520750
LOC_Os02g39960	Os02g0613100
LOC_Os03g01760	Os03g0107900	0.06015	0.0239045	-0.433978	-0.285512	-0.502974	-0.407488	0.0333318	0.000629254	-0.553759	-0.508095	-0.537849	-0.533234	Exostosin-like family protein.
LOC_Os03g05060	Os03g0144300	0.25851	0.212846	-0.719594	-0.155142	-0.149339	-0.341358	0.0870242	0.0501343	-0.441851	-1.05694	-0.956078	-0.818289	Exostosin-like family protein.
LOC_Os03g05070	Os03g0144500	0.133329	0.0919129	-0.461444	-0.540283	-0.136145	-0.379291		0.110315	-0.263271	-0.774737	-0.310777	-0.449595	Xyloglucan galactosyltransferase.
LOC_Os03g05110	Os03g0144800	0.714303	0.681869	0.110187	-0.0236836	-0.0231093	0.0211312		0.234124	0.0143386	-0.120162	-0.124355	-0.0767262	Xyloglucan galactosyltransferase.
LOC_Os03g07820	Os03g0174300	0.127229	0.0861749	-0.291284	-0.0789947	-0.246571	-0.205616	0.0800859	0.0438723	-0.0772467	-0.169562	-0.122244	-0.123018	Exostosin-like family protein.
LOC_Os03g20850	Os03g0324700	0.0701811	0.0335728	-0.711439	-0.436092	-0.405349	-0.517627	0.0481399	0.013734	-0.834435	-1.24602	-1.19236	-1.09094	Exostosin-like family protein.
LOC_Os04g01930	Os04g0109900		0.0100704	-0.886891	-0.724084	-0.628314	-0.74643		0.017318	-1.61322	-1.09361	-1.73936	-1.48206	Exostosin-like family protein.
LOC_Os04g32670	Os04g0398600	0.0829177	0.0456186	0.960682	0.429921	0.687438	0.69268	0.0475523	0.0130111	0.187725	0.277513	0.264579	0.243272	Pectin-glucuronyltransferase.
LOC_Os04g48480	Os04g0574100	0.0513807	0.0150399	-1.33822	-0.877916	-1.27826	-1.1648	0.0357648	0.00193819	-1.2174	-1.20873	-1.38074	-1.26896	Exostosin-like family protein.
LOC_Os04g57510	Os04g0670600	0.04517	0.0087482	-0.524951	-0.437669	-0.608456	-0.523692	0.0527862	0.0188843	-0.27937	-0.437858	-0.444594	-0.387274	Exostosin-like family protein.
LOC_Os06g07890
LOC_Os06g07990
LOC_Os06g23420	Os06g0342000		0.0257531	-1.55982	-0.886154	-1.14812	-1.19803		0.10215	-0.162343	-0.712438	-0.714337	-0.529706	Exostosin-like family protein.
LOC_Os06g43160	Os06g0638300		0.336152	-0.642854	0.0668764	-0.202955	-0.259644	0.077762	0.0418772	-0.117188	-0.154317	-0.0709218	-0.114142	Retrotransposon gag protein family protein.
LOC_Os06g46690	Os06g0680900	0.0406883	0.00396909	-0.277843	-0.229987	-0.281687	-0.263172	0.0419394	0.00766757	-0.469098	-0.567956	-0.638749	-0.558601	Exostosin-like family protein.
LOC_Os07g09050	Os07g0188700		0.08504	-0.268211	-0.959886	-0.725648	-0.651248		0.0919936	0.425843	1.30822	1.67537	1.13648	Exostosin-like family protein.
LOC_Os07g37960	Os07g0567000	0.0414577	0.00513983	-1.31095	-1.02508	-1.13478	-1.15694	0.0349145	0.0012061	-0.893807	-0.999755	-0.986859	-0.960141	Exostosin-like family protein.
LOC_Os08g34020	Os08g0438600	0.0381433	0.000863	-1.09404	-1.05755	-1.16812	-1.10657		0.22931	-0.0169878	-0.273373	-0.0979271	-0.129429	Exostosin-like family protein.
LOC_Os10g10080	Os10g0180000	0.10514	0.0657025	0.176515	0.509173	0.431537	0.372408	0.0850415	0.0482352	0.243277	0.566244	0.419061	0.409527	NpGUT1 homolog.
LOC_Os10g32080	Os10g0458900		0.020076	-2.67238	-1.61596	-2.47575	-2.2547	0.081832	0.0454526	-0.63953	-1.11617	-0.571754	-0.775818	Exostosin-like family protein.
LOC_Os10g32110	Os10g0459300
LOC_Os10g32160	Os10g0459600		0.664361	0.117917	-0.858511	0.220732	-0.173287		0.182601	0.00177514	0.569554	0.602981	0.391437	Xyloglucan galactosyltransferase.
LOC_Os10g32170	Os10g0459700		0.0177624	-2.35928	-2.4719	-1.55805	-2.12974	0.0357537	0.00165311	-2.35383	-2.07865	-2.09838	-2.17695	Xyloglucan galactosyltransferase.
LOC_Os11g03410	Os11g0128000		0.0135859	-0.820911	-0.701007	-0.541298	-0.687739	0.099801	0.061803	-0.200014	-0.436229	-0.225162	-0.287135	Exostosin-like family protein.
LOC_Os12g03100	Os12g0124400	0.0796116	0.04249	-0.741119	-0.665917	-1.26992	-0.892319		0.0769167	-0.269574	-0.083622	-0.255505	-0.2029	Exostosin-like family protein.
LOC_Os12g12290	Os12g0224400	0.0398939	0.00241419	-1.55849	-1.55438	-1.79815	-1.63701	0.0423623	0.00807657	-0.61277	-0.791092	-0.832459	-0.74544	(No Hit)
LOC_Os12g38450	Os12g0572700		0.354431	1.76973	0.00775514	0.216064	0.664515		0.720781	-0.380892	-0.0218659	0.855989	0.151077	(No Hit)
Xyloglucan fucosyltransferase (XFT)
LOC_Os02g17530
LOC_Os02g17600	Os02g0276001
LOC_Os02g25630	Os02g0453400
LOC_Os02g52560	Os02g0763200	0.0404113	0.00303464	1.12347	1.08134	0.933042	1.04595		0.098777	-0.0902614	-0.0946654	-0.235293	-0.140073	Galactoside 2-alpha-L-fucosyltransferase (EC 2.4.1.69) (Xyloglucan alpha-(1,2)-fucosyltransferase) (AtFUT1).
LOC_Os02g52590	Os02g0763800		0.285439	-0.273725	0.0674892	-0.349847	-0.185361	0.0515631	0.0174363	-1.29073	-0.802975	-1.14148	-1.07839	Xyloglucan fucosyltransferase family protein.
LOC_Os02g52610	Os02g0763900	0.0427912	0.00633963	0.850976	1.11917	1.05234	1.0075		0.108627	-0.0950233	-0.25863	-0.413503	-0.255719	Galactoside 2-alpha-L-fucosyltransferase (EC 2.4.1.69) (Xyloglucan alpha-(1,2)-fucosyltransferase) (AtFUT1).
LOC_Os02g52630	Os02g0764200		0.176653	-0.451011	-0.685946	-0.0348114	-0.390589	0.0516201	0.0175395	-0.683164	-1.10011	-0.911118	-0.898131	Galactoside 2-alpha-L-fucosyltransferase (EC 2.4.1.69) (Xyloglucan alpha-(1,2)-fucosyltransferase) (AtFUT1).
LOC_Os02g52640	Os02g0764400		0.743369	-0.39071	0.207704	-0.0137752	-0.0655934		0.306956	-0.085093	-0.208248	-1.35256	-0.548634	Galactoside 2-alpha-L-fucosyltransferase (EC 2.4.1.69) (Xyloglucan alpha-(1,2)-fucosyltransferase) (PsFT1).
LOC_Os04g37640	Os04g0449100		0.250217	0.146136	0.183306	-0.0234757	0.101989		0.392558	-0.0989643	-0.195059	0.0563743	-0.0792162	Xyloglucan fucosyltransferase family protein.
LOC_Os04g37650	Os04g0449200	0.0350198	0.000308	-2.46823	-2.62234	-2.53596	-2.54218	0.056775	0.0227981	-1.71913	-2.94861	-2.73231	-2.46668	Xyloglucan fucosyltransferase family protein.
LOC_Os06g10910	Os06g0211600		0.258735	-1.12547	-0.325152	-0.0551377	-0.501919	0.0409901	0.00662772	-1.48688	-1.935	-1.91023	-1.77737	Xyloglucan fucosyltransferase family protein.
LOC_Os06g10920	Os06g0211700		0.00299087	1.42435	1.18868	1.38653	1.33319		0.0423801	1.07164	1.00708	0.49486	0.857859	Xyloglucan fucosyltransferase family protein.
LOC_Os06g10930	Os06g0212100		0.122996	-0.235798	-1.18452	-0.700668	-0.706995		0.00259618	-2.80702	-3.2628	-3.30564	-3.12515	Xyloglucan fucosyltransferase family protein.
LOC_Os06g10950	Os06g0212300	0.0451516	0.00854326	-0.8914	-0.857595	-0.652976	-0.800657	0.0383085	0.00382727	-1.08811	-1.14906	-1.33375	-1.19031	Galactoside 2-alpha-L-fucosyltransferase (EC 2.4.1.69) (Xyloglucan alpha-(1,2)-fucosyltransferase) (AtFUT1).
LOC_Os06g10960	Os06g0212400
LOC_Os06g10970	Os06g0212500		0.210688	0.226642	0.230666	-0.014749	0.14752		0.423796	-0.0922336	-0.801916	0.0841804	-0.26999	Galactoside 2-alpha-L-fucosyltransferase (EC 2.4.1.69) (Xyloglucan alpha-(1,2)-fucosyltransferase) (AtFUT1).
LOC_Os06g10980	Os06g0212600		0.0218835	-1.83907	-1.28706	-1.13596	-1.4207	0.0777647	0.0418861	-0.384189	-0.828954	-0.609284	-0.607476	Xyloglucan fucosyltransferase family protein.
LOC_Os08g24750	Os08g0334900		0.0132958	-0.667168	-0.713764	-0.477773	-0.619568		0.951101	-0.287658	0.228101	0.0916031	0.0106822	Xyloglucan fucosyltransferase family protein.
LOC_Os09g28460	Os09g0458100	0.0665347	0.0300633	1.39456	0.761579	1.38497	1.18037	0.0373231	0.00273268	1.4743	1.75941	1.69167	1.64179	Xyloglucan fucosyltransferase family protein.
LOC_Os10g03650	Os10g0125100
Xyloglucan xylosyltransferases and galactomannan galactosyltransferases (XXT)
LOC_Os02g32750	Os02g0529600	0.075011	0.0381779	-0.248415	-0.209881	-0.118086	-0.192127	0.0595367	0.0253392	-0.26592	-0.476232	-0.382313	-0.374821	Xyloglucan 6-xylosyltransferase (EC 2.4.2.39) (AtXT1).
LOC_Os02g49140	Os02g0723200	0.0793072	0.0422024	-0.350195	-0.381537	-0.659942	-0.463891	0.0385695	0.00412962	1.46528	1.71206	1.83062	1.66932	Alpha galactosyltransferase (Fragment).
LOC_Os03g18820	Os03g0300000	0.0641778	0.0277279	-0.845379	-0.624463	-0.466807	-0.64555	0.0357537	0.00178146	-0.452223	-0.515437	-0.514255	-0.493972	Xyloglucan 6-xylosyltransferase (EC 2.4.2.39) (AtXT1).
LOC_Os03g19310	Os03g0305800	0.0799313	0.0428042	-0.796532	-0.364049	-0.735437	-0.632006	0.0333318	0.000648097	-0.734223	-0.768804	-0.703943	-0.735657	Galactosyl transferase family protein.
LOC_Os03g19330	Os03g0306100	0.0460073	0.00958077	-1.02575	-0.785671	-0.760557	-0.857327	0.0410927	0.00669698	-1.20661	-0.919952	-1.17289	-1.09982	(No Hit)
LOC_Os11g34390	Os11g0546500	0.0711927	0.034514	0.8941	0.592421	0.475326	0.653949	0.0402373	0.00587246	0.815087	1.00521	1.05843	0.959577	Galactosyl transferase family protein.
LOC_Os12g05380	Os12g0149300	0.0412456	0.00471521	-0.722965	-0.90958	-0.878015	-0.836853	0.0357537	0.00186419	-2.05752	-1.9736	-2.27851	-2.10321	Xyloglucan 6-xylosyltransferase (EC 2.4.2.39) (AtXT1).
Glucan synthase-like (GSL)
LOC_Os01g34890	Os01g0533100
LOC_Os01g34930	Os01g0533500	0.100424	0.0613646	-0.530596	-0.392759	-0.196355	-0.373237		0.0718193	0.254098	0.091132	0.279717	0.208315	Callose synthase 1 catalytic subunit.
LOC_Os01g48200	Os01g0672500	0.0459985	0.00955688	-0.357771	-0.343468	-0.257074	-0.319438	0.0620572	0.0276652	-0.422776	-0.775721	-0.704477	-0.634325	Conserved hypothetical protein.
LOC_Os01g55040	Os01g0754200	0.0403099	0.00298376	-0.316208	-0.31272	-0.265586	-0.298171	0.0387641	0.004271	-0.418503	-0.524476	-0.462916	-0.468632	Glycosyl transferase, family 48 protein.
LOC_Os02g14900	Os02g0247000		0.0615964	-0.765666	-0.53958	-0.28715	-0.530799		0.0886923	-0.158363	-0.119729	-0.330606	-0.202899	Conserved hypothetical protein.
LOC_Os02g58560	Os02g0832500	0.0784479	0.0413619	-0.369061	-0.169891	-0.286712	-0.275221	0.0540069	0.020005	0.400323	0.356692	0.240356	0.332457	Glycosyl transferase, family 48 protein.
LOC_Os03g02760
LOC_Os03g03610	Os03g0128100	0.0463259	0.00986133	-1.21271	-0.970779	-0.869497	-1.01766	0.0333318	0.000507662	0.88727	0.827857	0.885654	0.866927	Glycosyl transferase, family 48 protein.
LOC_Os06g02260	Os06g0112800	0.203601	0.15918	-0.525598	-0.0719242	-0.268156	-0.288559		0.410475	0.0952378	-0.201959	-0.198013	-0.101578	Callose synthase 1 catalytic subunit.
LOC_Os06g08380	Os06g0182300		0.271613	-0.398314	-0.052905	-0.0616378	-0.170952		0.0861964	-0.252652	-0.186001	-0.5127	-0.317118	Callose synthase 1 catalytic subunit.
LOC_Os06g51270	Os06g0728800	0.122794	0.0820123	-0.429308	-0.340821	-0.123149	-0.297759		0.072687	-0.260355	-0.811743	-0.716531	-0.59621	Callose synthase 1 catalytic subunit.
Glycosyl transferases (pectin bios.)(GT8)
LOC_Os01g52710	Os01g0727100		0.00535845	-1.04276	-1.26954	-1.01095	-1.10775		0.0539657	-0.63073	-1.49961	-0.991188	-1.04051	Glycosyl transferase, family 8 protein.
LOC_Os02g29530	Os02g0498700	0.0530416	0.0168469	0.212824	0.20107	0.300281	0.238058	0.0868794	0.0500067	-0.181252	-0.410756	-0.423183	-0.338397	Glycosyltransferase QUASIMODO1 (EC 2.4.1.-).
LOC_Os02g50600	Os02g0739400	0.0443637	0.00791968	0.876614	1.12616	1.18821	1.06366	0.0409901	0.00656381	-0.572865	-0.504686	-0.431068	-0.502873	Avr9/Cf-9 rapidly elicited protein 231 precursor.
LOC_Os02g51130	Os02g0745400	0.0513823	0.0150472	2.36227	1.75602	1.58478	1.90102	0.0490163	0.0148596	2.02059	2.9366	3.0702	2.67579	Glycosyl transferase, family 8 protein.
LOC_Os03g11330	Os03g0211800		0.339435	-0.190211	0.0742421	-0.287304	-0.134425		0.0203772	-1.1689	-1.24686	-1.81793	-1.41123	Glycosyl transferase, family 8 protein.
LOC_Os03g18890	Os03g0300900	0.0668528	0.0304335	-0.431161	-0.344376	-0.626572	-0.467369	0.0230552	2.5204e-05	-0.772288	-0.770307	-0.782845	-0.775147	Glycosyl transferase, family 8 protein.
LOC_Os03g21250	Os03g0330000	0.0482677	0.0119119	-0.739969	-0.588754	-0.509923	-0.612882	0.066998	0.0322836	-0.526512	-0.810928	-0.450259	-0.5959	Glycosyl transferase, family 8 protein.
LOC_Os03g24510	Os03g0359600	0.180535	0.136788	0.115282	0.174909	0.0252861	0.105159	0.0384769	0.00391344	0.739354	0.880704	0.911211	0.843756	Avr9/Cf-9 rapidly elicited protein 231.
LOC_Os03g30000	Os03g0413400	0.184197	0.140216	0.162976	0.101508	0.410811	0.225098	0.059714	0.0255313	-0.347099	-0.59482	-0.602418	-0.514779	Glycosyl transferase, family 8 protein.
LOC_Os03g47530	Os03g0678800		0.0190293	0.999915	0.611031	0.796354	0.802434		0.291276	0.443649	-0.101741	0.410468	0.250792	Glycosyl transferase, family 8 protein.
LOC_Os04g44850	Os04g0530900	0.0383744	0.00125403	-0.868695	-0.772922	-0.796531	-0.812716	0.0480643	0.0136359	-0.535449	-0.752728	-0.538918	-0.609032	Glycosyl transferase, family 8 protein.
LOC_Os04g54360	Os04g0636100	0.396763	0.350567	-0.0323467	0.110783	0.512644	0.197027	0.0445316	0.00999497	-0.60101	-0.846918	-0.801294	-0.749741	Glycosyl transferase, family 8 protein.
LOC_Os05g40720	Os05g0485500	0.0538407	0.0175707	-1.36738	-1.09638	-0.853141	-1.10564		0.184142	-0.0259027	-0.418377	-0.234352	-0.226211	Hypothetical protein.
LOC_Os06g12280	Os06g0227300	0.0792605	0.0421481	-0.414889	-0.339556	-0.188255	-0.314233	0.0915146	0.0542542	-0.337746	-0.845302	-0.77025	-0.651099	Non-protein coding transcript, unclassifiable transcript.
LOC_Os06g13760	Os06g0247000	0.040569	0.00355219	-1.80716	-1.54535	-1.89269	-1.7484	0.0499776	0.0158615	-0.55873	-0.774444	-0.521679	-0.618284	Avr9/Cf-9 rapidly elicited protein 231.
LOC_Os06g49810	Os06g0712500	0.0478273	0.0112696	-0.716768	-0.564311	-0.502568	-0.594549		0.0938967	-0.0876283	-0.346843	-0.338827	-0.257766	Glycosyl transferase, family 8 protein.
LOC_Os06g51160	Os06g0727300	0.0458182	0.00934528	-0.852599	-0.628395	-0.663713	-0.714903		0.184501	-0.197604	-0.135473	-0.00541781	-0.112832	Glycosyltransferase QUASIMODO1 (EC 2.4.1.-).
LOC_Os07g45260	Os07g0646800	0.0466321	0.0101702	1.93333	2.18785	2.71995	2.28038		0.241666	0.0130157	-0.337681	-0.175468	-0.166711	Avr9/Cf-9 rapidly elicited protein 231.
LOC_Os07g48370	Os07g0681700		0.0335729	-1.08519	-0.74068	-0.574402	-0.800091	0.040181	0.00579788	-0.823873	-0.976069	-0.75566	-0.851867	Glycosyl transferase, family 8 protein.
LOC_Os08g23780	Os08g0327100	0.117171	0.0768514	-0.572909	-0.582862	-0.183578	-0.44645	0.0483601	0.0140071	-0.333767	-0.483501	-0.497634	-0.438301	Glycosyltransferase QUASIMODO1 (EC 2.4.1.-).
LOC_Os08g38740	Os08g0496200		0.646828	0.176252	-0.375957	-0.0566433	-0.0854494		0.421779	-0.0988429	-0.799489	0.0868641	-0.270489	(No Hit)
LOC_Os09g30280	Os09g0480400	0.0525766	0.0162134	-1.13333	-0.779745	-0.79022	-0.901099	0.0401175	0.00559329	-0.858148	-0.990008	-1.1151	-0.987752	Glycosyl transferase, family 8 protein.
LOC_Os09g36180	Os09g0531800		0.064612	-2.18927	-0.771879	-1.93419	-1.63178		0.0671578	-0.37621	-0.98279	-0.591386	-0.650129	Glycosyl transferase, family 8 protein.
LOC_Os09g36190	Os09g0531900	0.039604	0.00169579	-0.802262	-0.69923	-0.780621	-0.760705	0.0451281	0.0104751	0.207067	0.144993	0.171171	0.17441	Glycosyltransferase QUASIMODO1 (EC 2.4.1.-).
LOC_Os10g21890	Os10g0363100	0.128703	0.0874762	-0.871693	-0.279399	-0.489759	-0.546951	0.0417672	0.00753251	-0.390599	-0.450795	-0.528283	-0.456559	Glycosyltransferase QUASIMODO1 (EC 2.4.1.-).
LOC_Os10g31650	Os10g0454100
LOC_Os11g03160	Os11g0124900	0.0462052	0.00976204	-1.18027	-0.848418	-0.943976	-0.990887	0.0858656	0.0489787	-0.469442	-0.992504	-1.11121	-0.85772	Glycosyl transferase, family 8 protein.
LOC_Os11g37980	Os11g0592300		0.379936	-0.982262	-0.397397	0.217857	-0.387267		0.0250259	-0.139718	-0.249631	-0.216936	-0.202095	Glycosyl transferase, family 8 protein.
LOC_Os12g02910	Os12g0122400	0.110642	0.070663	-0.658768	-0.596423	-0.21742	-0.49087		0.134226	-0.107968	-0.836006	-0.830112	-0.591362	Hypothetical protein.
LOC_Os12g38930	Os12g0578500	0.0719393	0.035209	0.346328	0.446266	0.663261	0.485285	0.0499784	0.01589	-0.569577	-0.889919	-0.814727	-0.758074	Glycosyl transferase, family 8 protein.

## Sheet: Reassembly
		Short exposures						Long exposures
				log2[Fold change (treatment/control)]						log2[Fold change (treatment/control)]
TIGR Locus ID	RAB-DB Locus ID	FDR	P Value	1	2	3	mean (N=3)	FDR	P Value	1	2	3	mean (N=3)	Description
Expansins (EXP)
LOC_Os01g14650	Os01g0248900	0.0412456	0.00469223	1.27019	1.0069	1.21324	1.16344	0.0814912	0.0451691	1.54646	1.18128	0.683161	1.13697	Expansin EXPA5.
LOC_Os01g14660	Os01g0249100	0.0393629	0.00153292	-1.35802	-1.37036	-1.21018	-1.31285	0.0775889	0.041741	-1.66144	-1.10237	-0.805252	-1.18969	Expansin Os-EXPA3.
LOC_Os01g16770	Os01g0274500	0.197237	0.153165	0.436122	0.126413	0.130403	0.230979		0.248536	-0.118865	-0.0135413	-0.35421	-0.162205	Alpha-expansin OsEXPA5.
LOC_Os01g60770	Os01g0823100	0.0484612	0.0121854	1.00719	1.21351	1.48218	1.23429	0.0318878	0.000120856	0.825379	0.81114	0.794546	0.810355	Alpha-expansin OsEXPA2.
LOC_Os02g16730	Os02g0267200	0.0533119	0.0170304	0.665918	0.65553	0.42944	0.58363	0.0453241	0.0107091	0.842872	1.15024	0.862735	0.951949	Alpha-expansin OsEXPA13.
LOC_Os02g16780	Os02g0267700	0.0822158	0.0450051	0.459638	0.848367	0.460341	0.589448		0.653847	-0.200168	0.386886	0.0786733	0.0884638	Alpha-expansin OsEXPA14.
LOC_Os02g16800	Os02g0267900
LOC_Os02g16810
LOC_Os02g16840
LOC_Os02g16850	Os02g0268600	0.084863	0.0472635	-1.0905	-0.472869	-0.812943	-0.792104		0.069697	-3.66563	-1.76089	-1.63743	-2.35465	Expansin family protein.
LOC_Os02g42650	Os02g0639500	0.0939686	0.0555142	-0.720645	-0.491316	-0.29345	-0.501804	0.0418857	0.00763444	-0.505665	-0.687632	-0.620698	-0.604665	Major pollen allergen Lol pI family protein.
LOC_Os02g51040	Os02g0744200	0.039604	0.00184325	1.22371	1.09833	1.27088	1.19764	0.0318878	9.06936e-05	1.22257	1.26305	1.23748	1.24103	Alpha-expansin OsEXPA5.
LOC_Os03g01260	Os03g0102500	0.0477011	0.0110648	0.197248	0.196231	0.140144	0.177874		0.126978	-0.178731	-0.477685	-0.874842	-0.510419	Beta-expansin precursor (Fragment).
LOC_Os03g01270	Os03g0102700	0.0367487	0.000639	-2.44148	-2.29085	-2.24726	-2.32653	0.0937818	0.0564002	0.680147	1.49649	1.76348	1.31337	Beta-expansin precursor.
LOC_Os03g01610	Os03g0106500		0.120308	0.18751	0.475549	0.147656	0.270238		0.446576	-0.0819607	-0.181783	0.0632241	-0.0668399	Beta-expansin precursor (Beta-expansin 1).
LOC_Os03g01630	Os03g0106700		0.167235	0.487815	1.34807	0.26769	0.701192		0.929139	0.37718	-0.15081	-0.172217	0.0180507	Beta-expansin.
LOC_Os03g01640	Os03g0106800		0.633147	-0.0804705	0.235497	0.00311726	0.0527147		0.341294	-1.31387	-0.317718	0.0862372	-0.515117	Beta-expansin precursor.
LOC_Os03g01650	Os03g0106900		0.594375	0.203966	-1.01644	0.0818593	-0.243539		0.542728	-0.0578257	-0.149898	0.0691793	-0.0461815	Beta-expansin precursor (Beta-expansin 1).
LOC_Os03g04020	Os03g0132200	0.26774	0.221805	1.01105	0.0252913	0.462791	0.49971	0.0507066	0.0167395	0.447728	0.459033	0.296075	0.400945	Expansin-like protein A.
LOC_Os03g06000	Os03g0155300	0.0399925	0.00266017	-1.56338	-1.78049	-1.50618	-1.61668	0.0381519	0.00325408	-1.28751	-1.38575	-1.56348	-1.41225	Expansin/Lol pI family protein.
LOC_Os03g06010	Os03g0155500
LOC_Os03g06020	Os03g0155700
LOC_Os03g06040	Os03g0155900	0.044968	0.00833797	5.49082	3.97756	4.84133	4.76991	0.0500733	0.0160191	2.35762	3.24817	2.17199	2.59259	Alpha-expansin OsEXPA18.
LOC_Os03g06050	Os03g0156000	0.0452737	0.0088236	2.17644	1.68844	1.63013	1.83167	0.0590941	0.0248275	0.894644	0.976817	0.552989	0.80815	Alpha-expansin OsEXPA19.
LOC_Os03g06060	Os03g0156300	0.0456015	0.00921028	3.18063	2.49746	2.33885	2.67232	0.0501722	0.0161649	1.0103	1.32712	0.861702	1.06638	Alpha-expansin OsEXPA20.
LOC_Os03g21820	Os03g0336400		0.0304367	1.96528	2.19091	1.15082	1.769		0.00339919	3.18346	2.83176	3.47095	3.16206	Expansin S1.
LOC_Os03g25990	Os03g0377100		0.245358	0.219994	0.199666	-0.0294357	0.130075		0.34599	0.278459	-0.662856	-1.50579	-0.630063	Alpha-expansin OsEXPA21.
LOC_Os03g31480	Os03g0428700	0.20971	0.165152	-0.311798	-0.301389	-0.0142088	-0.209132	0.0468575	0.0123301	-2.46138	-1.69655	-2.39677	-2.1849	Alpha-expansin OsEXPA19.
LOC_Os03g44290	Os03g0645000	0.175405	0.132036	-0.776503	-0.383723	-0.165433	-0.441887	0.0659694	0.0312727	-0.639353	-1.23622	-1.06924	-0.981606	Beta-expansin.
LOC_Os03g60720	Os03g0822000	0.0391754	0.00144578	1.0051	0.960919	0.881594	0.949204	0.0357537	0.0017493	0.929328	1.06113	1.05183	1.0141	Alpha-expansin OsEXPA7.
LOC_Os04g15840	Os04g0228400	0.690476	0.656809	-0.0208541	0.127497	-0.0280581	0.0261949	0.0452166	0.0105256	-1.59704	-2.26976	-2.15266	-2.00649	Expansin S2.
LOC_Os04g44780	Os04g0530100	0.045582	0.00917892	-1.17386	-1.45399	-1.05443	-1.22743		0.270425	0.427091	0.0111293	0.123909	0.187376	Beta-expansin 3 precursor (AtEXPB3) (At-EXPB3) (Ath-ExpBeta-1.6).
LOC_Os04g46630	Os04g0552000	0.173058	0.129762	-0.0454979	-0.0989552	-0.0234853	-0.0559794		0.859593	0.120834	-0.0591984	-0.0282019	0.0111446	Beta-expansin.
LOC_Os04g46650	Os04g0552200	0.0453432	0.00887071	-1.23458	-0.885105	-1.07817	-1.06595		0.0889652	-0.155829	-0.379386	-0.559657	-0.364957	Beta-expansin 5.
LOC_Os04g49410	Os04g0583500	0.0330563	0.000132	-0.883324	-0.890503	-0.857304	-0.877043	0.0393193	0.00476484	-0.626581	-0.763613	-0.788335	-0.726176	Expansin 4 (Fragment).
LOC_Os05g15690	Os05g0246300	0.0576234	0.0214363	-1.79797	-1.41533	-1.0633	-1.42553	0.038768	0.0043842	-2.0145	-1.60434	-1.90027	-1.8397	Major pollen allergen Lol pI family protein.
LOC_Os05g19570	Os05g0276500	0.0330563	0.000146	1.0086	0.981074	1.02234	1.004		0.0939639	0.90436	0.502736	0.27172	0.559605	Expansin Os-EXPA3.
LOC_Os05g19600	Os05g0277000	0.0524609	0.0161218	0.485472	0.390317	0.610197	0.495329		0.41766	0.278653	0.38092	-0.157671	0.167301	Expansin Os-EXPA3.
LOC_Os05g39990	Os05g0477600	0.0382721	0.00106207	-0.375049	-0.397225	-0.419948	-0.397407	0.0841481	0.0474854	-0.691468	-1.01878	-1.53064	-1.08029	Alpha-expansin OsEXPA4.
LOC_Os06g01920	Os06g0108600
LOC_Os06g41700	Os06g0621900	0.048042	0.0115706	-0.541053	-0.564944	-0.753736	-0.619911		0.0737905	0.0959541	0.0709716	0.181339	0.116088	Alpha-expansin OsEXPA16 (Fragment).
LOC_Os06g50400	Os06g0718100		0.0017437	-2.32285	-2.38956	-2.07821	-2.26354		0.113618	-0.657884	-0.361993	-0.15828	-0.392719	Expansin.
LOC_Os06g50960	Os06g0725300	0.065112	0.0286943	-0.122512	-0.156938	-0.0842563	-0.121235		0.671414	0.11462	-0.0158167	-0.0306767	0.0227089	Pollen allergen/expansin, C-terminal domain containing protein.
LOC_Os07g29290	Os07g0475400	0.0597355	0.0235652	1.16201	0.718656	0.780483	0.887048	0.0574312	0.0234011	1.03553	0.765159	0.607434	0.802708	Expansin-like protein A (Putative expansin protein family) (EXPL2).
LOC_Os07g31390	Os07g0496250
LOC_Os08g44790	Os08g0561900		0.00715896	0.908776	0.679214	0.854343	0.814111		0.0614869	0.836637	0.304797	0.720354	0.620596	Alpha-expansin OsEXPA26.
LOC_Os10g30330	Os10g0439100
LOC_Os10g30340	Os10g0439200	0.054449	0.0181692	0.76842	0.604682	0.477187	0.616763	0.0669154	0.0322008	0.848508	1.66147	1.41136	1.30711	Alpha-expansin OsEXPA25.
LOC_Os10g39110	Os10g0535900
LOC_Os10g39640	Os10g0542400	0.359314	0.312976	0.0739889	-1.22947	-0.377469	-0.510984	0.054376	0.0203755	0.327997	0.53668	0.519553	0.46141	Expansin/Lol pI family protein.
LOC_Os10g40090	Os10g0548600		0.481863	0.205296	-2.02113	-0.00735334	-0.607728		0.0145068	-2.7021	-1.78485	-2.57188	-2.35294	Beta-expansin precursor.
LOC_Os10g40700	Os10g0555600	0.0399925	0.00270002	0.974465	0.821671	0.952599	0.916245	0.0399044	0.00534594	0.252296	0.252966	0.200802	0.235355	Beta-expansin precursor.
LOC_Os10g40710	Os10g0555700	0.0624032	0.0261769	-0.435414	-0.241025	-0.389112	-0.355184		0.0926694	-0.43015	-0.128098	-0.246371	-0.268206	Major pollen allergen Lol pI family protein.
LOC_Os10g40720	Os10g0555900	0.26901	0.223133	-0.286061	0.0257121	-0.371449	-0.2106	0.0383085	0.00379894	1.40011	1.61025	1.73523	1.58186	Beta-expansin precursor.
LOC_Os10g40730	Os10g0556100	0.0399925	0.00276792	-0.376899	-0.392052	-0.447236	-0.405396	0.0851873	0.0483739	0.255088	0.454659	0.228375	0.312707	Beta-expansin EXPB4 (EXPB4).
LOC_Os12g36040	Os12g0546800		0.133338	0.160551	0.21443	0.0295688	0.13485		0.169691	-0.075297	-0.190137	-0.464634	-0.243356	Alpha-expansin OsEXPA26.
Yieldins (GH18)
LOC_Os01g19750	Os01g0303100		0.203066	0.177107	0.190875	-0.0083792	0.119867		0.483749	-0.0761414	-0.188934	0.0719147	-0.0643868	Chitinase (EC 3.2.1.14).
LOC_Os01g47070	Os01g0660200	0.0777074	0.0407288	2.6291	2.90178	1.35184	2.29424	0.049301	0.0151887	3.36861	2.58336	4.01608	3.32268	Acidic class III chitinase OsChib3a precursor (Chitinase) (EC 3.2.1.14).
LOC_Os01g49320	Os01g0687400	0.0406277	0.00390313	1.47816	1.2268	1.23592	1.31363	0.0511138	0.017071	2.36797	1.50822	2.26375	2.04665	Chitinase (EC 3.2.1.14).
LOC_Os01g49630	Os01g0691000		0.271635	0.237185	0.203302	-0.0427173	0.13259		0.684478	0.473429	0.982681	-0.736758	0.239784	Acidic class III chitinase OsChib3a precursor (Chitinase) (EC 3.2.1.14).
LOC_Os01g64100	Os01g0860400	0.0382721	0.0010955	2.29208	2.30862	2.07953	2.22674	0.0477439	0.0132022	1.25303	0.837841	1.01706	1.03598	Acidic endochitinase precursor (EC 3.2.1.14).
LOC_Os01g64110	Os01g0860500	0.0367487	0.000555	2.50784	2.34644	2.33165	2.39531		0.0133678	1.36665	1.02662	0.941687	1.11165	Chitinase (EC 3.2.1.14).
LOC_Os04g27980	Os04g0347200	0.0407521	0.0041328	-1.27397	-1.05993	-1.05161	-1.1285	0.0589772	0.0247175	-2.08244	-1.24799	-1.42436	-1.58493	(No Hit)
LOC_Os04g30770	Os04g0376400		0.941197	-0.487003	0.895791	-0.525622	-0.0389449		0.00417026	-0.827386	-1.03623	-0.958421	-0.940679	Glycoside hydrolase, family 18 protein.
LOC_Os05g15770	Os05g0247100	0.0525525	0.0161692	-0.739418	-0.647427	-0.988646	-0.79183		0.582168	-0.410575	0.413016	0.605607	0.202683	Glycoside hydrolase, family 18 protein.
LOC_Os05g15850	Os05g0247500	0.55279	0.510749	0.206703	0.0550032	-0.0707825	0.0636413	0.0613398	0.0270068	0.347941	0.604515	0.617666	0.523374	Class III chitinase homologue (OsChib3H-g) (Fragment).
LOC_Os05g15880	Os05g0247800		0.738273	0.177096	-0.319333	-0.0236424	-0.0552931		0.393437	-0.0959292	-0.191155	0.0550606	-0.0773411	Glycoside hydrolase, family 18 protein.
LOC_Os05g15920	Os05g0248200		0.437308	0.929114	-0.358239	0.527293	0.366056		0.0951078	1.5498	0.924332	0.435212	0.969783	Class III chitinase homologue (OsChib3H-h) (Fragment).
LOC_Os06g25010	Os06g0356800	0.0438836	0.00739799	2.65855	2.0859	2.79575	2.5134		0.181902	0.0225945	0.728729	0.507053	0.419459	Class III chitinase homologue (OsChib3H-h) (Fragment).
LOC_Os07g19040	Os07g0290900
LOC_Os07g23850	Os07g0420300
LOC_Os07g43820	Os07g0632000		0.613966	0.150973	-0.0527555	0.00887772	0.0356984		0.494129	-0.162031	0.195672	-0.623806	-0.196722	Xylanase inhibitor protein I precursor.
LOC_Os08g40680	Os08g0518800	0.0441587	0.0077908	1.3765	1.69015	1.87824	1.6483		0.00478887	1.43533	1.22053	1.14102	1.26563	Chitinase (EC 3.2.1.14).
LOC_Os08g40690	Os08g0518900	0.0532297	0.0169892	2.24957	1.60301	1.49599	1.78285		0.0415559	0.888974	1.30163	1.87212	1.35424	Glycoside hydrolase, family 18 protein.
LOC_Os08g40740	Os08g0519300		0.0486271	3.88234	4.96132	2.09761	3.64709		0.00134702	2.38336	2.12423	2.3699	2.2925	Glycoside hydrolase, family 18 protein.
LOC_Os11g27400	Os11g0462100		0.0919057	-0.272062	-0.0735197	-0.182572	-0.176051	0.0468194	0.0122697	-0.513129	-0.700056	-0.755757	-0.656314	Glycoside hydrolase, family 18 protein.
LOC_Os11g47500
LOC_Os11g47510
LOC_Os11g47520
LOC_Os11g47530
LOC_Os11g47540
LOC_Os11g47550
LOC_Os11g47560
LOC_Os11g47570
LOC_Os11g47580
LOC_Os11g47590
LOC_Os11g47600
LOC_Os11g47610
LOC_Os12g18750	Os12g0285400
Xyloglucan endotransglycosylases/hydrolases (XTH)
LOC_Os02g03550	Os02g0127800		0.746211	0.165385	-0.329342	0.00195601	-0.0540004		0.453824	-0.0936795	-0.188002	0.0717126	-0.0699897	Glycoside hydrolase, family 16 domain containing protein.
LOC_Os02g17880	Os02g0280200	0.0813201	0.044278	-0.103698	-0.184894	-0.0980273	-0.128873		0.0901972	-0.935611	-0.259604	-0.990492	-0.728569	Beta-glucanase family protein.
LOC_Os02g17900	Os02g0280300	0.146604	0.104335	-0.937205	-0.341141	-0.374235	-0.55086	0.0680756	0.0332208	-1.82848	-0.948824	-1.76311	-1.51347	Xyloglucan endotransglycosylase (Fragment).
LOC_Os02g46910	Os02g0696500	0.0382721	0.000958	1.66062	1.52416	1.68619	1.62366	0.048074	0.0136801	0.415734	0.594993	0.619441	0.543389	Glycoside hydrolase, family 16 domain containing protein.
LOC_Os02g57770	Os02g0823700
LOC_Os03g01800	Os03g0108300		0.277777	0.519501	1.7658	0.0172973	0.767531		0.0293836	-0.0985899	-0.176392	-0.180258	-0.151746	Cellulase (EC 3.2.1.4).
LOC_Os03g13570	Os03g0239000	0.114582	0.0744269	-0.294488	-0.60668	-0.254216	-0.385128	0.0433541	0.00886798	1.2115	1.27156	1.62775	1.37027	Glycoside hydrolase, family 16 domain containing protein.
LOC_Os03g63760	Os03g0854600	0.783996	0.757124	-0.0906639	0.19296	-0.236126	-0.04461		0.0889562	0.288232	0.455293	0.131874	0.2918	Glycoside hydrolase, family 16 domain containing protein.
LOC_Os04g51450	Os04g0604200		0.308749	-0.111753	-2.291	-0.381135	-0.927964		0.0672439	0.342776	0.966953	0.66884	0.659523	Xyloglucan endotransglycosylase precursor.
LOC_Os04g51460	Os04g0604300	0.108957	0.0691232	0.936191	1.05153	2.13305	1.37359	0.0830062	0.0464686	-0.863324	-0.375688	-0.774728	-0.671247	Xyloglucan endotransglucosylase/hydrolase protein 24 precursor (EC 2.4.1.207) (At-XTH24) (XTH-24) (Meristem protein 5) (MERI-5 protein) (MERI5 protein) (Endo-xyloglucan transferase) (Xyloglucan endo-1,4-beta-D-glucanase).
LOC_Os04g51510	Os04g0604800	0.367172	0.320789	-0.416651	-0.230587	0.0793048	-0.189311	0.0413788	0.00698212	-1.58838	-2.0905	-1.71284	-1.79724	Xyloglucan endotransglycosylase (Fragment).
LOC_Os04g51520	Os04g0604900	0.0391754	0.00140259	-1.84754	-1.65747	-1.65115	-1.71872	0.075572	0.0398794	-3.3801	-1.92388	-1.87918	-2.39439	Xyloglucan endotransglycosylase (Fragment).
LOC_Os04g53950	Os04g0631200	0.039604	0.00184909	-1.59352	-1.56337	-1.38464	-1.51384	0.0401175	0.00558613	0.544359	0.424696	0.527941	0.498999	Xyloglucan endotransglycosylase (Fragment).
LOC_Os06g13040	Os06g0237400		0.225539	0.181194	0.217901	-0.0181685	0.126976		0.548477	-0.0728565	-0.169529	0.0838709	-0.0528381	Beta-glucanase family protein.
LOC_Os06g22930
LOC_Os06g48160	Os06g0696400	0.587348	0.547905	-0.229376	-0.407812	0.229205	-0.135994	0.0401175	0.00552634	-0.974739	-1.13129	-0.876418	-0.994149	Xyloglycan endo-transglycosylase precursor.
LOC_Os06g48170	Os06g0696500	0.322985	0.276525	-0.078888	-0.483501	-0.0554094	-0.205933	0.0548031	0.0208846	-1.15605	-0.718249	-1.17536	-1.01655	Xyloglucan endo-transglycosylase precursor.
LOC_Os06g48180	Os06g0696600	0.0428438	0.00666367	-0.881413	-0.882202	-1.11824	-0.960618	0.0519607	0.0179091	0.728403	0.471742	0.526299	0.575481	Xyloglucan endo-transglycosylase homolog.
LOC_Os06g48200	Os06g0697000	0.0423772	0.00597333	-1.09442	-0.867824	-0.880193	-0.947479	0.0465846	0.0119762	0.52899	0.622919	0.422318	0.524742	Xyloglucan endotransglucosylase/hydrolase protein A precursor (EC 2.4.1.207) (VaXTH1).
LOC_Os07g29750	Os07g0480800	0.0399925	0.00254008	1.69128	1.45928	1.71685	1.62247		0.370724	0.51811	0.280166	-0.138727	0.21985	Cellulase (EC 3.2.1.4).
LOC_Os07g34580	Os07g0529700	0.0406883	0.0040043	-1.85099	-1.64086	-1.48753	-1.6598	0.0396976	0.00521655	-1.3946	-1.2266	-1.57808	-1.39976	Xyloglucan endo-transglycosylase-like protein.
LOC_Os08g13920	Os08g0237000	0.122065	0.0812791	-0.329135	-0.124224	-0.16488	-0.206079	0.0385081	0.00407029	-0.676138	-0.783012	-0.844303	-0.767818	End-xyloglucan transferase (EC 2.4.1.-).
LOC_Os08g13980	Os08g0237800	0.0778982	0.040871	-1.14909	-0.561441	-0.766128	-0.825554	0.0333318	0.000509744	-3.27819	-3.10273	-3.34923	-3.24339	Xyloglucan endotransglycosylase (Fragment).
LOC_Os08g14200	Os08g0240500		0.174419	0.154711	0.201456	0.00719686	0.121121		0.0434652	-1.1329	-2.06472	-2.53467	-1.91076	Glycoside hydrolase, family 16 protein.
LOC_Os08g14210	Os08g0240566
LOC_Os09g23220	Os09g0395600	0.0531194	0.0169095	-2.1491	-1.4669	-1.4874	-1.70113		0.0783014	0.835894	0.337082	0.40349	0.525489	Glycoside hydrolase, family 16 domain containing protein.
LOC_Os10g02770	Os10g0117000		0.0164145	-1.33968	-1.71826	-1.10059	-1.38618		0.539441	0.485181	0.0573273	-0.137616	0.134964	Glycoside hydrolase, family 16 domain containing protein.
LOC_Os10g39840	Os10g0545500		0.544234	0.661751	-0.233577	0.136133	0.188102		0.0603436	-0.459019	-0.250278	-0.656135	-0.455144	Cellulase (EC 3.2.1.4).
LOC_Os10g42670	Os10g0577500	0.210926	0.16627	-0.641708	-0.0636549	-0.935959	-0.547107		0.101986	0.175659	0.794131	0.727575	0.565789	Glycoside hydrolase, family 16 domain containing protein.
LOC_Os11g33270	Os11g0539200	0.0683312	0.0317629	-2.00888	-1.4856	-1.05171	-1.5154	0.0522169	0.0182911	-1.45292	-2.30938	-1.74149	-1.8346	Glycoside hydrolase, family 16 domain containing protein.
Beta-galactosidases (BGAL)
LOC_Os01g39830	Os01g0580200		0.28469	-2.56674	-0.452329	-0.221663	-1.08025	0.0409526	0.00650375	-0.749256	-0.700716	-0.567023	-0.672332	Beta-galactosidase precursor (EC 3.2.1.23) (Lactase) (Acid beta- galactosidase) (Exo-(1-->4)-beta-D-galactanase).
LOC_Os01g65460	Os01g0875500	0.0401837	0.00288976	-0.407213	-0.461808	-0.386166	-0.418396	0.0364589	0.00233651	-0.931203	-1.08796	-0.960678	-0.993279	Beta-galactosidase (EC 3.2.1.23).
LOC_Os02g12730	Os02g0219200	0.0680218	0.0315275	-0.923315	-0.650958	-0.494054	-0.689442	0.0548388	0.020902	-0.363403	-0.606608	-0.468357	-0.479456	Beta-galactosidase precursor (EC 3.2.1.23) (Lactase).
LOC_Os03g06940	Os03g0165400	0.0480827	0.0116363	-1.21373	-1.12952	-0.833676	-1.05897		0.0636921	-0.207878	-0.56659	-0.397505	-0.390658	Relative to SR12 protein (Fragment).
LOC_Os03g15020	Os03g0255100	0.0440928	0.00759008	-0.736804	-0.940199	-0.723546	-0.800183	0.0319153	0.00022258	-2.19114	-2.27453	-2.1652	-2.21029	Beta-galactosidase (EC 3.2.1.23).
LOC_Os05g35360	Os05g0428100
LOC_Os05g46200	Os05g0539400	0.0541685	0.0179417	-0.725792	-0.501028	-0.80984	-0.678887	0.0620572	0.0276526	-0.261174	-0.150308	-0.270531	-0.227338	Glycoside hydrolase, family 35 protein.
LOC_Os06g37560	Os06g0573600	0.044343	0.00790006	-1.7535	-1.31619	-1.40564	-1.49178	0.0383085	0.00371598	-0.456993	-0.538531	-0.561589	-0.519038	Beta-galactosidase precursor (EC 3.2.1.23) (Lactase).
LOC_Os06g42310	Os06g0628500
LOC_Os08g43570	Os08g0549200		0.137206	0.196237	0.232891	0.0278878	0.152339		0.276962	-0.723541	-1.88815	0.0775577	-0.844711	Glycoside hydrolase, family 35 protein.
LOC_Os09g36810	Os09g0539200		0.0160463	0.650311	0.602482	0.416413	0.556402		0.0952056	-0.800372	-0.211454	-0.868553	-0.626793	Beta-galactosidase (EC 3.2.1.23).
LOC_Os10g18400	Os10g0330600		0.19142	0.135255	0.189712	0.00134187	0.108769		0.31746	-0.0736212	-0.154713	-1.17245	-0.466927	Glycoside hydrolase, family 35 protein.
LOC_Os10g19960	Os10g0340600		0.361666	0.219702	2.1061	0.0154576	0.780422		0.432942	0.408194	-0.671032	-0.941123	-0.40132	(No Hit)
LOC_Os12g24190
Glycoside hydrolases 9 (GH9)
LOC_Os01g12030	Os01g0219600		0.0788547	1.12482	0.334267	0.97352	0.81087		0.0971395	1.28993	0.593939	0.441934	0.775269	Endo-beta-1,4-glucanase.
LOC_Os01g12070	Os01g0220100	0.172464	0.12918	-0.266943	-0.421914	-1.00859	-0.565817	0.0461163	0.01149	2.24745	2.95373	3.28449	2.82856	Cellulase.
LOC_Os01g21070	Os01g0312800	0.04517	0.00872369	-1.73899	-1.27685	-1.3982	-1.47135		0.150137	0.338716	0.275136	0.0300216	0.214624	Endo-1,4-beta-glucanase precursor (EC 3.2.1.4).
LOC_Os02g03120	Os02g0123700	0.0516572	0.0153392	-0.918382	-0.934228	-1.3241	-1.0589	0.0364549	0.0023127	2.47337	2.87542	2.8621	2.73696	Endoglucanase 1 precursor (EC 3.2.1.4) (Endo-1,4-beta-glucanase) (Abscission cellulase 1).
LOC_Os02g05750
LOC_Os02g50040	Os02g0733300		0.14241	-0.540793	-0.0701738	-0.358056	-0.323008	0.0357537	0.0018846	0.299899	0.258727	0.288535	0.282387	Endo-beta-1,4-glucanase precursor (EC 3.2.1.4).
LOC_Os02g50490	Os02g0738600	0.0481319	0.0117395	0.694818	0.806755	1.00734	0.836305		0.134455	0.226903	0.0730401	0.0744257	0.12479	Endo-beta-1,4-glucanase precursor (EC 3.2.1.4).
LOC_Os02g53820	Os02g0778600		0.173452	0.22404	0.237741	0.00596851	0.155917		0.068044	-0.0728188	-0.21523	-0.188344	-0.158798	Endo-1,4-beta-glucanase (EC 3.2.1.4) (Fragment).
LOC_Os03g21210	Os03g0329500	0.330386	0.283692	-0.156827	-0.460621	0.0135164	-0.201311		0.107362	-0.245043	-0.149547	-0.0583153	-0.150968	Endo-1,4-beta-glucanase (EC 3.2.1.4).
LOC_Os03g52630	Os03g0736300	0.0550851	0.0189595	-0.76099	-0.508618	-0.514926	-0.594845		0.494692	-0.0766211	-0.063344	0.0446006	-0.0317882	Endo-1,4-beta-glucanase (EC 3.2.1.4).
LOC_Os04g36610	Os04g0443300	0.0488398	0.0126377	0.999887	0.915751	0.673177	0.862938	0.0353544	0.00138436	0.852637	0.88216	0.777392	0.837396	Endo-1,4-beta-glucanase (EC 3.2.1.4) (Fragment).
LOC_Os04g41970	Os04g0497200	0.274376	0.228515	-0.037921	0.375203	0.352528	0.229937	0.061812	0.0274116	-0.258479	-0.221951	-0.382659	-0.287696	Cellulase precursor (Cellulase homolog OR16pep) (Endo-1,4-beta-D- glucanase KORRIGAN) (EC 3.2.1.4).
LOC_Os04g57860	Os04g0674800	0.842177	0.821074	0.147893	-0.15162	0.0731737	0.0231489		0.0659689	-0.657693	-0.262072	-0.756771	-0.558845	Cellulase (Fragment).
LOC_Os05g03840	Os05g0129200		0.168475	0.162457	0.221821	0.0120985	0.132126		0.438351	-0.0872282	0.551717	0.0851714	0.18322	CEL5=CELLULASE 5 (Fragment).
LOC_Os05g12150	Os05g0212300	0.0727368	0.0360143	-0.153339	-0.306157	-0.293493	-0.250996	0.0419849	0.00770048	1.13144	1.38803	1.5409	1.35345	Endo-beta-1,4-glucanase precursor (EC 3.2.1.4).
LOC_Os06g13830	Os06g0247900	0.121197	0.0805464	0.269399	0.760981	0.925941	0.652107	0.0587686	0.0245206	-0.347305	-0.337644	-0.201326	-0.295425	Endo-beta-1,4-glucanase precursor (EC 3.2.1.4).
LOC_Os06g14540	Os06g0256900	0.045582	0.00919732	-0.847851	-0.846541	-0.623372	-0.772588		0.899621	0.227789	-0.118314	-0.162272	-0.0175991	Endo-beta-1,4-glucanase precursor (EC 3.2.1.4).
LOC_Os06g50140	Os06g0715300		0.110214	-0.134007	-0.0295682	-0.0860914	-0.0832222	0.0411022	0.00671803	-1.3786	-1.03417	-1.25407	-1.22228	CEL5=CELLULASE 5 (Fragment).
LOC_Os08g02220	Os08g0114200	0.801899	0.776621	0.344683	-0.132517	-0.432073	-0.0733025	0.04077	0.00641741	1.42759	1.83895	1.83802	1.70152	Endoglucanase 1 precursor (EC 3.2.1.4) (Endo-1,4-beta-glucanase) (Abscission cellulase 1).
LOC_Os08g29770	Os08g0387400		0.535802	0.186871	-1.17636	0.0314838	-0.319335		0.295764	-0.0850633	-0.29263	-1.55432	-0.644005	Cellulase (Endo-beta-1,4-glucanase) (EC 3.2.1.4).
LOC_Os08g32940	Os08g0425300
LOC_Os09g23090
LOC_Os09g36060	Os09g0530200	0.0501524	0.0137521	-0.398708	-0.268253	-0.3866	-0.351187		0.007013	-0.500431	-0.439405	-0.5871	-0.508979	CMCase; cellulase; endo-1,4-beta-D-glucanase (Fragment).
LOC_Os09g36350	Os09g0533900	0.0587682	0.0224594	-0.763923	-0.451547	-0.573373	-0.596281	0.0395992	0.00500781	-0.660529	-0.8464	-0.765038	-0.757323	Endo-beta-1,4-glucanase (EC 3.2.1.4) (Fragment).
Glycoside hydrolases 17 (GH17)
LOC_Os01g51570	Os01g0713200	0.0790624	0.041895	1.46438	1.53447	0.716427	1.23843	0.0577441	0.0236386	2.05766	2.28464	3.36085	2.56772	Beta-1,3-glucanase precursor.
LOC_Os01g53750	Os01g0739700	0.0840087	0.046583	-1.2044	-1.29155	-0.56691	-1.02096		0.142936	-0.11578	-0.729772	-0.406014	-0.417189	Glycoside hydrolase, family 17 protein.
LOC_Os01g58730	Os01g0801500		0.259708	-0.222494	-0.249245	0.0402441	-0.143832		0.0201659	0.426111	0.269476	0.439346	0.378311	Beta-1,3-glucanase precursor.
LOC_Os01g64170	Os01g0860800	0.045165	0.00868227	0.335557	0.453236	0.359554	0.382782	0.0627845	0.0283972	0.285902	0.520401	0.38039	0.395564	Glycoside hydrolase, family 17 protein.
LOC_Os01g71340	Os01g0940700	0.0893984	0.051422	3.70288	2.14436	1.74545	2.53089	0.0663726	0.0317101	3.90514	3.58621	6.23457	4.57531	Beta-1,3-glucanase (Fragment).
LOC_Os01g71350	Os01g0940800	0.0643236	0.0279603	2.53843	2.12283	1.36603	2.00909		0.0917511	1.85223	1.49016	4.06321	2.46853	Beta-1,3-glucanase precursor.
LOC_Os01g71380	Os01g0941200	0.0482677	0.0118609	-2.15066	-2.11079	-1.4987	-1.92005	0.0441331	0.00951529	-1.88204	-1.76643	-2.4111	-2.01986	Beta-1,3-glucanase precursor.
LOC_Os01g71400	Os01g0941400	0.0963451	0.0577409	3.71528	1.83314	1.86953	2.47265	0.067537	0.0327538	4.03671	3.93069	6.70489	4.89077	Beta-1,3-glucanase precursor.
LOC_Os01g71410	Os01g0941500	0.0347431	0.000198	2.38449	2.2947	2.28008	2.31976	0.0568628	0.0228742	1.50863	2.61336	2.3221	2.14803	Glycoside hydrolase, family 17 protein.
LOC_Os01g71470
LOC_Os01g71650	Os01g0944500	0.0971424	0.0584164	3.60413	1.86862	1.71416	2.39564	0.0694487	0.0344383	3.79617	3.92198	6.58143	4.76652	Glycoside hydrolase, family 17 protein.
LOC_Os01g71670	Os01g0944700		0.49408	0.146334	-0.779947	-0.0640224	-0.232545		0.418873	-0.078982	-0.214944	0.0565162	-0.0791368	Glucan endo-1,3-beta-glucosidase GII precursor (EC 3.2.1.39) ((1->3)- beta-glucan endohydrolase GII) ((1->3)-beta-glucanase isoenzyme GII) (Beta-1,3-endoglucanase GII).
LOC_Os01g71680	Os01g0944800		0.190348	-1.19807	-1.48219	0.00755516	-0.890903		0.128222	-0.393291	-0.726408	-0.14726	-0.42232	Beta-1,3-glucanase precursor.
LOC_Os01g71690	Os01g0944900		0.116336	2.4716	1.58251	0.503369	1.51916		0.200285	1.15352	0.0155501	1.84513	1.00473	Beta-1,3-glucanase precursor.
LOC_Os01g71810	Os01g0946500	0.0759796	0.0390642	0.745532	0.793238	0.380658	0.639809	0.0688314	0.0339153	0.790922	1.52455	1.07467	1.13005	Glucan endo-1,3-beta-glucosidase GV (EC 3.2.1.39) ((1->3)-beta-glucan endohydrolase GV) ((1->3)-beta-glucanase isoenzyme GV) (Beta-1,3- endoglucanase GV).
LOC_Os01g71820	Os01g0946600	0.182677	0.138768	-0.283136	-0.230942	-0.806003	-0.440027		0.0761609	0.179043	0.581173	0.457282	0.405833	Glucan endo-1,3-beta-glucosidase GV (EC 3.2.1.39) ((1->3)-beta-glucan endohydrolase GV) ((1->3)-beta-glucanase isoenzyme GV) (Beta-1,3- endoglucanase GV).
LOC_Os01g71830	Os01g0946700	0.184417	0.140458	0.231597	0.414727	0.0680866	0.238137	0.0761511	0.0404014	0.367844	0.633163	0.342884	0.447963	Glucan endo-1,3-beta-glucosidase GV (EC 3.2.1.39) ((1->3)-beta-glucan endohydrolase GV) ((1->3)-beta-glucanase isoenzyme GV) (Beta-1,3- endoglucanase GV).
LOC_Os01g71860	Os01g0947000	0.0327406	0.000111	3.3164	3.26055	3.19783	3.25826	0.0525359	0.0186493	2.32848	3.7892	3.45674	3.19147	Beta-1,3-glucanase precursor.
LOC_Os01g71890	Os01g0947500
LOC_Os01g71930	Os01g0947700		0.53627	-0.72942	0.282266	-0.201586	-0.216247		0.50811	0.569561	-0.128447	0.0588464	0.166653	Beta-1,3-glucanase.
LOC_Os02g04670	Os02g0139300	0.0391754	0.00147269	-0.615748	-0.603091	-0.542641	-0.58716	0.0578539	0.0237206	-0.327066	-0.358201	-0.205562	-0.296943	Glycoside hydrolase, family 17 protein.
LOC_Os02g10660	Os02g0200300	0.203194	0.158772	0.711938	0.277392	0.143391	0.377574	0.0791788	0.0431199	0.588565	1.26121	0.874211	0.907995	Glycoside hydrolase, family 17 protein.
LOC_Os02g33000	Os02g0532900	0.0561096	0.0198898	2.17417	2.27235	3.33399	2.5935		0.111766	-0.110612	-0.574312	-0.456727	-0.38055	Glycoside hydrolase, family 17 protein.
LOC_Os02g53200	Os02g0771700	0.0648039	0.0284491	-0.605	-0.326388	-0.548422	-0.49327		0.0720363	-0.17489	-0.395226	-0.533763	-0.367959	Glycoside hydrolase, family 17 protein.
LOC_Os03g12140	Os03g0221500	0.0403099	0.00298691	-1.21651	-1.28574	-1.06514	-1.18913	0.0632993	0.0289257	0.340508	0.206445	0.387012	0.311322	Glycoside hydrolase, family 17 protein.
LOC_Os03g12620	Os03g0227400	0.155364	0.112998	0.157796	0.361031	0.109404	0.20941	0.086653	0.0497581	0.266912	0.43016	0.618832	0.438635	Glycoside hydrolase, family 17 protein.
LOC_Os03g14210	Os03g0246100		0.0977664	-0.772597	-1.02019	-0.242706	-0.678499		0.0199063	-0.700307	-1.1602	-0.92084	-0.927117	Glycoside hydrolase, family 17 protein.
LOC_Os03g18520	Os03g0296500		0.0229657	-0.933656	-0.759934	-0.537387	-0.743659	0.0480388	0.0135602	-0.479916	-0.334108	-0.353081	-0.389035	Glycoside hydrolase, family 17 protein.
LOC_Os03g25790	Os03g0374600		0.0402579	2.837	1.61802	1.56572	2.00691		0.0804395	0.556163	0.543496	1.26393	0.787864	Glycoside hydrolase, family 17 protein.
LOC_Os03g40330
LOC_Os03g45390	Os03g0656800		0.010149	2.82907	2.18152	2.05766	2.35608		0.137545	0.225173	1.73675	1.26727	1.0764	Beta-1,3-glucanase-like protein.
LOC_Os03g46660	Os03g0669300	0.0657733	0.0294281	0.253121	0.144989	0.269368	0.222493	0.0414159	0.00706574	0.820501	1.00771	0.766483	0.864899	Beta-1,3-glucanase-like protein.
LOC_Os03g51240	Os03g0722500	0.0606512	0.0243736	0.628792	0.658316	0.379697	0.555601	0.0465846	0.0120371	0.41143	0.605287	0.553502	0.523406	Glycoside hydrolase, family 17 protein.
LOC_Os03g57880	Os03g0792800	0.0776921	0.040702	0.824589	0.447992	0.970377	0.747653	0.0629824	0.0285831	-0.279886	-0.512595	-0.487245	-0.426575	Beta-1,3-glucanase-like protein.
LOC_Os03g62860	Os03g0845600		0.112814	-1.11205	-0.313651	-0.523599	-0.649767		0.0641726	-0.22483	-0.387364	-0.5952	-0.402465	Glycoside hydrolase, family 17 protein.
LOC_Os04g33640	Os04g0412300		0.269329	-0.510256	-1.27633	0.046041	-0.580181	0.0357497	0.00152306	-1.86798	-1.64371	-1.83252	-1.7814	Glycoside hydrolase, family 17 protein.
LOC_Os04g58560	Os04g0682000	0.205395	0.16095	-0.20631	-0.0143642	-0.154395	-0.125023	0.0555189	0.0215411	-0.129092	-0.219404	-0.175862	-0.174786	Autophagy 4a.
LOC_Os05g31140	Os05g0375400	0.465249	0.420194	0.766212	0.51585	-0.305147	0.325638		0.287715	-0.271008	1.15694	1.18056	0.68883	(1,3;1,4) beta glucanase precursor (EC 3.2.1.73).
LOC_Os05g37130	Os05g0443400	0.0549635	0.0187807	0.970027	1.04075	0.641781	0.884185	0.0531474	0.0192638	0.284913	0.231576	0.374992	0.29716	Glycoside hydrolase, family 17 protein.
LOC_Os05g41610	Os05g0495900	0.0570283	0.0208071	1.28762	0.857665	0.842346	0.995878	0.0578539	0.0237336	0.752275	1.17327	1.31756	1.08103	Beta-1,3-glucanase precursor (Fragment).
LOC_Os05g45860	Os05g0535100		0.177603	-0.580216	-0.599188	-0.00874191	-0.396049		0.0347258	-0.690808	-1.19952	-0.712687	-0.867673	Beta-1,3-glucanase-like protein.
LOC_Os06g04080	Os06g0131500	0.0583941	0.0221185	-1.21787	-0.755216	-1.26928	-1.08079	0.0743502	0.0387761	0.36467	0.461482	0.714075	0.513409	Glycoside hydrolase, family 17 protein.
LOC_Os06g34020	Os06g0531000		0.00248149	0.75177	0.788997	0.887189	0.809319		0.0914852	-0.2599	-0.103007	-0.109643	-0.157517	Glycoside hydrolase, family 17 protein.
LOC_Os06g39060	Os06g0590600		0.272659	0.850383	0.23244	0.0283567	0.370393		0.281283	-0.0859888	-0.182206	0.016541	-0.0838844	Beta-1,3-glucanase-like protein.
LOC_Os06g40490	Os06g0607000	0.119696	0.0791623	0.282951	0.230581	0.0837603	0.199098	0.0794934	0.0433903	-0.298388	-0.194463	-0.14316	-0.212003	Beta-1,3-glucanase-like protein.
LOC_Os07g07340	Os07g0168600	0.0468804	0.0103798	0.923339	0.644322	0.832148	0.799937	0.0428139	0.00839802	-0.294438	-0.386876	-0.298705	-0.326673	Glycoside hydrolase, family 17 protein.
LOC_Os07g13580	Os07g0240200		0.237774	0.196185	0.182077	-0.0235332	0.118243		0.807029	-0.210403	-0.175034	0.608422	0.0743282	Beta-1,3 glucanase precursor (EC 3.2.1.39).
LOC_Os07g32600	Os07g0510200	0.054561	0.0182593	-0.717162	-0.596924	-0.440386	-0.584824	0.0480388	0.0135863	-0.325986	-0.494164	-0.418877	-0.413009	Glycoside hydrolase, family 17 protein.
LOC_Os07g35350	Os07g0538000		0.0590066	0.575604	0.954346	0.399902	0.643284	0.038768	0.00437467	2.52648	2.434	2.02375	2.32808	Beta-1,3-glucanase precursor.
LOC_Os07g35480	Os07g0539100	0.0806439	0.0435333	-0.0661488	-0.14462	-0.104252	-0.105007	0.0443957	0.00976784	1.46146	1.94799	2.04777	1.81907	Glycoside hydrolase, family 17 protein.
LOC_Os07g35510	Os07g0539300	0.151333	0.109143	-0.159737	-0.60965	-0.790189	-0.519858		0.246799	-0.08041	0.594999	0.934657	0.483082	Glycoside hydrolase, family 17 protein.
LOC_Os07g35520	Os07g0539400	0.380825	0.334403	0.532908	-0.0149173	0.109425	0.209139	0.0909784	0.0537487	0.354642	0.762725	0.891664	0.669677	Glycoside hydrolase, family 17 protein.
LOC_Os07g35560	Os07g0539900	0.0631615	0.0269177	3.11817	1.88313	2.01444	2.33858		0.0715682	3.94027	2.30296	6.40852	4.21725	Beta-1,3-glucanase-like protein.
LOC_Os07g38930	Os07g0577300	0.0519139	0.0155419	-0.607919	-0.742528	-0.476437	-0.608961		0.100692	-0.151913	-0.655466	-0.480275	-0.429218	Glycoside hydrolase, family 17 protein.
LOC_Os08g12800	Os08g0224500		0.0658804	-0.732151	-0.551485	-0.256259	-0.513298		0.538411	-0.203958	0.152388	0.500552	0.149661	Glycoside hydrolase, family 17 protein.
LOC_Os08g14700	Os08g0244500	0.10071	0.0616149	-0.384925	-0.687117	-1.01125	-0.694429		0.312575	-0.177177	0.567953	0.736689	0.375821	Beta-1,3-glucanase-like protein.
LOC_Os08g23720	Os08g0326500		0.0211642	-0.955249	-1.4245	-0.920018	-1.09992		0.0983557	0.137224	0.574938	0.422533	0.378232	Glycoside hydrolase, family 17 protein.
LOC_Os08g41410	Os08g0525800		0.654341	0.169262	-0.681396	0.0884617	-0.141224		0.407608	-0.0922666	-0.411311	0.0658219	-0.145919	Glycoside hydrolase, family 17 protein.
LOC_Os09g09980	Os09g0272300		0.100697	-0.636654	-0.943419	-0.227949	-0.602674	0.0364012	0.00228756	-0.749323	-0.823187	-0.698254	-0.756921	Glycoside hydrolase, family 17 protein.
LOC_Os09g32550	Os09g0502200	0.0624865	0.0262471	-0.442759	-0.562152	-0.311092	-0.438668	0.0978707	0.0600486	-0.259385	-0.432242	-0.179593	-0.290407	Beta-1,3-glucanase homologue (Fragment).
LOC_Os09g36280	Os09g0533200	0.242181	0.197044	-0.890317	-0.678891	0.0119905	-0.519073		0.251055	-0.0075703	-0.300131	-0.104802	-0.137501	Beta-1,3-glucanase precursor (EC 3.2.1.39).
LOC_Os10g07290	Os10g0160100	0.039604	0.00189137	-0.723423	-0.713781	-0.629004	-0.688736	0.0687267	0.0338375	-0.442606	-0.872656	-0.803427	-0.706229	Glycoside hydrolase, family 17 protein.
LOC_Os11g36940	Os11g0577800		0.412086	0.159639	0.175674	-0.0801798	0.0850444		0.43097	-0.0746382	-0.216524	0.0582493	-0.0776378	Glycoside hydrolase, family 17 protein.
LOC_Os11g47820
Polygalacturonases (GH28)
LOC_Os01g07790	Os01g0172900
LOC_Os01g19170	Os01g0296200	0.219032	0.174146	0.287441	0.0127698	0.205806	0.168672		0.497021	-0.0287333	0.00946627	0.167861	0.0495313	Glycoside hydrolase, family 28 protein.
LOC_Os01g22590	Os01g0329300		0.36411	-0.171633	-2.02853	-0.0425183	-0.747559		0.299522	-1.32697	0.189178	-0.692876	-0.610222	Glycoside hydrolase, family 28 protein.
LOC_Os01g33300	Os01g0517500		0.508231	0.221774	-1.34675	-0.0380448	-0.387675		0.495941	-0.0980695	-0.179543	2.25069	0.657693	Polygalacturonase (Fragment).
LOC_Os01g36830	Os01g0549000
LOC_Os01g43160	Os01g0618900	0.0528898	0.0166006	-0.366663	-0.48648	-0.314946	-0.389363	0.0473961	0.0127691	-0.382893	-0.294154	-0.263605	-0.313551	Glycoside hydrolase, family 28 protein.
LOC_Os01g43490	Os01g0623600		0.0259295	0.384056	0.533795	0.688721	0.535524	0.0408741	0.00646079	2.16783	2.81096	2.77595	2.58491	Glycoside hydrolase, family 28 protein.
LOC_Os01g44970	Os01g0636500	0.040569	0.00346691	-2.66025	-2.66973	-2.21939	-2.51646	0.0399869	0.00541082	-1.53013	-1.61443	-1.2556	-1.46672	Glycoside hydrolase, family 28 protein.
LOC_Os01g45060	Os01g0637500	0.0475526	0.010956	-3.67824	-2.77888	-2.66301	-3.04004	0.0621354	0.0277293	-1.86271	-1.31729	-1.04784	-1.40928	(No Hit)
LOC_Os01g66710	Os01g0891100	0.0685304	0.0319355	0.528487	0.4276	0.271017	0.409035	0.0650926	0.0304828	1.14215	2.0798	2.10924	1.77706	Polygalacturonase C (Fragment).
LOC_Os02g03750	Os02g0130200		0.0892584	1.10524	0.307632	0.744732	0.719202		0.463736	-0.00758283	0.33024	-0.0154996	0.102386	Glycoside hydrolase, family 28 protein.
LOC_Os02g10300	Os02g0196700		0.31102	0.242638	-1.33739	-0.768698	-0.621149		0.0111978	-2.91526	-2.04707	-2.83855	-2.60029	Exopolygalacturonase precursor (EC 3.2.1.67) (ExoPG) (Pectinase) (Galacturan 1,4-alpha-galacturonidase).
LOC_Os02g15690	Os02g0256100	0.0484138	0.0120391	-0.634343	-0.855654	-0.612798	-0.700932	0.0557533	0.0218277	-0.532417	-0.808754	-0.909354	-0.750175	Glycoside hydrolase, family 28 protein.
LOC_Os02g54030	Os02g0781000	0.0578188	0.0216192	-1.23367	-0.767961	-1.27996	-1.09386	0.0440798	0.00942351	-0.377462	-0.47952	-0.531526	-0.462836	Glycoside hydrolase, family 28 protein.
LOC_Os03g03350	Os03g0124900	0.0536348	0.0173426	-1.85771	-1.38125	-1.19541	-1.47812		0.566319	-0.700125	-0.12889	0.259781	-0.189745	Glycoside hydrolase, family 28 protein.
LOC_Os03g11760	Os03g0216800		0.698813	0.223286	-0.156086	0.0810819	0.0494271		0.629537	-0.0464446	-0.153836	0.0839474	-0.0387778	Polygalacturonase precursor (EC 3.2.1.15) (PG) (Pectinase).
LOC_Os03g59330	Os03g0808000		0.0545487	0.802267	1.3959	0.637536	0.945236		0.0135918	-3.48459	-2.49095	-3.74263	-3.23939	Polygalacturonase PG1.
LOC_Os03g61800	Os03g0833800	0.0740636	0.0372585	-2.21161	-1.15199	-1.42887	-1.59749		0.0676476	-0.318868	-0.912284	-0.885012	-0.705388	Glycoside hydrolase, family 28 protein.
LOC_Os05g20020	Os05g0279900	0.0510817	0.0147456	-0.58375	-0.385315	-0.453325	-0.47413	0.0393193	0.00479758	1.13115	1.29601	1.44148	1.28954	Polygalacturonase A (Fragment).
LOC_Os05g46510	Os05g0542800	0.0483448	0.0119459	2.43887	1.67218	1.965	2.02535		0.59022	-0.294518	0.542195	0.216417	0.154698	Glycoside hydrolase, family 28 protein.
LOC_Os05g46520	Os05g0542900	0.177027	0.133593	-0.269096	-0.0828886	-0.0930219	-0.148335		0.0715552	-0.506701	-1.05743	-1.509	-1.02438	Glycoside hydrolase, family 28 protein.
LOC_Os05g50260	Os05g0578600	0.0620189	0.0257138	-3.31506	-2.34125	-1.92047	-2.52559	0.0678687	0.0330604	0.686269	0.946193	0.49055	0.707671	Polygalacturonase PG2.
LOC_Os05g50960	Os05g0587000		0.22272	0.137302	0.19396	-0.0109891	0.106758		0.293051	-0.0705523	-0.203275	-1.10685	-0.460224	Glycoside hydrolase, family 28 protein.
LOC_Os06g01760	Os06g0106800	0.201422	0.157106	-0.0598411	-0.170263	-0.367094	-0.199066	0.0489689	0.0147638	1.31569	1.68434	2.02908	1.67637	Conserved hypothetical protein.
LOC_Os06g28670	Os06g0481400
LOC_Os06g31270	Os06g0509600
LOC_Os06g35300	Os06g0545200		0.354435	-0.77371	0.212147	-0.488991	-0.350185		0.119415	-2.05727	-0.396885	-1.33529	-1.26315	Glycoside hydrolase, family 28 protein.
LOC_Os06g35320	Os06g0545400		0.633049	0.257901	-1.12876	0.13031	-0.24685		0.248414	-0.0566471	-0.147028	-0.584968	-0.262881	Polygalacturonase (Fragment).
LOC_Os06g35370	Os06g0545800		0.0101644	0.217503	0.23661	0.166242	0.206785		0.86138	-0.888808	0.557234	0.0789891	-0.0841949	Polygalacturonase (Fragment).
LOC_Os06g40880	Os06g0611400		0.992112	0.153974	-0.146036	-0.0050373	0.000966781		0.132079	-0.841486	-0.19221	-1.25049	-0.761396	Glycoside hydrolase, family 28 protein.
LOC_Os06g40890	Os06g0611500		0.213389	-1.24918	-0.716725	0.00371159	-0.654065		0.186009	-0.0851536	-0.184497	-0.528042	-0.265897	Exopolygalacturonase precursor (EC 3.2.1.67) (ExoPG) (Pectinase) (Galacturan 1,4-alpha-galacturonidase).
LOC_Os07g10680	Os07g0207600
LOC_Os07g10700	Os07g0207800
LOC_Os07g10730	Os07g0208100		0.308838	-1.53554	-0.144027	-0.179154	-0.619574		0.176764	-0.4259	-0.0110015	-0.342956	-0.259952	Polygalacturonase A (Fragment).
LOC_Os07g10740	Os07g0208200
LOC_Os07g14160	Os07g0245200	0.624621	0.586663	0.0270367	-0.000469	-0.102369	-0.0252672	0.0384769	0.0039198	0.459686	0.533649	0.571153	0.521496	Glycoside hydrolase, family 28 protein.
LOC_Os08g01600	Os08g0107300		0.192037	-0.430304	-0.0280638	-0.217525	-0.225298	0.038768	0.00430683	-0.942889	-0.833128	-0.751425	-0.842481	Glycoside hydrolase, family 28 protein.
LOC_Os08g23790	Os08g0327200		0.24842	0.175132	0.208269	-0.0273784	0.118674		0.340264	-0.122111	-0.188978	0.0481616	-0.0876428	Glycoside hydrolase, family 28 protein.
LOC_Os09g26800	Os09g0439400	0.0810655	0.0439244	0.160719	0.154924	0.0735893	0.129744	0.0857192	0.0488124	-0.279777	-0.574514	-0.664253	-0.506181	Glycoside hydrolase, family 28 protein.
LOC_Os09g31270	Os09g0487600	0.0426439	0.00624533	-0.753031	-0.588394	-0.610052	-0.650492	0.0489747	0.0148306	-0.197585	-0.191353	-0.276207	-0.221715	Glycoside hydrolase, family 28 protein.
LOC_Os11g14400
LOC_Os11g14410	Os11g0249600		0.404193	-1.09005	0.432784	-0.818857	-0.492041		0.0107788	-2.07848	-2.76049	-2.0127	-2.28389	Polygalacturonase C (Fragment).
LOC_Os11g43750	Os11g0658800	0.0501524	0.0137327	-1.20547	-1.41994	-1.80308	-1.47616	0.0219045	1.4532e-05	-1.72279	-1.70159	-1.70547	-1.70995	Glycoside hydrolase, family 28 protein.
LOC_Os12g36810	Os12g0554800	0.041237	0.00452112	-1.28994	-1.04056	-1.27756	-1.20269	0.0364549	0.00231329	-1.17906	-1.3014	-1.39392	-1.29146	Polygalacturonase-like protein.
Glycoside Hydrolase Family 10 (GH10)
LOC_Os01g04290	Os01g0134800		0.460217	-0.823978	-0.112789	0.147144	-0.263208		0.0713972	-0.208728	-0.433405	-0.189372	-0.277169	(1,4)-beta-xylan endohydrolase, isoenzyme X-II (EC 3.2.1.8) (Fragment).
LOC_Os01g04300	Os01g0134900	0.0520516	0.0156782	-0.344357	-0.228356	-0.344888	-0.305867	0.0626732	0.0282984	0.392476	0.210521	0.337976	0.313657	(1,4)-beta-xylan endohydrolase, isoenzyme X-II (EC 3.2.1.8) (Fragment).
LOC_Os03g10440	Os03g0201500		0.00362543	-3.28601	-2.69291	-3.19705	-3.05866		0.59084	-0.577395	0.360201	1.18661	0.32314	(No Hit)
LOC_Os03g10470
LOC_Os03g14010	Os03g0243700	0.0528898	0.0166043	2.23074	1.77907	1.41493	1.80824		0.19478	0.0791216	0.191086	0.0195213	0.0965764	Glycoside hydrolase, family 10 protein.
LOC_Os03g47010	Os03g0672900		0.511607	0.214075	-1.41448	-0.00978824	-0.403397		0.149076	1.48667	0.228696	0.785853	0.833741	RXF12 protein (Xylan endohydrolase) (F19C14.2 protein).
LOC_Os05g23350	Os05g0298700		0.638176	0.200233	0.051969	-0.106412	0.0485966		0.426626	-0.0761158	-0.215671	0.0575686	-0.0780727	Xylan endohydrolase isoenzyme X-I (EC 3.2.1.8).
LOC_Os05g23920
LOC_Os05g25560	Os05g0319900	0.039604	0.00212675	-0.668755	-0.618274	-0.569729	-0.618919	0.0435028	0.00897888	0.649433	0.760851	0.903692	0.771325	(1,4)-beta-xylan endohydrolase, isoenzyme X-II (EC 3.2.1.8) (Fragment).
LOC_Os07g27320	Os07g0456700	0.0935443	0.0551404	-0.675394	-0.26816	-0.500154	-0.481236	0.0431737	0.0086976	-0.481059	-0.576607	-0.417763	-0.49181	(1,4)-beta-xylan endohydrolase (EC 3.2.1.8).
LOC_Os10g21100	Os10g0351600		0.306841	0.412183	1.79672	0.00425511	0.73772		0.493129	-1.12274	0.655342	-0.94209	-0.46983	Tapetum specific protein (Tapetum-specific endoxylanase).
LOC_Os10g21110	Os10g0351700		0.225689	-0.923229	-0.447989	-0.00505689	-0.458758		0.461196	-0.0884799	-0.164775	0.0676472	-0.0618691	Tapetum specific protein (Tapetum-specific endoxylanase).
Glycoside Hydrolase Family 43 (GH43)
LOC_Os01g65720	Os01g0879400	0.0391754	0.00140082	0.440463	0.463578	0.500696	0.468246		0.471332	0.135262	-0.000387185	-0.0106354	0.041413	Glycoside hydrolase, family 43 protein.
LOC_Os12g21800
Glycoside Hydrolase Family 51 (GH51)
LOC_Os03g20420	Os03g0320100	0.0585054	0.0222144	-0.58748	-0.91656	-1.00353	-0.835858		0.249997	-0.685101	-0.391888	0.0496711	-0.342439	Alpha-L-arabinofuranosidase, C-terminal domain containing protein.
LOC_Os04g20590	Os04g0274400	0.219342	0.174432	0.130393	0.26949	0.0304078	0.14343	0.0448517	0.0102821	-0.624332	-0.468104	-0.462826	-0.518421	Conserved hypothetical protein.
LOC_Os07g48750	Os07g0686900	0.0423772	0.0059991	-0.574641	-0.464564	-0.604899	-0.548035	0.0488751	0.014601	0.839775	0.568952	0.623051	0.677259	Alpha-L-arabinofuranosidase.
LOC_Os11g03730	Os11g0131900	0.0484138	0.0120715	-0.487339	-0.415371	-0.606671	-0.503127		0.0660683	0.306721	0.554817	0.837221	0.566253	Arabinoxylan arabinofuranohydrolase isoenzyme AXAH-II.
LOC_Os11g03780	Os11g0132600	0.0561974	0.0201503	-0.522323	-0.360632	-0.603678	-0.495544	0.099986	0.0619798	0.570478	0.890545	1.43435	0.965124	Arabinoxylan arabinofuranohydrolase isoenzyme AXAH-II.
LOC_Os12g03470	Os12g0128700	0.0666577	0.0302342	-0.669936	-0.598291	-1.04015	-0.76946		0.18462	-0.00102521	0.602211	0.643329	0.414838	Arabinoxylan arabinofuranohydrolase isoenzyme AXAH-II.
LOC_Os12g03480	Os12g0128800		0.102633	-0.546814	-0.121936	-0.413805	-0.360852		0.31874	0.00871567	-0.658115	-0.146145	-0.265181	Arabinoxylan arabinofuranohydrolase isoenzyme AXAH-I.
LOC_Os12g03530	Os12g0129300		0.677526	0.198669	-0.421486	-0.0383207	-0.0870457		0.418433	-0.243473	0.293497	2.08958	0.713203	Arabinoxylan arabinofuranohydrolase isoenzyme AXAH-II.
Pectate and pectin lyases (PL1)
LOC_Os01g36620	Os01g0546800	0.995668	0.994834	-0.102872	0.0783797	0.0233165	-0.000391948	0.0569685	0.0229838	-0.241795	-0.361612	-0.226657	-0.276688	Pectate lyase/Amb allergen family protein.
LOC_Os01g62000	Os01g0837100
LOC_Os02g12300	Os02g0214400		0.265167	-0.688878	-0.163051	-0.0514553	-0.301128		0.112802	-0.604467	-1.29361	-2.42084	-1.43964	Pectate lyase homolog (EC 4.2.2.2) (Fragment).
LOC_Os04g05050	Os04g0137100	0.0610499	0.0247367	-0.369216	-0.378089	-0.587429	-0.444911	0.0336304	0.000753258	1.38865	1.5273	1.46591	1.46062	Pectate lyase (Fragment).
LOC_Os05g22800	Os05g0293500		0.00363402	0.171394	0.207584	0.177307	0.185428		0.690054	0.140712	-0.12351	0.0956721	0.0376248	Probable pectate lyase 18 precursor (EC 4.2.2.2) (Pectate lyase A10).
LOC_Os06g05210
LOC_Os06g05260	Os06g0144900		0.133583	0.160817	0.199922	0.0263184	0.129019		0.542042	-0.0670913	-0.18793	0.0834543	-0.0571889	Pectate lyase precursor (EC 4.2.2.2) (ZePel).
LOC_Os06g05270
LOC_Os06g38510	Os06g0583900		0.188128	0.223252	0.231418	-0.00248901	0.150727		0.433243	-0.107011	-0.178465	0.0699673	-0.0718364	Pectate lyase homolog (EC 4.2.2.2).
LOC_Os06g38520	Os06g0584000	0.0631475	0.0268946	-1.57671	-0.871918	-1.45988	-1.30284		0.185044	0.298239	0.734774	0.094204	0.375739	Pectate lyase/Amb allergen family protein.
LOC_Os08g18970	Os08g0286100
LOC_Os10g31910	Os10g0457100		0.0728117	-1.74024	-0.784626	-0.79764	-1.1075		0.0873687	-0.101074	-0.205861	-0.335632	-0.214189	Pectate lyase/Amb allergen family protein.
Rhamnogalacturonan I lyases (PL4)
LOC_Os08g44020	Os08g0554100		0.190124	-0.75102	-0.617901	0.00467996	-0.454747		0.0929411	-0.806109	-1.93862	-0.767024	-1.17058	Rhamnogalacturonate lyase family protein.
LOC_Os08g44040	Os08g0554300		0.119282	-0.631264	-0.282103	-1.20218	-0.705184		0.437752	0.0873481	-0.0805508	-0.656781	-0.216661	Rhamnogalacturonate lyase family protein.
LOC_Os11g03940	Os11g0134100		0.361047	-0.00358246	0.045722	0.365186	0.135775		0.675408	-0.127209	0.0854321	-0.0486024	-0.0301265	Rhamnogalacturonate lyase family protein.
LOC_Os12g03790	Os12g0131900		0.14104	0.446733	0.716528	1.81516	0.992807		0.879168	-0.0292869	-0.178073	0.157262	-0.0166992	MYST1 protein (Fragment).
Pectin methyl esterases (PME)
LOC_Os01g13320	Os01g0234300		0.207117	-1.23012	-2.29817	-0.0522195	-1.1935		0.254538	-0.158705	-0.0611963	-0.659515	-0.293139	(No Hit)
LOC_Os01g15040
LOC_Os01g19440	Os01g0300100
LOC_Os01g20980	Os01g0311800		0.0158595	4.32018	3.19413	2.86352	3.45928		0.00355364	2.5423	2.0668	2.37185	2.32699	Pectin methylesterase isoform alpha (EC 3.1.1.11) (Fragment).
LOC_Os01g21040
LOC_Os01g44340	Os01g0634600		0.100573	-1.21551	-3.14111	-1.22852	-1.86171		0.00393868	-3.74251	-3.11872	-3.11097	-3.32407	Pectinesterase family protein.
LOC_Os01g53990	Os01g0743200	0.0893087	0.0512932	1.29543	0.572654	1.3707	1.07959	0.0347547	0.00109976	1.58778	1.78154	1.6932	1.68751	Pectinesterase family protein.
LOC_Os01g57860
LOC_Os01g65790	Os01g0880300	0.0777997	0.0408041	-0.366305	-0.794935	-0.662787	-0.608009	0.0357537	0.0015756	1.50616	1.71409	1.68475	1.635	Pectinesterase family protein.
LOC_Os02g18650	Os02g0288100		0.883525	0.14049	-0.132898	-0.0477801	-0.0133958		0.461697	-0.07532	-0.214085	0.0684034	-0.0736673	Pectinesterase.
LOC_Os02g46310
LOC_Os02g54190	Os02g0783000		0.161949	0.217432	0.244612	0.0134164	0.158487		0.481341	-0.10243	-0.18576	0.0834194	-0.0682567	Pectinesterase (EC 3.1.1.11) (Fragment).
LOC_Os03g18860	Os03g0300500		0.0420254	0.186436	0.216938	0.0987123	0.167362		0.519131	-0.0753955	-0.141487	0.070883	-0.0486664	Pectinesterase (EC 3.1.1.11) (Fragment).
LOC_Os03g19610	Os03g0309400		0.143663	0.173562	0.195733	0.0198303	0.129708		0.42553	-0.0872922	1.08555	0.0889726	0.36241	Pectinesterase family protein.
LOC_Os03g28090	Os03g0399000		0.343311	0.132515	0.584643	-0.034198	0.227654		0.0337493	1.11828	1.41589	2.10226	1.54548	Pectinesterase family protein.
LOC_Os04g35770	Os04g0438400	0.259389	0.213733	-0.0899229	-0.337435	-0.0538348	-0.160398	0.0409574	0.00651524	0.788318	0.757751	0.97588	0.84065	Pectin methylesterase-like protein.
LOC_Os04g38560	Os04g0458900		0.209704	0.273901	0.220079	-0.012707	0.160424		0.823263	-0.11123	-0.215406	0.495499	0.0562875	Pectin methylesterase-like protein.
LOC_Os04g46740	Os04g0553500		0.0769484	-0.760384	-0.354907	-1.11224	-0.742509		0.451641	0.21529	-0.585524	-0.278748	-0.216327	Pectinesterase family protein.
LOC_Os04g54850	Os04g0641200		0.102208	0.839606	0.187092	0.800016	0.608905		0.280901	0.212917	0.643177	-0.0121178	0.281325	Pectinesterase (EC 3.1.1.11) (Fragment).
LOC_Os05g29790	Os05g0361500	0.0645501	0.0281953	0.690917	0.578261	0.370703	0.546627	0.0846294	0.0478872	1.17661	2.46693	2.74779	2.13044	Pectinesterase family protein.
LOC_Os05g44600	Os05g0521600	0.0717714	0.0350348	0.481671	0.963452	0.886522	0.777215		0.0770011	0.0650935	0.18787	0.21384	0.155601	Pectinesterase family protein.
LOC_Os06g09340	Os06g0193200	0.039604	0.00190262	-1.87207	-1.61234	-1.71179	-1.73207		0.761564	0.363362	-0.228561	0.0433826	0.0593946	Pectinesterase (EC 3.1.1.11) (Fragment).
LOC_Os07g41650	Os07g0607400		0.328004	-0.203444	-1.29792	-0.0281212	-0.509828		0.453409	-0.0927119	-0.197696	0.0725682	-0.0726132	Pectinesterase family protein.
LOC_Os07g46190	Os07g0655600		0.500969	-1.22127	0.165713	-0.00974928	-0.355102		0.871188	0.882048	0.0562775	-0.68838	0.0833152	Pectinesterase family protein.
LOC_Os07g47830	Os07g0675100	0.151839	0.109654	-0.362965	-0.0712748	-0.31386	-0.249366	0.074145	0.0385663	-0.291216	-0.331235	-0.544777	-0.389076	Pectinesterase (EC 3.1.1.11) (Pectin methylesterase) (PE).
LOC_Os07g49100	Os07g0691100		0.14897	0.20364	0.257772	0.0241165	0.161843		0.495365	-0.0707204	-0.190532	0.0726166	-0.0628786	Pectinesterase (EC 3.1.1.11) (Fragment).
LOC_Os08g10610
LOC_Os08g12410	Os08g0220400		0.254309	0.187168	0.745008	0.063325	0.331834		0.201932	1.59123	1.51131	-0.0675826	1.01165	Pectinesterase family protein.
LOC_Os08g34900	Os08g0450100		0.342986	-0.0572301	0.349308	1.8383	0.710125		0.0265166	-1.67524	-1.67063	-2.67305	-2.00631	Pectinesterase (EC 3.1.1.11) (Fragment).
LOC_Os08g34910	Os08g0450200		0.306206	0.167191	0.68921	-0.00415213	0.284083		0.249166	-0.058846	0.756159	0.448742	0.382018	Pectinmethylesterase precursor (EC 3.1.1.11) (Fragment).
LOC_Os09g26360	Os09g0433700		0.382217	-0.00451705	0.0881242	1.14182	0.408476		0.066197	1.81398	1.86237	0.66321	1.44652	Pectinmethylesterase precursor (EC 3.1.1.11) (Fragment).
LOC_Os09g39760	Os09g0571100		0.410435	0.523899	-0.28816	0.719817	0.318518		0.298148	0.602169	0.547255	-0.144737	0.334896	Pectinesterase family protein.
LOC_Os10g26680	Os10g0407000	0.0549628	0.0187516	0.70356	0.436032	0.541146	0.560246		0.118137	-0.380646	-0.161798	-0.112105	-0.218183	Pectinesterase family protein.
LOC_Os11g07090	Os11g0172100		0.629647	-0.120138	0.714692	-0.123018	0.157179		0.0177663	1.62636	1.95218	2.57061	2.04971	Pectinesterase family protein.
LOC_Os11g08750	Os11g0192400		0.180042	0.213293	0.235474	0.00246619	0.150411		0.532027	-0.084355	-0.175051	0.0868776	-0.0575096	Pectinesterase family protein.
LOC_Os11g08870	Os11g0194000
LOC_Os11g36240	Os11g0570700
LOC_Os11g45720	Os11g0683700		0.837834	-0.325451	0.502989	-0.00924343	0.0560981		0.155547	-0.0780748	-0.184026	-0.425466	-0.229189	Pectinesterase family protein.
LOC_Os11g45730	Os11g0683800		0.514948	0.177473	-1.16807	-0.00200275	-0.330865		0.346433	-0.121658	-0.185929	0.0498166	-0.0859234	Pectinesterase family protein.
LOC_Os12g37660	Os12g0563700		0.678677	0.168093	-0.44398	0.011596	-0.088097		0.665469	-0.111567	-0.188641	0.75665	0.152147	Pectinesterase family protein.
Pectin acetylesterases (PAE)
LOC_Os01g21630	Os01g0319000	0.0381464	0.000926	0.403583	0.385148	0.4278	0.40551		0.0820191	0.385148	0.468359	0.13384	0.329115	Pectinacetylesterase family protein.
LOC_Os01g66830	Os01g0892400		0.0240951	-1.33613	-0.870073	-1.53559	-1.24726	0.0473697	0.0127229	0.751766	0.786049	1.06369	0.867168	Pectinacetylesterase family protein.
LOC_Os01g66840	Os01g0892500	0.073815	0.0370018	1.01781	1.34564	1.99647	1.4533		0.70489	0.516625	-0.935904	1.26639	0.282369	Pectinacetylesterase family protein.
LOC_Os01g66850	Os01g0892600		0.395405	0.520628	-0.880575	-1.89702	-0.752322	0.0556852	0.0217065	0.833467	0.996266	1.37346	1.06773	Pectinacetylesterase family protein.
LOC_Os01g74330	Os01g0974500	0.0610902	0.0248022	-1.03565	-0.609531	-0.728221	-0.791133	0.0610587	0.0267742	-0.518323	-0.835479	-0.945152	-0.766318	Pectinacetylesterase family protein.
LOC_Os02g47400	Os02g0702400		0.139577	-1.30347	-0.455254	-0.372461	-0.710395		0.0704855	-0.24826	-0.119328	-0.109825	-0.159138	Pectinacetylesterase family protein.
LOC_Os04g51340	Os04g0602500		0.0706541	-0.593523	-0.823675	-0.276552	-0.564583		0.105865	0.215739	0.312897	0.686233	0.404956	Pectinacetylesterase precursor.
LOC_Os05g02120	Os05g0111900	0.039604	0.00170533	-1.03377	-0.897263	-0.990321	-0.973786	0.0535911	0.0196569	-0.596322	-0.373388	-0.59612	-0.521943	Pectinacetylesterase precursor.
LOC_Os07g44070	Os07g0634600	0.0553385	0.0191861	-0.728678	-0.455118	-0.540729	-0.574842	0.0437182	0.0091454	-0.7581	-0.894592	-1.0592	-0.903964	Pectinacetylesterase precursor.
LOC_Os10g40290	Os10g0550500		0.0946396	-2.20137	-3.17374	-0.815163	-2.06342		0.0417883	-0.402114	-0.601052	-0.85366	-0.618942	Pectinacetylesterase.
Feruloyl esterases (FE)
LOC_Os01g71290
LOC_Os01g71300	Os01g0939700	0.0827594	0.0455022	-0.580259	-0.284428	-0.351433	-0.405373	0.050341	0.0163859	0.152932	0.140054	0.0971717	0.130053	Esterase D (EC 3.1.1.1).

## Sheet: Structural
		Short exposures						Long exposures
				log2[Fold change (treatment/control)]						log2[Fold change (treatment/control)]
TIGR Locus ID	RAB-DB Locus ID	FDR	P Value	1	2	3	mean (N=3)	FDR	P Value	1	2	3	mean (N=3)	Description
Hydroxyproline-rich glycoproteins (HRGP)
LOC_Os03g58070	Os03g0794900	0.0541759	0.017958	-0.31431	-0.212021	-0.340809	-0.289047	0.0423778	0.00812317	0.389716	0.297967	0.302097	0.329927	Conserved hypothetical protein.
LOC_Os07g07680	Os07g0173200	0.136473	0.0949248	0.282391	0.244762	0.0684108	0.198521	0.0549166	0.0209684	-0.290031	-0.249344	-0.403927	-0.314434	Conserved hypothetical protein.
Leucine-rich repeat extensins (LRX)
LOC_Os01g08470	Os01g0180000	0.0814825	0.0444477	-0.11428	-0.256001	-0.193629	-0.18797	0.0347547	0.00114816	0.45246	0.434659	0.487557	0.458226	RNA-binding region RNP-1 (RNA recognition motif) domain containing protein.
LOC_Os01g25460	Os01g0356900		0.435696	0.0802138	-3.87696	0.00657485	-1.26339		0.523358	2.08065	-0.384798	0.0515115	0.582456	Extensin-like protein.
LOC_Os01g41120	Os01g0594300	0.0547599	0.0185695	0.779697	0.476178	0.667455	0.64111	0.0534734	0.0195671	-0.562618	-0.37315	-0.614601	-0.51679	Extensin-like protein.
LOC_Os02g04540	Os02g0138000	0.041894	0.0055456	-0.475124	-0.584589	-0.611262	-0.556992	0.0738398	0.0383489	-0.280202	-0.559279	-0.568984	-0.469488	Leucine-rich repeat, plant specific containing protein.
LOC_Os03g43650	Os03g0637600	0.0621306	0.0258422	-0.404891	-0.325857	-0.566794	-0.432514	0.0318878	0.000157974	0.390299	0.395271	0.378797	0.388122	Extensin protein-like.
LOC_Os03g58110	Os03g0795300	0.0683312	0.0317507	0.60189	0.309431	0.4858	0.465707	0.0516399	0.0175774	-0.293271	-0.339857	-0.457424	-0.363517	Extensin protein-like.
LOC_Os04g42620	Os04g0505200	0.0502858	0.0138798	-0.674736	-0.468724	-0.699436	-0.614299	0.0520786	0.018043	0.243587	0.173922	0.158608	0.192039	Leucine-rich repeat, plant specific containing protein.
LOC_Os04g57430	Os04g0670100	0.454099	0.408658	0.103316	-0.212115	-0.225433	-0.111411		0.186215	0.260749	0.0125313	0.400154	0.224478	Leucine-rich repeat, plant specific containing protein.
LOC_Os05g08770	Os05g0180300	0.0441587	0.00777779	-1.33953	-1.16163	-0.982667	-1.16127	0.0373231	0.00272771	-1.13733	-0.949536	-1.03052	-1.03913	Extensin protein-like.
LOC_Os05g09640	Os05g0188700		0.17683	-1.24246	-1.00642	-0.0312709	-0.760049		3.28903e-05	-1.99422	-1.95974	-1.96088	-1.97161	Conserved hypothetical protein.
LOC_Os06g49100	Os06g0704500	0.0893984	0.0514397	-0.304172	-0.364799	-0.148771	-0.27258	0.078938	0.0429287	0.638582	0.287085	0.530995	0.485554	Leucine-rich repeat, plant specific containing protein.
LOC_Os07g07990	Os07g0176500	0.0443786	0.00793672	0.693153	0.516218	0.562872	0.590748	0.0586438	0.0244089	0.309602	0.545108	0.426721	0.427143	Extensin protein-like.
LOC_Os11g43640	Os11g0657400		0.21136	0.156594	0.188133	-0.0100868	0.111547		0.520687	-0.0705529	-0.192543	0.0802748	-0.0609404	Atrophin family protein.
LOC_Os12g35710	Os12g0542200		0.0458817	0.241691	0.253089	0.112901	0.20256		0.557658	-0.0544786	-0.148995	0.0704748	-0.044333	Extensin-like protein.
Proline-rich proteins (PRP)
LOC_Os03g14130	Os03g0245200		0.267222	-0.219795	-0.361486	0.0417211	-0.179853		0.0586173	-0.422943	-0.903372	-0.475298	-0.600538	Protein of unknown function DUF1210 family protein.
LOC_Os10g05750	Os10g0148100		0.429595	-0.0230861	1.23509	0.00847085	0.406825		0.00766293	-0.324084	-0.241789	-0.313097	-0.29299	Protein of unknown function DUF1210 family protein.
LOC_Os10g05790	Os10g0148700	0.179028	0.13546	-0.861992	-0.987052	-0.121719	-0.656921	0.0517592	0.0176759	-2.37595	-1.67159	-1.57457	-1.87404	Protein of unknown function DUF1210 family protein.
LOC_Os10g05820	Os10g0149000		0.495874	0.187572	-1.19744	-0.0493289	-0.353066		0.190838	-0.105692	-0.209423	-0.639347	-0.318154	Protein of unknown function DUF1210 family protein.
LOC_Os10g05860	Os10g0149200		0.0741099	1.05884	0.487012	1.49831	1.01472		0.0883471	1.40952	0.465102	0.754549	0.87639	(No Hit)
LOC_Os10g05930	Os10g0150000		0.0278965	0.495962	0.29407	0.539541	0.443191		0.104166	0.4686	0.952344	0.283789	0.568244	Protein of unknown function DUF1210 family protein.
LOC_Os10g05950	Os10g0150300		0.21669	0.940901	1.55942	-0.0290076	0.823772		0.529994	0.377098	-0.0312433	-0.0363951	0.103153	Protein of unknown function DUF1210 family protein.
LOC_Os10g05970	Os10g0150400		0.0237104	0.239825	0.245324	0.144043	0.209731		0.0564347	-0.0682623	-0.139295	-0.176634	-0.128064	Protein of unknown function DUF1210 family protein.
LOC_Os10g05980	Os10g0150600		0.195284	-0.749679	-0.969106	0.0109812	-0.569268		0.00759725	-2.56493	-3.3651	-3.39935	-3.10979	Protein of unknown function DUF1210 family protein.
LOC_Os10g05990	Os10g0150700	0.0593407	0.0230667	-1.01171	-0.624245	-0.689256	-0.775069		0.13226	-1.19633	-0.157623	-1.08972	-0.814557	Protein of unknown function DUF1210 family protein.
LOC_Os10g06000	Os10g0150800		0.0699858	0.219008	0.22763	0.0771461	0.174595		0.0370799	-1.18903	-1.24602	-2.11825	-1.51777	Protein of unknown function DUF1210 family protein.
Arabinogalactan proteins (AGP)
LOC_Os01g06580	Os01g0159200	0.11203	0.0719642	-0.696212	-0.629763	-0.226224	-0.517399	0.0466576	0.0121172	-1.05309	-1.55347	-1.295	-1.30052	Arabinogalactan protein.
LOC_Os01g47780	Os01g0668100	0.0687053	0.0321184	-0.977337	-0.636215	-0.54294	-0.718831	0.0333318	0.000620847	-1.57589	-1.5812	-1.69953	-1.61887	Beta-Ig-H3/fasciclin domain containing protein.
LOC_Os01g62380	Os01g0841100	0.0575853	0.0214009	-0.310739	-0.24703	-0.183475	-0.247081	0.0619565	0.027552	-0.265457	-0.42474	-0.48999	-0.393396	Beta-Ig-H3/fasciclin domain containing protein.
LOC_Os02g20540	Os02g0308400		0.0412603	0.179022	0.193751	0.0901638	0.154312		0.389804	-0.0911712	-0.208833	0.0527944	-0.0824031	Beta-Ig-H3/fasciclin domain containing protein.
LOC_Os02g20560	Os02g0308800		0.0968976	0.148028	0.172555	0.0406919	0.120425		0.387304	-0.097836	-0.234106	0.0561635	-0.0919261	Beta-Ig-H3/fasciclin domain containing protein.
LOC_Os02g26320	Os02g0461500		0.939068	0.20505	-0.266104	0.0254978	-0.0118522		0.576304	-0.0620461	-0.159766	0.0822888	-0.0465077	Beta-Ig-H3/fasciclin domain containing protein.
LOC_Os02g49420	Os02g0726000		0.0109961	-2.1882	-1.63334	-1.59847	-1.80667	0.0447595	0.0102021	-1.95415	-2.67338	-2.04343	-2.22365	Beta-Ig-H3/fasciclin domain containing protein.
LOC_Os03g03600	Os03g0128000	0.0399886	0.00244887	-0.973969	-0.962698	-0.831446	-0.922704	0.0521137	0.0181368	-0.191969	-0.232496	-0.143137	-0.189201	Beta-Ig-H3/fasciclin domain containing protein.
LOC_Os04g21570	Os04g0283600
LOC_Os04g39590	Os04g0472100		0.376158	0.171908	1.68764	-0.0263522	0.611066		0.289622	-0.122948	-0.189137	-1.24633	-0.51947	Hypothetical protein.
LOC_Os04g39600	Os04g0472200	0.0469124	0.0104117	-0.58256	-0.635349	-0.444242	-0.55405	0.0913479	0.0540922	-1.08284	-0.452216	-1.09893	-0.877993	Beta-Ig-H3/fasciclin domain containing protein.
LOC_Os04g48490	Os04g0574200	0.53631	0.493234	-0.514603	-0.0897311	0.131519	-0.157605	0.0464724	0.0118235	0.639455	0.498964	0.734842	0.62442	Fasciclin-like arabinogalactan protein 10 precursor.
LOC_Os05g07060	Os05g0163300	0.104822	0.0653937	-0.285788	-0.675021	-0.36418	-0.441663	0.0408741	0.00646096	-1.77989	-2.01455	-1.51919	-1.77121	Beta-Ig-H3/fasciclin domain containing protein.
LOC_Os05g38500	Os05g0459700	0.852273	0.832073	0.0899772	-0.0845165	-0.0435333	-0.0126909		0.253383	-0.0315256	0.202829	0.193424	0.121576	Beta-Ig-H3/fasciclin domain containing protein.
LOC_Os05g48890	Os05g0563550
LOC_Os05g48900	Os05g0563600	0.0412456	0.00469969	-0.161005	-0.144317	-0.182988	-0.16277	0.0480228	0.0135042	-0.291628	-0.427297	-0.324715	-0.34788	Beta-Ig-H3/fasciclin domain containing protein.
LOC_Os06g17460	Os06g0285100
LOC_Os06g44660	Os06g0656800		0.767518	-0.102331	0.216784	-0.0176616	0.0322637		0.346743	-0.680121	-0.175694	0.058282	-0.265844	Beta-Ig-H3/fasciclin domain containing protein.
LOC_Os08g23180	Os08g0321000	0.040569	0.00335266	-0.918172	-0.808852	-0.989628	-0.905551	0.0349145	0.00121825	-0.505028	-0.543481	-0.569948	-0.539486	Beta-Ig-H3/fasciclin domain containing protein.
LOC_Os08g38270	Os08g0490600	0.075214	0.0383683	0.340805	0.231644	0.170044	0.247498	0.0459775	0.0113822	0.131275	0.172449	0.12294	0.142221	Beta-Ig-H3/fasciclin domain containing protein.
LOC_Os08g39270	Os08g0502400	0.0414577	0.00511962	-1.55783	-1.2174	-1.35476	-1.37666	0.0357537	0.0017639	-1.01277	-1.1009	-0.952883	-1.02219	Beta-Ig-H3/fasciclin domain containing protein.
LOC_Os09g07350	Os09g0248100	0.045165	0.00867935	-0.380295	-0.481911	-0.527181	-0.463129	0.0409439	0.00648995	-0.0881577	-0.105287	-0.11701	-0.103485	Beta-Ig-H3/fasciclin domain containing protein.
LOC_Os09g30010	Os09g0476800	0.0549635	0.0187949	-0.793961	-1.11971	-0.722694	-0.87879	0.0375751	0.0030029	0.854742	0.993421	1.02657	0.958246	Beta-Ig-H3/fasciclin domain containing protein.

## Sheet: Glycoprotein
		Short exposures						Long exposures
				log2[Fold change (treatment/control)]						log2[Fold change (treatment/control)]
TIGR Locus ID	RAB-DB Locus ID	FDR	P Value	1	2	3	mean (N=3)	FDR	P Value	1	2	3	mean (N=3)	Description
Glycoprotein fucosyltransferases (GFT)
LOC_Os04g35270	Os04g0432300
LOC_Os08g36840	Os08g0472600	0.117985	0.0775503	0.0551196	0.143484	0.0738611	0.0908216	0.0489639	0.01472	-0.596259	-0.449526	-0.694458	-0.580081	Alpha1,3-fucosyltransferase (Fragment).
LOC_Os12g07290	Os12g0170600	0.0549628	0.0187557	0.940823	0.669629	0.606106	0.738853	0.0403883	0.00599699	-0.401869	-0.399722	-0.314031	-0.371874	Alpha-1,4-fucosyltransferase.
Glycosyl transferases 21A (GT31a)
LOC_Os01g22550	Os01g0328900	0.0675641	0.0310323	-0.230579	-0.316571	-0.168196	-0.238449		0.108489	-0.0617476	-0.305373	-0.242809	-0.20331	Glycosyl transferase, family 31 protein.
LOC_Os01g65590	Os01g0877400		0.299595	0.188056	0.18396	-0.0476763	0.108113		0.350489	-0.118675	-0.202655	0.0509782	-0.0901172	Avr9 elicitor response-like protein.
LOC_Os02g06840	Os02g0164300	0.0536306	0.0173139	-0.819311	-0.526771	-0.610771	-0.652285		0.0708572	-0.0760108	-0.220517	-0.148248	-0.148259	Glycosyl transferase, family 31 protein.
LOC_Os02g35870	Os02g0566800	0.0475526	0.0109654	-1.74864	-1.27429	-1.31007	-1.44434	0.0395389	0.0049272	-1.52959	-1.19668	-1.401	-1.37576	Glycosyl transferase, family 31 protein.
LOC_Os02g36770	Os02g0577300		0.53077	-0.0494685	-0.101166	0.837099	0.228822		0.116146	-3.13502	-0.705459	-1.79238	-1.87762	Glycosyl transferase, family 31 protein.
LOC_Os03g38050	Os03g0577500	0.0542197	0.0179897	-0.859861	-0.52975	-0.744409	-0.71134	0.0598435	0.0256504	-0.208202	-0.373295	-0.335097	-0.305531	Avr9 elicitor response-like protein.
LOC_Os03g48610	Os03g0692500		0.0250967	0.901533	0.505945	0.805157	0.737545		0.170557	-0.357156	-0.076178	-0.118034	-0.183789	Glycosyl transferase, family 31 protein.
LOC_Os03g58900	Os03g0803600		0.27346	0.0695763	0.261908	0.00975414	0.113746		0.0630535	0.409576	0.624969	1.02838	0.687643	Glycosyl transferase, family 31 protein.
LOC_Os03g58920	Os03g0803900	0.158337	0.115887	1.34233	0.239831	1.23267	0.938276	0.0710915	0.0358706	0.222268	0.363437	0.454211	0.346639	Glycosyl transferase, family 31 protein.
LOC_Os05g11060	Os05g0199500	0.152653	0.110466	-1.12952	-0.338069	-0.514196	-0.660593	0.0468575	0.0123397	-0.759383	-0.885028	-1.11141	-0.918606	Glycosyl transferase, family 31 protein.
LOC_Os05g35270
LOC_Os06g06280	Os06g0156900	0.0800571	0.0429093	-0.491339	-0.346524	-0.228226	-0.355363	0.0711446	0.0359097	-0.192017	-0.358896	-0.387311	-0.312741	Glycosyl transferase, family 31 protein.
LOC_Os06g07910
LOC_Os06g08010
LOC_Os06g12390	Os06g0229200	0.172809	0.12952	0.0750035	0.492819	0.537982	0.368601		0.268642	0.0667715	-0.335032	-0.36534	-0.2112	Glycosyl transferase, family 31 protein.
LOC_Os06g46570	Os06g0679500	0.574957	0.534419	-0.168013	0.066226	0.631274	0.176496	0.0656366	0.0309505	-0.465178	-0.897325	-0.75425	-0.705585	Avr9 elicitor response-like protein.
LOC_Os07g09670	Os07g0194800	0.0412971	0.00488557	0.759778	0.704596	0.890315	0.784897	0.0409901	0.00661698	-0.799984	-0.601171	-0.705996	-0.702384	Conserved hypothetical protein.
LOC_Os07g09690	Os07g0195200	0.0917236	0.0535366	-1.979	-0.886171	-1.18799	-1.35105	0.0401633	0.00578584	-0.605193	-0.573261	-0.732581	-0.637012	Glycosyl transferase, family 31 protein.
LOC_Os08g02370	Os08g0116900	0.0603291	0.0240503	-0.518546	-0.298377	-0.393831	-0.403585	0.0383085	0.00361917	-1.14381	-1.1918	-1.38858	-1.2414	Avr9 elicitor response-like protein.
LOC_Os08g03670	Os08g0130900	0.0576364	0.0214853	-0.943186	-0.613073	-0.62392	-0.726727	0.0425687	0.00825781	-0.781157	-1.04505	-0.830683	-0.885629	Glycosyl transferase, family 31 protein.
LOC_Os08g29710	Os08g0386700	0.0666111	0.0301858	-0.865229	-0.550921	-0.502482	-0.639544	0.0318878	0.000112288	-1.11243	-1.09194	-1.13278	-1.11238	Beta 1,3-glycosyltransferase-like protein I.
LOC_Os09g27950	Os09g0452900	0.040569	0.00381769	3.61739	2.92006	3.38377	3.30707		0.0542529	1.65381	0.836814	2.11059	1.53374	Glycosyl transferase, family 31 protein.
Glycosyl transferases 31B (GT31b)
LOC_Os02g45700	Os02g0681100		0.196948	0.203057	1.41324	0.477898	0.698065		0.535582	-0.0888391	-0.173832	0.0898162	-0.0576184	Protein of unknown function DUF604 family protein.
LOC_Os03g03270	Os03g0124100		0.0251137	0.246313	0.251014	0.144989	0.214105		0.31805	0.142472	1.1993	0.0886026	0.47679	Protein of unknown function DUF604 family protein.
LOC_Os03g16290	Os03g0269700		0.392265	-0.0965654	-1.56026	0.0112684	-0.548519		0.0991294	-0.488717	-1.26394	-1.94068	-1.23111	Protein of unknown function DUF604 family protein.
LOC_Os03g16330
LOC_Os04g48950	Os04g0578800	0.347499	0.300772	-0.0441885	-0.662208	-0.107949	-0.271448	0.0441308	0.00948139	0.779582	0.652717	0.555154	0.662484	Protein of unknown function DUF604 family protein.
LOC_Os08g04300	Os08g0137300		0.87638	1.26708	-0.687924	-0.265266	0.10463		0.0511885	0.308735	0.177447	0.424932	0.303705	Conserved hypothetical protein.
LOC_Os10g37260	Os10g0516600		0.289869	0.146473	-1.41712	-0.661194	-0.643948		0.0972336	-0.44692	-1.90387	-1.62258	-1.32446	Protein of unknown function DUF604 family protein.
LOC_Os10g39020	Os10g0534700	0.0797472	0.0425974	0.886103	0.675391	0.403498	0.654997	0.0357537	0.00158249	0.717364	0.811034	0.725736	0.751378	Protein of unknown function DUF604 family protein.
