# Supplementary material for: Transcriptome Profiling and Physiological Studies Reveal a Major Role for Aromatic Amino Acids in Mercury Stress Tolerance in Rice Seedlings
Source: PLoS One. 2014 May 19;9(5):e95163. doi: 10.1371/journal.pone.0095163 (PMC4026224; doi:10.1371/journal.pone.0095163)
Supplement: Table S6 — Expression profiles of genes associated with transporters with Hg stress. (XLSX) [file pone.0095163.s007.xlsx]

## Sheet: Table S6
Table S6 Hg-responsive transcripts related to transporter
ATP-Dependent			Short exposures		Long exposures
Family Name	Transporter Type	In genome	Increase	Decrease	Increase	Decrease	up	down
Total		285	25	1	13	6	33	7		5	0
ATP-binding Cassette (ABC) Superfamily＊	ATP-Dependent	130	20	0	10	1	26	1	repeat	4	0
H+-translocating Pyrophosphatase (H+-PPase) Family	ATP-Dependent	7	2	1	2	0	3	1	repeat	1	0
H+- or Na+-translocating F-type, V-type and A-type ATPase (F-ATPase) Superfamily	ATP-Dependent	50	0	0	0	3	0	3	repeat	0	0
P-type ATPase (P-ATPase) Superfamily	ATP-Dependent	45	3	0	0	2	3	2	repeat	0	0
Arsenite-Antimonite (ArsAB) Efflux Family	ATP-Dependent	2	0	0	0	0	0	0	repeat	0	0
Type II (General) Secretory Pathway (IISP) Family	ATP-Dependent	17	0	0	0	0	0	0	repeat	0	0
Mitochondrial Protein Translocase (MPT) Family	ATP-Dependent	30	0	0	0	0	0	0	repeat	0	0
Chloroplast Envelope Protein Translocase (CEPT or Tic-Toc) Family	ATP-Dependent	4	0	0	1	0	1	0	repeat	0	0
Ion Channels			Short exposures		Long exposures
Family Name	Transporter Type	In genome	Increase	Decrease	Increase	Decrease	up	down
Total		137	3	3	8	5	8	6	repeat	3	1
Voltage-gated Ion Channel (VIC) Superfamily	Ion Channels	31	1	1	1	2	1	2	repeat	1	1
Glutamate-gated Ion Channel (GIC) Family of Neurotransmitter Receptors	Ion Channels	21	1	0	1	0	1	0	repeat	1	0
Ammonia Transporter Channel (Amt) Family	Ion Channels	12	0	0	1	0	1	0	repeat	0	0
Non-selective Cation Channel-2 (NSCC2) Family	Ion Channels	1	0	0	0	0	0	0	repeat	0	0
Chloroplast Envelope Anion Channel-forming Tic110 (Tic110) Family	Ion Channels	2	0	0	0	0	0	0	repeat	0	0
Small Conductance Mechanosensitive Ion Channel (MscS) Family	Ion Channels	5	0	0	1	0	1	0	repeat	0	0
Annexin (Annexin) Family	Ion Channels	9	1	0	1	0	1	0	repeat	1	0
CorA Metal Ion Transporter (MIT) Family	Ion Channels	10	0	0	0	0	0	0	repeat	0	0
Copper Transporter (Ctr) Family	Ion Channels	7	0	0	1	0	1	0	repeat	0	0
Major Intrinsic Protein (MIP) Family	Ion Channels	37	0	2	2	3	2	4	repeat	0	0
Nucleotide-sensitive Anion-selective Channel, ICln (ICln) Family	Ion Channels	2	0	0	0	0	0	0	repeat	0	0
Secondary Transporter			Short exposures		Long exposures
Family Name	Transporter Type	In genome	Increase	Decrease	Increase	Decrease	up	down
Total		860	50	21	35	37	75	54	repeat	10	4
Major Facilitator Superfamily (MFS)	Secondary Transporter	151	9	5	8	6	15	10	repeat	2	1
ATP:ADP Antiporter (AAA) Family	Secondary Transporter	2	1	0	0	0	1	0	repeat	0	0
Telurite-resistance/Dicarboxylate Transporter (TDT) Family	Secondary Transporter	9	0	1	1	1	1	2	repeat	0	0
Proton-dependent Oligopeptide Transporter (POT) Family＊	Secondary Transporter	86	5	2	2	8	6	9	repeat	1	1
Amino Acid/Auxin Permease (AAAP) Family	Secondary Transporter	63	6	2	2	2	6	4	repeat	2	0
Ca2+:Cation Antiporter (CaCA) Family	Secondary Transporter	16	0	0	0	1	0	1	repeat	0	0
Glycoside-Pentoside-Hexuronide (GPH):Cation Symporter Family	Secondary Transporter	7	0	0	0	0	0	0	repeat	0	0
Inorganic Phosphate Transporter (PiT) Family	Secondary Transporter	1	0	0	0	0	0	0	repeat	0	0
Solute:Sodium Symporter (SSS) Family	Secondary Transporter	1	0	0	0	1	0	1	repeat	0	0
Bile Acid:Na+ Symporter (BASS) Family	Secondary Transporter	6	0	0	0	0	0	0	repeat	0	0
Mitochondrial Carrier (MC) Family	Secondary Transporter	61	5	0	0	0	5	0	repeat	0	0
Amino Acid-Polyamine-Organocation (APC) Family	Secondary Transporter	27	3	0	0	2	3	2	repeat	0	0
Cation-Chloride Cotransporter (CCC) Family	Secondary Transporter	2	0	0	0	0	0	0	repeat	0	0
Anion Exchanger (AE) Family	Secondary Transporter	3	0	0	0	0	0	0	repeat	0	0
Monovalent Cation:Proton Antiporter-1 (CPA1) Family	Secondary Transporter	7	0	0	0	0	0	0	repeat	0	0
Monovalent Cation:Proton Antiporter-2 (CPA2) Family	Secondary Transporter	20	1	0	1	0	1	0	repeat	1	0
K+ Transporter (Trk) Family	Secondary Transporter	7	0	0	2	0	2	0	repeat	0	0
Nucleobase:Cation Symporter-1 (NCS1) Family＊	Secondary Transporter	1	0	1	0	0	0	1	repeat	0	0
Cation Diffusion Facilitator (CDF) Family	Secondary Transporter	9	0	0	1	0	1	0	repeat	0	0
Nucleobase:Cation Symporter-2 (NCS2) Family	Secondary Transporter	14	0	0	0	1	0	1	repeat	0	0
Hydroxy/Aromatic Amino Acid Permease (HAAAP) Family	Secondary Transporter	3	0	0	0	0	0	0	repeat	0	0
Lysosomal Cystine Transporter (LCT) Family	Secondary Transporter	2	0	0	0	0	0	0	repeat	0	0
Arsenite-Antimonite (ArsB) Efflux Family	Secondary Transporter	3	0	0	0	0	0	0	repeat	0	0
Divalent Anion:Na+ Symporter (DASS) Family	Secondary Transporter	7	1	0	0	1	1	1	repeat	0	0
Chloride Carrier/Channel (ClC) Family	Secondary Transporter	9	0	0	0	1	0	1	repeat	0	0
Zinc (Zn2+)-Iron (Fe2+) Permease (ZIP) Family	Secondary Transporter	18	0	2	3	1	3	2	repeat	0	1
Glycerol Uptake (GUP) Family	Secondary Transporter	1	0	0	0	0	0	0	repeat	0	0
Ni2+-Co2+ Transporter (NiCoT) Family	Secondary Transporter	2	0	0	0	0	0	0	repeat	0	0
Sulfate Permease (SulP) Family＊	Secondary Transporter	14	3	3	1	0	3	3	repeat	1	0
Metal Ion (Mn2+-iron) Transporter (Nramp) Family	Secondary Transporter	14	0	0	0	0	0	0	repeat	0	0
Equilibrative Nucleoside Transporter (ENT) Family	Secondary Transporter	4	0	0	0	0	0	0	repeat	0	0
Resistance-Nodulation-Cell Division (RND) Superfamily	Secondary Transporter	3	0	0	0	0	0	0	repeat	0	0
NhaD Na+:H+ Antiporter (NhaD) Family	Secondary Transporter	1	0	0	0	0	0	0	repeat	0	0
Twin Arginine Targeting (Tat) Family	Secondary Transporter	3	0	0	0	0	0	0	repeat	0	0
Multidrug/Oligosaccharidyl-lipid/Polysaccharide (MOP) Flippase Superfamily	Secondary Transporter	57	5	1	3	3	7	4	repeat	1	0
Oligopeptide Transporter (OPT) Family＊	Secondary Transporter	29	0	3	0	2	0	4	repeat	0	1
Auxin Efflux Carrier (AEC) Family	Secondary Transporter	19	1	0	1	0	2	0	repeat	0	0
Drug/Metabolite Transporter (DMT) Superfamily	Secondary Transporter	123	8	1	6	5	13	6	repeat	1	0
Folate-Biopterin Transporter (FBT) Family	Secondary Transporter	8	0	0	0	0	0	0	repeat	0	0
K+ Uptake Permease (KUP) Family	Secondary Transporter	27	1	0	2	0	3	0	repeat	0	0
Chloroplast Maltose Exporter (MEX) Family	Secondary Transporter	1	0	0	0	0	0	0	repeat	0	0
Aromatic Acid Exporter (ArAE) Family	Secondary Transporter	14	1	0	2	1	2	1	repeat	1	0
Cytochrome Oxidase Biogenesis (Oxa1) Family	Secondary Transporter	5	0	0	0	1	0	1	repeat	0	0
Unclassified			Short exposures		Long exposures
Family Name	Transporter Type	In genome	Increase	Decrease	Increase	Decrease
Total		4	0	0	0	0
Ferroportin (FP) Family	Unclassified	1	0	0	0	0
Peroxisomal Protein Importer (PPI) Family	Unclassified	3	0	0	0	0
Functional categories of genes, total number of genes found within the rice genome, numbers of genes present on and detected on arrays,
and numbers of genes showing significant differences (FDR <0.1) in transcript abundance are shown in rows and columns labeled accordingly.
Transporter families that are overrepresented in the response group are shown with asterisks (P<0.05).

## Sheet: Secondary
Secondary Transporter
		Short exposures						Long exposures
				log2[Fold change (treatment/control)]						log2[Fold change (treatment/control)]
TIGR Locus ID	RAB-DB Locus ID	FDR	P Value	1	2	3	mean (N=3)	FDR	P Value	1	2	3	mean (N=3)	Description
The Major Facilitator Superfamily (MFS)
LOC_Os01g04190	Os01g0133400	0.209156	0.16459	0.312081	0.17385	0.0332099	0.173047	0.0388869	0.00454023	0.28186	0.227367	0.279438	0.262889	Hexose transporter (Fragment).
LOC_Os01g10240	Os01g0199350
LOC_Os01g16260	Os01g0268100	0.340665	0.294014	0.0820416	0.425586	0.0231151	0.176914	0.0521606	0.0181739	0.630943	0.945398	1.01454	0.863626	Major facilitator superfamily antiporter.
LOC_Os01g17214	Os01g0279400	0.0668148	0.0304082	0.232844	0.388707	0.444992	0.355514	0.088033	0.0510617	-0.533997	-1.29043	-0.975275	-0.933236	Major facilitator superfamily antiporter.
LOC_Os01g17240	Os01g0279700		0.492966	0.114042	1.0435	-0.216306	0.313744		0.0226496	-1.3149	-1.6634	-0.966051	-1.31478	Major facilitator superfamily protein.
LOC_Os01g22710	Os01g0330600	0.0475267	0.0109035	1.1879	0.820255	1.01953	1.00923	0.035365	0.00141603	1.3829	1.21838	1.34275	1.31468	General substrate transporter family protein.
LOC_Os01g36720	Os01g0547600
LOC_Os01g38670	Os01g0567500		0.566985	0.187182	-0.902207	0.023728	-0.230432		0.511071	-0.0935242	-0.193124	0.089696	-0.0656506	Monosaccharide transporter 3.
LOC_Os01g38680	Os01g0567600	0.0478952	0.0114939	2.75972	1.92571	2.67803	2.45448	0.0407015	0.00626367	0.462203	0.59631	0.488669	0.515728	H(+)/MONOSACCHARIDE cotransporter.
LOC_Os01g46860	Os01g0657100		0.0238836	0.311904	0.297931	0.181042	0.263626		0.0491185	-0.0949042	-0.204735	-0.126156	-0.141932	Phosphate transporter PT4.
LOC_Os01g50820	Os01g0704100	0.0418233	0.00544801	-0.880391	-0.69554	-0.873585	-0.816505		0.0919732	1.12412	0.542674	0.389977	0.685591	Membrane transporter.
LOC_Os01g63290	Os01g0852200	0.0592375	0.0229911	-0.325172	-0.186718	-0.276196	-0.262695		0.0654128	0.0840256	0.0355081	0.102116	0.0738831	Major facilitator superfamily protein.
LOC_Os01g73590	Os01g0966900	0.234081	0.188996	0.565319	0.0247105	0.330428	0.306819	0.0500726	0.0159719	0.462234	0.714914	0.68155	0.619566	Sorbitol transporter.
LOC_Os02g02170	Os02g0112100		0.11321	0.201661	0.225483	0.0419385	0.156361		0.474689	1.02498	-0.160051	0.0819022	0.31561	BCH2.
LOC_Os02g02190	Os02g0112600	0.0763697	0.0394068	-0.513335	-0.243808	-0.472432	-0.409858		0.0859492	0.786325	0.355769	1.20677	0.782955	Membrane transporter.
LOC_Os02g06540	Os02g0160400		0.0831907	0.487956	0.209455	0.208463	0.301958		0.0567608	0.425033	0.409644	0.832107	0.555594	H(+)/hexose cotransporter (MONOSACCHARIDE transporter STP4).
LOC_Os02g13560	Os02g0229400	0.0412971	0.0047976	-2.06615	-1.79128	-1.63059	-1.82934	0.0347547	0.00108194	-1.12357	-1.20005	-1.25941	-1.19434	Hexose transporter.
LOC_Os02g17500	Os02g0274900	0.0418233	0.00544549	-0.360441	-0.27931	-0.337338	-0.325697	0.0405111	0.00603333	-0.486382	-0.588497	-0.637611	-0.57083	General substrate transporter family protein.
LOC_Os02g36414	Os02g0573500	0.047602	0.0109996	-0.728258	-0.911198	-1.0568	-0.898752		0.459041	0.129501	-0.206252	-0.250804	-0.109185	Monosaccharide transporter 1.
LOC_Os02g36440	Os02g0574000		0.0747255	-2.16249	-0.698294	-1.52626	-1.46235		0.107227	-0.70807	-2.90658	-3.47054	-2.36173	Monosaccharide transporter 1.
LOC_Os02g36450	Os02g0574100		0.498671	0.163574	-1.53524	0.0307629	-0.446968		0.545363	-0.0600205	-0.154775	0.0722344	-0.0475203	General substrate transporter family protein.
LOC_Os02g36490	Os02g0574500	0.0404458	0.00315193	-0.765725	-0.633564	-0.736297	-0.711862	0.0425687	0.00823561	0.298359	0.408854	0.344969	0.350727	Conserved hypothetical protein.
LOC_Os02g39750	Os02g0610900
LOC_Os02g43620	Os02g0652800		0.833146	-1.12016	0.738714	-0.00634168	-0.129262		0.0295049	0.770403	1.43931	1.08894	1.09955	Major facilitator superfamily protein.
LOC_Os02g44730	Os02g0667500	0.0367487	0.000723	-3.17153	-2.89727	-2.98103	-3.01661		0.865116	-0.659796	0.223457	0.66063	0.0747639	Hypothetical protein.
LOC_Os02g58530	Os02g0832100
LOC_Os03g01170	Os03g0101300	0.154483	0.112162	-0.7079	-0.13962	-0.720305	-0.522608	0.0886554	0.0516844	-0.316115	-0.775666	-0.669638	-0.58714	Monosaccharide transporter 3.
LOC_Os03g02380	Os03g0114800	0.881389	0.86493	0.262139	-0.395402	0.259802	0.0421797	0.0567606	0.0227842	-0.345318	-0.593269	-0.54591	-0.494832	Protein of unknown function DUF791 family protein.
LOC_Os03g03680
LOC_Os03g04360	Os03g0136400		0.248902	0.223057	-0.0117893	0.116425	0.109231		0.369705	-1.10036	-0.191187	0.0698983	-0.407215	Inorganic phosphate transporter 1.
LOC_Os03g05610	Os03g0150500		0.15896	0.21257	0.244214	0.0153911	0.157392		0.527636	-0.0947542	-0.181116	0.0923561	-0.0611712	Phosphate transporter 6.
LOC_Os03g05620	Os03g0150600	0.0467252	0.0102461	1.49779	1.27344	1.04794	1.27306	0.0415318	0.00730251	1.47913	1.36849	1.81262	1.55342	High affinity phosphate transporter 2 (Phosphate transporter).
LOC_Os03g05640	Os03g0150800	0.0576355	0.0214742	-0.347465	-0.220988	-0.235738	-0.268064	0.0555592	0.0215763	-0.921603	-0.550021	-0.874098	-0.781907	High affinity phosphate transporter 2 (Phosphate transporter).
LOC_Os03g10090	Os03g0197100		0.148428	0.179271	0.210208	0.643678	0.344386	0.0399044	0.0053574	3.12258	2.41936	2.88228	2.80808	Sugar transporter protein.
LOC_Os03g10100	Os03g0197200		0.338304	-0.321748	-0.0892275	0.027052	-0.127974		0.0415432	1.09718	2.13509	1.2983	1.51019	Sorbitol transporter.
LOC_Os03g11900	Os03g0218400	0.041849	0.00549422	4.35932	3.38803	4.15059	3.96598	0.0318878	0.000162135	1.49041	1.48372	1.43127	1.46847	Hexose transporter.
LOC_Os03g24860	Os03g0363500		0.0269836	-1.05294	-1.36191	-0.74928	-1.05471		0.00957161	0.494669	0.564496	0.399211	0.486125	Sugar transporter-like protein.
LOC_Os03g24870	Os03g0363600	0.0411723	0.00441041	-1.88984	-1.568	-1.95815	-1.80533	0.0437182	0.00914388	-1.30532	-1.42801	-1.78893	-1.50742	Sugar transporter-like protein.
LOC_Os03g39710	Os03g0594400	0.222264	0.177329	0.675853	0.650713	0.0103531	0.44564		0.172547	0.0221881	0.697711	0.590473	0.436791	Monosaccharide transporter 2.
LOC_Os03g43720	Os03g0638200	0.125272	0.0842654	-0.253326	-0.429264	-0.763165	-0.481918		0.515066	-0.27249	0.401905	0.397841	0.175752	Transporter-like protein.
LOC_Os03g47810	Os03g0682100
LOC_Os03g58580	Os03g0800000	0.265479	0.219495	0.027895	-0.322769	-0.37193	-0.222268	0.0357537	0.00171057	-1.62599	-1.41914	-1.4691	-1.50474	Conserved hypothetical protein.
LOC_Os03g59450	Os03g0809100	0.0467252	0.010248	0.87222	0.609156	0.758798	0.746724	0.0807794	0.0445844	-0.442674	-0.96258	-0.953588	-0.786281	Major facilitator superfamily protein.
LOC_Os03g60820	Os03g0823100	0.039604	0.00195686	0.659168	0.729165	0.628526	0.672286		0.160901	0.33484	0.0333805	0.202744	0.190321	Sugar transporter-like protein.
LOC_Os04g10690	Os04g0185600		0.247968	1.53662	0.535969	0.0481328	0.706908		0.585209	-0.066433	0.900223	-0.173417	0.220124	Phosphate transporter 6.
LOC_Os04g10750	Os04g0186400	0.0512328	0.014878	-1.16412	-1.41678	-1.78218	-1.45436	0.0388173	0.00446323	0.641709	0.784277	0.796342	0.740776	Phosphate transporter 6.
LOC_Os04g10800	Os04g0186800		0.385185	0.172954	2.08178	-0.0299988	0.741578		0.00716763	3.94738	2.95858	3.30444	3.40347	Transmembrane protein.
LOC_Os04g31924	Os04g0388700	0.042695	0.00628626	1.64902	1.25341	1.53982	1.48075		0.0362541	-0.58125	-0.289939	-0.419959	-0.430383	Nodulin-like domain containing protein.
LOC_Os04g37970	Os04g0452600	0.0396273	0.00224208	-0.618471	-0.603029	-0.700946	-0.640815	0.04077	0.0064222	1.26407	1.07973	1.43053	1.25811	Sugar transporter family protein.
LOC_Os04g37980	Os04g0452700	0.039604	0.00220243	-0.583175	-0.504602	-0.583118	-0.556965		0.0972627	0.125404	0.332137	0.495293	0.317611	Monosaccharide transporter 1.
LOC_Os04g37990	Os04g0453200	0.330534	0.283833	0.0215055	-0.504906	-0.183531	-0.222311		0.343942	-0.184917	0.507719	0.568201	0.297001	Monosaccharide transporter 1.
LOC_Os04g38010	Os04g0453300	0.04454	0.00803853	-0.651182	-0.476152	-0.599544	-0.575626		0.28386	-0.687619	-0.063301	-0.118023	-0.289648	Monosaccharide transporter 1.
LOC_Os04g38026	Os04g0453400	0.137773	0.0961531	-0.208967	-0.443536	-0.749166	-0.467223		0.107672	-0.858511	-0.186092	-0.90775	-0.650785	Sugar transporter family protein.
LOC_Os04g38220	Os04g0454200	0.0722498	0.0355714	-0.789962	-0.464463	-0.947668	-0.734031		0.138639	0.158991	0.25222	0.633891	0.348367	Monosaccharide transporter 1.
LOC_Os04g41460	Os04g0491700	0.157309	0.114878	-0.17962	-0.032857	-0.144776	-0.119084	0.0375751	0.00297494	-0.576535	-0.69722	-0.638372	-0.637376	General substrate transporter family protein.
LOC_Os04g42420	Os04g0502800		4.89e-05	-0.687804	-0.688829	-0.674003	-0.683545	0.0410144	0.00665522	-0.377849	-0.476892	-0.374459	-0.409733	Nodulin-like protein.
LOC_Os04g43210	Os04g0511400		0.0765966	0.15889	0.52001	0.418989	0.365963		0.366855	-0.104975	-0.200621	0.0510547	-0.0848469	General substrate transporter family protein.
LOC_Os04g44430	Os04g0525900	0.10016	0.0610913	-0.42309	-0.261915	-0.662735	-0.449247		0.0838656	0.15018	0.188855	0.0529507	0.130662	Major facilitator superfamily protein.
LOC_Os04g44750	Os04g0529800	0.0512237	0.0148651	0.694296	0.761725	1.02877	0.828265		0.563933	0.11455	-0.27143	-0.0722276	-0.076369	General substrate transporter family protein.
LOC_Os04g46880	Os04g0555300	0.0410193	0.00433705	-0.637455	-0.519421	-0.638644	-0.598507	0.0706376	0.0354539	0.423068	0.2798	0.562477	0.421782	Major facilitator superfamily protein.
LOC_Os04g51970	Os04g0609200	0.0435604	0.00710352	0.859577	0.652755	0.844483	0.785605	0.0707793	0.0355832	-0.236385	-0.385549	-0.481436	-0.36779	Transporter-like protein.
LOC_Os04g58220	Os04g0679000	0.0509885	0.0146458	0.58177	0.411614	0.629889	0.541091	0.0619565	0.0275451	0.395515	0.708526	0.689641	0.597894	Sorbitol transporter.
LOC_Os04g58230
LOC_Os04g53930	Os04g0631100	0.045165	0.00867547	2.32994	1.69041	2.18966	2.07	0.0395389	0.00496521	0.697524	0.548769	0.601252	0.615848	General substrate transporter family protein.
LOC_Os05g32900	Os05g0396000
LOC_Os05g37820	Os05g0451100	0.0757297	0.038846	0.560788	0.844376	1.1625	0.855889		0.13564	-0.0356226	-0.290805	-0.261517	-0.195981	General substrate transporter family protein.
LOC_Os05g49260	Os05g0567700	0.0802107	0.0430529	-0.350232	-0.362579	-0.167828	-0.293547	0.0363594	0.00213234	-0.714639	-0.782879	-0.839248	-0.778922	Integral membrane protein.
LOC_Os05g49270	Os05g0567800	0.0851849	0.0475821	-0.41604	-0.194683	-0.25991	-0.290211	0.0363594	0.00214181	-0.757482	-0.862127	-0.88216	-0.833923	Integral membrane protein.
LOC_Os05g50280	Os05g0579000	0.045165	0.00857325	-0.825972	-0.595879	-0.71757	-0.71314	0.0336304	0.000723562	-0.194225	-0.206347	-0.213035	-0.204536	Integral membrane protein.
LOC_Os06g04900	Os06g0141100	0.0741708	0.0373885	0.385847	0.489699	0.235757	0.370434		0.346794	-0.194479	0.0213147	-0.0575676	-0.0769106	NUDIX hydrolase domain containing protein.
LOC_Os06g08110	Os06g0179200	0.034417	0.000174	-1.0872	-1.04489	-1.04557	-1.05922	0.0400906	0.0055037	-0.921102	-1.19456	-1.08628	-1.06731	Nodulin-like protein.
LOC_Os06g08170	Os06g0179900		0.261341	-0.447627	-1.35473	-0.0232838	-0.608546		0.145698	-0.0924306	-0.791006	-0.541952	-0.475129	Major facilitator superfamily protein.
LOC_Os06g21930
LOC_Os06g21920	Os06g0324800		0.208567	-0.225246	-0.550742	-0.0416682	-0.272552		0.0747054	-0.91863	-0.481044	-1.42573	-0.941802	Major facilitator superfamily protein.
LOC_Os06g21950	Os06g0325200		0.0151029	0.199217	0.269585	0.181323	0.216708		0.152946	-0.181464	-1.51194	-0.907057	-0.866821	(No Hit)
LOC_Os07g01560	Os07g0106200	0.0330563	0.000163	1.37024	1.34541	1.31112	1.34226	0.0357497	0.00149738	1.02935	1.11913	0.981209	1.04323	Monosaccharide transporter 3.
LOC_Os07g03910	Os07g0131200	0.172637	0.129344	-0.177518	-0.141999	-0.476115	-0.265211	0.0465846	0.0119974	0.420707	0.611552	0.583906	0.538722	Sugar transporter family protein.
LOC_Os07g03960	Os07g0131600		0.175042	0.21899	0.309086	0.013527	0.180535		0.0405256	0.75602	0.795953	0.376901	0.642958	Monosaccharide transporter 3.
LOC_Os07g05640	Os07g0151200	0.125686	0.084692	-0.395587	-0.374723	-0.906599	-0.55897		0.308987	-0.0937858	0.329319	0.353521	0.196352	General substrate transporter family protein.
LOC_Os07g08310
LOC_Os07g09010	Os07g0187900	0.126502	0.085526	2.54387	1.03518	1.11721	1.56542	0.0771409	0.0413051	1.27154	1.55503	2.5044	1.77699	Nodule-specific protein-like.
LOC_Os07g10590	Os07g0206600		0.959471	1.08491	-0.978935	-0.00339687	0.0341935		0.952125	-0.062063	1.35882	-1.1491	0.0492176	Hexose transporter.
LOC_Os07g10820	Os07g0208900		0.0091869	-1.85052	-1.32785	-1.72843	-1.6356	0.0401883	0.00581419	-1.46489	-1.82429	-1.89052	-1.72657	Major facilitator superfamily protein.
LOC_Os07g37320	Os07g0559700	0.044143	0.00763122	2.68467	2.0564	2.73918	2.49342	0.0484902	0.0141291	0.645239	0.42382	0.588097	0.552385	Monosaccharide transporter 3.
LOC_Os07g37454	Os07g0561800	0.299075	0.252737	-0.232543	-1.24138	-0.176651	-0.550191	0.0671202	0.0323901	-0.60633	-1.108	-1.16175	-0.958695	Hypothetical protein.
LOC_Os07g37510	Os07g0562300	0.15529	0.11292	0.497443	0.3745	1.18551	0.685819		0.163371	0.0581579	0.46286	0.237627	0.252882	General substrate transporter family protein.
LOC_Os07g37530	Os07g0562400		0.742051	0.273857	-0.492033	-0.0338657	-0.0840138		0.00984025	1.24955	1.32066	0.939774	1.16999	General substrate transporter family protein.
LOC_Os07g38400	Os07g0571700	0.0927399	0.0544702	-0.116565	-0.268726	-0.166527	-0.183939	0.0333318	0.00052412	-1.10124	-1.18265	-1.10926	-1.13105	Transporter-like protein.
LOC_Os07g39350	Os07g0582400	0.591963	0.552754	0.445054	0.0552692	-0.137053	0.12109		0.461837	-0.0209723	0.0264473	0.0534487	0.0196412	Sorbitol transporter.
LOC_Os07g39360	Os07g0582500	0.0804636	0.0433471	1.62138	0.764525	1.64103	1.34231	0.0465846	0.0120157	1.10326	1.52522	1.60752	1.412	Sugar transporter family protein.
LOC_Os07g39400	Os07g0583000	0.194929	0.150828	-0.143332	-0.0241851	-0.218625	-0.128714	0.0364589	0.0023472	0.304896	0.285627	0.257632	0.282719	Ribosome associated membrane RAMP4 family protein.
LOC_Os08g06010	Os08g0156600	0.0437625	0.00729924	-0.710707	-0.960256	-0.852903	-0.841289		0.188809	0.0327206	0.322226	0.58693	0.313959	Major facilitator superfamily protein.
LOC_Os08g08070	Os08g0178200		0.0599501	0.465018	0.639177	1.09598	0.733391		0.0143119	0.442829	0.49113	0.654465	0.529475	Monosaccharide transporter 3.
LOC_Os08g15450	Os08g0254300
LOC_Os08g31670	Os08g0409900		0.103799	0.338743	0.100431	0.168337	0.202504		0.0311403	-0.460298	-0.24631	-0.328221	-0.344943	Major facilitator superfamily protein.
LOC_Os08g31700	Os08g0410500	0.045044	0.00844492	-0.654129	-0.472882	-0.573999	-0.567004	0.0474332	0.0128613	-0.629002	-0.492364	-0.428417	-0.516595	Major facilitator superfamily protein.
LOC_Os08g31710
LOC_Os08g42010	Os08g0532400	0.0398428	0.00239101	-0.58894	-0.675454	-0.581568	-0.61532		0.480058	-0.0658398	0.104215	0.111031	0.0498018	Nodulin-like protein.
LOC_Os08g45000	Os08g0564000	0.118177	0.0777379	-0.0682134	-0.174164	-0.0874606	-0.109946	0.0536023	0.0196662	0.635127	1.00573	0.720544	0.787132	Phosphate transporter 6.
LOC_Os09g09520	Os09g0268300		0.0359939	0.366342	0.230677	0.470347	0.355789		0.105898	-0.684918	-0.263585	-1.10237	-0.683625	Monosaccharide transporter 3.
LOC_Os09g12590	Os09g0297300
LOC_Os09g15330	Os09g0322000	0.0792522	0.0421372	0.735917	0.483014	0.35708	0.525337	0.0477377	0.0131813	-0.0901919	-0.0761051	-0.113172	-0.0931562	H(+)/hexose cotransporter.
LOC_Os09g20480	Os09g0371000	0.152658	0.110482	1.66144	1.16639	0.344457	1.05743	0.0898585	0.0528213	0.617137	1.47701	1.4577	1.18395	Major facilitator superfamily protein.
LOC_Os09g20490	Os09g0371100		0.690381	-0.0295043	-0.101658	0.0646466	-0.0221718		0.176199	-0.0887651	-0.505519	-0.963912	-0.519399	(No Hit)
LOC_Os09g20500	Os09g0371200		0.0330085	-1.51974	-1.02923	-0.813868	-1.12095	0.0318878	0.000143965	-1.08244	-1.11875	-1.07696	-1.09271	Major facilitator superfamily protein.
LOC_Os09g20510	Os09g0371300		0.249076	0.328158	0.106931	0.0141932	0.149761	0.0475523	0.0130083	-0.313763	-0.388435	-0.469562	-0.390587	Major facilitator superfamily protein.
LOC_Os09g20520	Os09g0371400
LOC_Os09g23110	Os09g0394500	0.149423	0.107217	-0.0208436	-0.0917653	-0.0598145	-0.0574745		0.536842	0.0411845	0.131954	-0.0540667	0.0396907	General substrate transporter family protein.
LOC_Os09g24924	Os09g0416200	0.0563171	0.0202419	0.42982	0.261811	0.410508	0.36738		0.0902171	-0.843979	-0.510499	-0.248321	-0.534266	H(+)/hexose cotransporter.
LOC_Os09g27900	Os09g0452300	0.0689106	0.0323326	-0.564784	-0.51061	-0.290379	-0.455258	0.0526904	0.0187826	-0.317234	-0.198816	-0.309558	-0.275203	(No Hit)
LOC_Os09g36600	Os09g0536700	0.0561974	0.0201392	0.908895	0.603541	0.604232	0.705556	0.0817443	0.0453977	0.390234	0.81548	0.512649	0.572788	Nodulin-like domain containing protein.
LOC_Os09g38410	Os09g0556400		0.0958814	-0.85283	-0.844048	-0.21094	-0.63594		0.0564531	-1.24097	-0.57254	-0.68448	-0.832665	Hypothetical protein.
LOC_Os09g38690	Os09g0559800	0.964449	0.958484	0.0125809	0.091938	-0.115153	-0.0035448	0.0442214	0.00959048	-0.364875	-0.491556	-0.505805	-0.454079	Transporter-like protein.
LOC_Os09g39680	Os09g0570400	0.0367487	0.000606	-0.464479	-0.487828	-0.448223	-0.466843	0.0720977	0.036745	0.20758	0.100325	0.172748	0.160217	General substrate transporter family protein.
LOC_Os10g08850	Os10g0169900
LOC_Os10g13440
LOC_Os10g21590	Os10g0360100	0.066057	0.0296531	1.15177	0.614757	0.874268	0.880266	0.0567916	0.0228161	0.277569	0.43964	0.476832	0.398013	Sugar transporter protein.
LOC_Os10g30770	Os10g0444600	0.0814655	0.0444351	1.38747	0.682235	0.852413	0.974038	0.0609465	0.0266694	1.06886	1.87933	1.86112	1.60311	Phosphate transporter (Fragment).
LOC_Os10g30790	Os10g0444700	0.0647717	0.0284058	1.1154	0.619205	0.795246	0.843285	0.0465846	0.0120443	0.803692	1.18243	1.08167	1.0226	Phosphate transporter 6.
LOC_Os10g37520	Os10g0519600	0.0721238	0.0354285	-0.939592	-0.766562	-0.461536	-0.722563	0.0803917	0.0441868	-0.238626	-0.522297	-0.504508	-0.42181	Protein of unknown function DUF791 family protein.
LOC_Os10g39440	Os10g0539900	0.0327406	0.000112	-1.11522	-1.08113	-1.07987	-1.09208	0.0968205	0.0590873	-0.234988	-0.174649	-0.0891361	-0.166258	Sugar transporter family protein.
LOC_Os10g40950	Os10g0558800	0.0431775	0.00682808	1.45818	1.24521	1.66406	1.45582	0.0531535	0.0192723	0.556626	0.802138	0.919851	0.759539	Major facilitator superfamily protein.
LOC_Os10g41190	Os10g0561300	0.344778	0.298059	0.251101	0.392361	-0.0706321	0.190943	0.0537962	0.0198081	0.301811	0.378103	0.228282	0.302732	H(+)/MONOSACCHARIDE cotransporter.
LOC_Os10g42830	Os10g0579200	0.0491637	0.0129025	-0.439722	-0.312107	-0.460266	-0.404032	0.0715444	0.0362329	-0.481304	-0.246834	-0.326771	-0.351636	Sugar transporter family protein.
LOC_Os11g04020	Os11g0134900		0.052661	-1.82332	-1.82046	-3.53869	-2.39416		0.122889	-0.262301	-1.33388	-0.800574	-0.798918	Major facilitator superfamily antiporter.
LOC_Os11g04030	Os11g0135000		0.0532483	-1.9088	-1.82633	-0.783363	-1.50617		0.0449462	-1.24417	-1.19197	-0.561682	-0.999274	Major facilitator superfamily antiporter.
LOC_Os11g04060	Os11g0135300	0.0522315	0.0159381	-0.910408	-0.724928	-0.583969	-0.739768	0.0363594	0.00214747	-1.74567	-2.02885	-1.80415	-1.85955	Major facilitator superfamily antiporter.
LOC_Os11g04150	Os11g0136400		0.45988	0.19933	-3.40682	0.0148788	-1.06421		0.51526	-0.0736336	-0.160411	0.0735133	-0.0535104	Conserved hypothetical protein.
LOC_Os11g05390	Os11g0151500	0.0632035	0.0269514	-1.44201	-1.68943	-2.48159	-1.87101		0.130077	-0.138608	-0.0669002	-0.292487	-0.165998	Major facilitator superfamily protein.
LOC_Os11g08370	Os11g0186800		0.982023	0.409683	-0.409395	-0.0183301	-0.0060142	0.0474799	0.0129008	-0.873584	-0.999513	-1.28154	-1.05155	Major facilitator superfamily protein.
LOC_Os11g28610	Os11g0475600	0.0498796	0.0135237	0.519916	0.400454	0.606772	0.509047		0.0348116	0.40918	0.507767	0.770305	0.562417	Hexose transporter.
LOC_Os11g38160	Os11g0594000		0.0947888	2.55043	2.93546	0.712522	2.06614		0.559074	-0.526063	1.65711	0.206027	0.445693	General substrate transporter family protein.
LOC_Os11g40540	Os11g0620400	0.153405	0.111176	0.408177	0.230373	0.0988969	0.245816		0.0723896	-0.156281	-0.422004	-0.486605	-0.354963	General substrate transporter family protein.
LOC_Os11g41840	Os11g0637100
LOC_Os11g41850	Os11g0637200		0.00969492	-1.56909	-1.54824	-1.13707	-1.41813	0.0462419	0.0115725	-1.26788	-1.6586	-1.17422	-1.3669	Sugar transporter protein.
LOC_Os11g41870	Os11g0637400	0.135672	0.0941505	0.433905	0.11203	0.301472	0.282469	0.0625591	0.0281913	0.460958	0.776262	0.850315	0.695845	Sorbitol transporter.
LOC_Os11g42430	Os11g0643800	0.373028	0.326619	-0.495012	-0.494967	0.154	-0.27866	0.0459622	0.0113495	-0.827523	-1.16045	-0.883984	-0.957319	(No Hit)
LOC_Os11g04104	Os11g0135900	0.0399925	0.0025784	1.7302	1.51868	1.46931	1.57273		0.332112	-0.59512	0.120056	-0.317485	-0.264183	Major facilitator superfamily protein.
LOC_Os12g03830	Os12g0132500	0.0545839	0.0183601	-2.56939	-1.82972	-2.98662	-2.46191	0.074893	0.0392562	-0.404006	-0.824188	-0.568077	-0.598757	Major facilitator superfamily antiporter.
LOC_Os12g03860	Os12g0132800		0.432818	0.196775	0.168386	-0.0943705	0.0902633		0.0386157	-1.03283	-0.501224	-0.743363	-0.759139	Major facilitator superfamily antiporter.
LOC_Os12g03870	Os12g0133000		0.298259	0.201759	0.908279	0.0211304	0.377056		0.00866447	-1.80246	-2.43919	-2.41152	-2.21773	Major facilitator superfamily antiporter.
LOC_Os12g03950	Os12g0133300		0.221812	0.223995	0.230008	-0.0203912	0.144537		0.974031	0.0845452	-0.179176	0.0849352	-0.0032319	Major facilitator superfamily antiporter.
LOC_Os12g04640	Os12g0140500
LOC_Os12g07970	Os12g0180100	0.110642	0.070667	-1.42715	-0.68504	-0.63083	-0.91434	0.0423623	0.00809774	-1.01132	-1.38932	-1.23283	-1.21116	Major facilitator superfamily protein.
LOC_Os12g29950	Os12g0484600	0.039604	0.00195512	-0.777725	-0.794663	-0.687216	-0.753201	0.0657632	0.0310671	-0.886323	-0.486358	-0.909145	-0.760608	Nodule-specific protein-like.
LOC_Os12g32760	Os12g0512100	0.125236	0.0842303	0.450656	0.12774	0.427641	0.335346		0.301442	-0.512464	-0.011735	-0.110178	-0.211459	General substrate transporter family protein.
LOC_Os12g32940	Os12g0514000	0.105895	0.0663885	-0.661511	-0.266086	-0.773232	-0.566943	0.0388747	0.00453465	-0.274476	-0.27094	-0.331909	-0.292442	Sugar transporter family protein.
LOC_Os12g44060	Os12g0637700	0.0418233	0.00541231	-0.528038	-0.56638	-0.43892	-0.511113	0.045255	0.0105785	0.21671	0.251785	0.308902	0.259133	Nodulin-like domain containing protein.
LOC_Os12g44070	Os12g0637800		0.471495	0.145609	-1.10076	-0.0628886	-0.339345		0.888275	-0.0784514	-0.215197	0.379412	0.0285877	Nodulin-like domain containing protein.
LOC_Os12g44180	Os12g0639100	0.159105	0.116634	0.176683	0.186153	0.033102	0.131979	0.0375751	0.00296582	-0.377527	-0.312234	-0.346895	-0.345552	Nodulin-like domain containing protein.
LOC_Os12g03899	Os12g0133100	0.0370259	0.000748	0.64619	0.645053	0.594055	0.628433		0.175777	-0.638371	-0.042038	-0.387012	-0.355807	Major facilitator superfamily protein.
The ATP:ADP Antiporter (AAA) Family
LOC_Os01g45910	Os01g0647100	0.0330563	0.00016	1.27377	1.27649	1.32415	1.29147		0.131447	0.02732	0.181097	0.203923	0.137447	Plastidic ATP/ADP transporter (Fragment).
LOC_Os02g11740	Os02g0208100	0.0571692	0.0209725	1.07987	0.643768	0.992588	0.90541		0.0648631	0.413157	1.1796	0.952813	0.848524	Plastidic ATP/ADP transporter (Fragment).
The Telurite-resistance/Dicarboxylate Transporter (TDT) Family
LOC_Os01g14520	Os01g0247700	0.0821075	0.0449262	-1.40198	-0.620462	-1.25298	-1.09181	0.0515679	0.0174573	2.01079	3.07697	3.14615	2.74464	(No Hit)
LOC_Os01g28840	Os01g0385400		0.00894969	-1.58716	-1.13621	-1.38335	-1.36891	0.0522696	0.0183629	-0.550362	-0.838978	-0.88145	-0.75693	C4-dicarboxylate transporter/malic acid transport protein family protein.
LOC_Os01g43460	Os01g0623200	0.0414577	0.00501565	-1.40328	-1.21199	-1.55335	-1.38954	0.0833636	0.0467784	0.697007	1.61413	1.41449	1.24188	C4-dicarboxylate transporter/malic acid transport protein family protein.
LOC_Os01g12680	Os01g0226600		0.00912524	-1.35425	-1.39867	-1.01599	-1.25631		0.483247	-1.83457	-0.359236	0.468794	-0.575003	C4-dicarboxylate transporter/malic acid transport protein family protein.
LOC_Os04g48530	Os04g0574700		0.545694	0.25621	-1.27049	-0.00558018	-0.339953		0.358765	0.0778888	-0.181622	-0.636737	-0.246824	C4-dicarboxylate transporter/malic acid transport protein family protein.
LOC_Os05g13320	Os05g0219900	0.350655	0.303993	-0.000962	0.234349	0.972268	0.401885	0.038285	0.00346959	-2.45178	-3.00933	-2.8006	-2.7539	Conserved hypothetical protein.
LOC_Os05g18670	Os05g0269200
LOC_Os05g50770	Os05g0584900		0.230199	0.181869	2.90983	1.03199	1.37456		0.552464	-0.189624	-1.10558	0.37772	-0.305826	Conserved hypothetical protein.
LOC_Os07g08350	Os07g0181100		0.198118	0.139281	0.200305	-0.000735	0.11295		0.528574	-0.0729135	-0.202305	0.0860824	-0.0630455	C4-dicarboxylate transporter/malic acid transport protein family protein.
The Proton-dependent Oligopeptide Transporter (POT) Family
LOC_Os01g01360	Os01g0103100		0.56947	0.210698	-1.11807	0.0578554	-0.283171		0.0463728	-0.758389	-1.09195	-1.65133	-1.16722	TGF-beta receptor, type I/II extracellular region family protein.
LOC_Os01g04950	Os01g0142800	0.238216	0.192962	0.964112	0.280417	0.181806	0.475445	0.0542393	0.0201985	-2.07901	-1.48641	-1.30288	-1.62277	Peptide transporter.
LOC_Os01g28980	Os01g0386600	0.0921591	0.0539231	0.563305	0.238915	0.58535	0.462523	0.0877189	0.0507771	0.540276	1.3015	1.17882	1.00687	(No Hit)
LOC_Os01g37590	Os01g0556700		0.881932	0.733776	-0.0412274	-0.935897	-0.081116	0.0488068	0.0144992	-1.15362	-1.4307	-1.76402	-1.44945	Dicarboxylate transporter.
LOC_Os01g55600	Os01g0761400		0.0674373	0.219575	0.230899	0.0802836	0.176919		0.157742	1.26761	1.33274	0.0858037	0.895387	TGF-beta receptor, type I/II extracellular region family protein.
LOC_Os01g55610	Os01g0761500		0.459349	0.130398	-1.67855	-0.0286643	-0.525605		0.140559	-0.0844836	-0.158785	-0.37253	-0.205266	TGF-beta receptor, type I/II extracellular region family protein.
LOC_Os01g65100	Os01g0871500	0.105533	0.0660528	-0.526158	-0.644897	-1.22596	-0.799006	0.0903977	0.0532854	0.156094	0.388682	0.30091	0.281895	TGF-beta receptor, type I/II extracellular region family protein.
LOC_Os01g65110	Os01g0871600		0.347544	-0.773887	0.314899	-2.19185	-0.883614		0.103564	0.353422	0.133192	0.13742	0.208011	TGF-beta receptor, type I/II extracellular region family protein.
LOC_Os01g65120	Os01g0871700
LOC_Os01g65140	Os01g0871900	0.996979	0.996382	0.370403	-0.15599	-0.211567	0.00094877	0.0600577	0.0258976	0.453711	0.735062	0.815379	0.668051	TGF-beta receptor, type I/II extracellular region family protein.
LOC_Os01g65130	Os01g0871800		0.000863	-2.86331	-3.1032	-2.82928	-2.93193		0.0193747	-0.988179	-1.13155	-1.56538	-1.22837	Conserved hypothetical protein.
LOC_Os01g65150	Os01g0872000		0.551325	0.170039	-0.836154	0.00301274	-0.221034		0.365516	-0.0561603	-0.163348	-2.14094	-0.786817	TGF-beta receptor, type I/II extracellular region family protein.
LOC_Os01g65169	Os01g0872100		0.401387	-0.0376691	-1.65043	-0.023736	-0.57061		0.0901982	0.388685	1.44119	1.45577	1.09521	TGF-beta receptor, type I/II extracellular region family protein.
LOC_Os01g65190	Os01g0872400	0.727405	0.695856	0.316124	0.114567	-0.219235	0.0704854	0.0368761	0.00256649	0.474424	0.565422	0.532557	0.524134	(No Hit)
LOC_Os01g65200	Os01g0872500	0.0723496	0.035658	-0.647525	-0.346594	-0.696293	-0.563471	0.0624177	0.0280711	0.0791273	0.145864	0.132701	0.119231	Oligopeptide transporter-like protein.
LOC_Os01g65210	Os01g0872600	0.0505584	0.0142078	-1.71334	-1.16305	-1.28315	-1.38651	0.0349145	0.0012311	-1.04844	-1.16031	-1.04386	-1.0842	Hypothetical protein.
LOC_Os01g67630	Os01g0902700	0.209207	0.164656	-0.0765057	-0.690866	-1.02753	-0.598301	0.0462512	0.011607	1.8591	2.46117	2.72017	2.34681	TGF-beta receptor, type I/II extracellular region family protein.
LOC_Os01g67640	Os01g0902800	0.176191	0.132787	0.296315	0.211165	0.0428305	0.183437	0.0555189	0.0215286	0.245133	0.416702	0.372278	0.344704	TGF-beta receptor, type I/II extracellular region family protein.
LOC_Os01g68510	Os01g0913300		0.509194	-0.964565	0.10761	0.0314567	-0.275166		0.234104	0.382674	0.167552	1.44439	0.664871	TGF-beta receptor, type I/II extracellular region family protein.
LOC_Os02g37040	Os02g0580900	0.0406277	0.00387662	-0.780108	-0.668936	-0.829262	-0.759435		0.83854	-0.955366	0.342496	0.315636	-0.0990779	TGF-beta receptor, type I/II extracellular region family protein.
LOC_Os02g46460	Os02g0689900	0.157312	0.114886	-0.771576	-0.346574	-1.43337	-0.850506	0.0615813	0.0272198	1.73764	3.03442	3.08686	2.61964	TGF-beta receptor, type I/II extracellular region family protein.
LOC_Os02g47090	Os02g0699000	0.0560048	0.0197841	3.50221	2.14027	3.31631	2.98626	0.0529307	0.0190633	1.00212	0.802663	1.30182	1.03553	TGF-beta receptor, type I/II extracellular region family protein.
LOC_Os02g48570	Os02g0716800		0.34947	1.25543	0.209015	-0.0300186	0.478142		0.134792	-0.178746	-0.18007	-0.5531	-0.303972	TGF-beta receptor, type I/II extracellular region family protein.
LOC_Os03g01290	Os03g0103000		0.174737	0.248467	0.212705	0.00644114	0.155871		0.318309	-0.0855559	-0.210179	0.0260406	-0.0898981	(No Hit)
LOC_Os03g04570	Os03g0138700		0.0140773	0.920809	1.36635	1.34587	1.21101		0.0785792	2.33684	1.48533	4.18064	2.66761	TGF-beta receptor, type I/II extracellular region family protein.
LOC_Os03g13240	Os03g0235300		0.155974	0.0322494	0.355059	0.435678	0.274329	0.0860039	0.049129	-0.360453	-0.749034	-0.857901	-0.655796	Peptide transporter 1.
LOC_Os03g13250	Os03g0235700	0.192343	0.148191	0.243974	0.394962	0.0499449	0.229627		0.746769	0.055623	-0.0787583	0.0773535	0.0180727	TGF-beta receptor, type I/II extracellular region family protein.
LOC_Os03g13274	Os03g0235900	0.042695	0.0062879	-1.27582	-1.09566	-1.44691	-1.2728	0.0874272	0.0505259	0.174118	0.317419	0.158228	0.216588	Nitrate transporter.
LOC_Os03g48180	Os03g0687000	0.0466321	0.0101668	0.75292	0.563806	0.56058	0.625769	0.0280658	4.94857e-05	-0.794833	-0.811683	-0.794747	-0.800421	Nitrate transporter NRT1-5 (Fragment).
LOC_Os03g51050	Os03g0719900	0.39827	0.352121	0.0482673	0.336739	-0.00325207	0.127251	0.0488222	0.0145429	0.276131	0.367509	0.425392	0.356344	Peptide transporter 1.
LOC_Os03g60850	Os03g0823500		0.0640719	-0.682482	-0.397369	-1.05004	-0.709965		0.120474	0.253938	1.20595	1.51385	0.991247	TGF-beta receptor, type I/II extracellular region family protein.
LOC_Os04g36040	Os04g0441800
LOC_Os04g39030	Os04g0464400		0.321215	0.315188	0.112011	-0.0321222	0.131692		0.368563	0.00278378	-0.856729	-0.0879745	-0.313973	(No Hit)
LOC_Os04g41400	Os04g0491200	0.374884	0.328558	0.768851	0.468367	-0.171412	0.355269		0.115957	-0.920647	-0.229657	-0.473346	-0.541217	TGF-beta receptor, type I/II extracellular region family protein.
LOC_Os04g41410
LOC_Os04g41450	Os04g0491500		0.0175051	-0.860032	-0.533648	-0.724936	-0.706205	0.0347547	0.00108144	-2.08947	-1.8679	-2.0224	-1.99326	TGF-beta receptor, type I/II extracellular region family protein.
LOC_Os04g50930	Os04g0597400		0.182865	1.27477	1.25835	0.00203621	0.845055		0.442421	-0.137149	0.226322	0.289925	0.126366	TGF-beta receptor, type I/II extracellular region family protein.
LOC_Os04g50940	Os04g0597600	0.04517	0.00873722	3.58587	3.95039	4.89433	4.14353	0.0499776	0.0158749	1.64132	1.59939	2.32977	1.85682	Proton-dependent high affinity oligopeptide transporter PepT2.
LOC_Os04g50950	Os04g0597800	0.0414577	0.0051324	1.59662	1.66277	2.00386	1.75442	0.0517155	0.0176348	0.517623	0.320874	0.454749	0.431082	Oligopeptide transporter, kidney isoform (Peptide transporter 2) (Kidney H+/peptide cotransporter).
LOC_Os04g56560	Os04g0660900		0.332421	0.294501	2.54264	0.126109	0.987748		0.502187	-0.0609236	0.0989657	0.0872702	0.0417708	TGF-beta receptor, type I/II extracellular region family protein.
LOC_Os04g59480	Os04g0691400	0.0501524	0.0137277	2.36823	1.56134	1.97337	1.96765		0.0121099	-0.915943	-1.1207	-1.35	-1.12888	TGF-beta receptor, type I/II extracellular region family protein.
LOC_Os05g27010	Os05g0335800	0.116837	0.0765251	1.00067	0.79871	0.306338	0.701907	0.0755085	0.039801	0.837546	1.69938	1.73043	1.42245	TGF-beta receptor, type I/II extracellular region family protein.
LOC_Os05g27304	Os05g0338900	0.0419075	0.00562287	-1.70239	-1.35549	-1.72801	-1.5953	0.0405949	0.0061045	-2.41588	-1.83611	-2.17378	-2.14192	TGF-beta receptor, type I/II extracellular region family protein.
LOC_Os05g33960	Os05g0410500		0.0493784	0.110741	0.189443	0.259988	0.186724		0.0236964	-0.656072	-0.454136	-0.396422	-0.50221	TGF-beta receptor, type I/II extracellular region family protein.
LOC_Os05g34000	Os05g0410800		0.248669	-0.576014	-2.00828	-0.140702	-0.908333		0.0978498	-0.445128	-0.448063	-1.13111	-0.674766	Conserved hypothetical protein.
LOC_Os05g34010	Os05g0410900		0.0438361	-0.749451	-0.812025	-1.42526	-0.995579		0.0735723	-0.901717	-0.704914	-0.286668	-0.6311	TGF-beta receptor, type I/II extracellular region family protein.
LOC_Os05g34030	Os05g0411100
LOC_Os05g35594	Os05g0430900		0.187546	-1.68182	-0.206567	-0.681929	-0.856772		0.0309095	-0.831632	-0.568408	-1.08489	-0.82831	TGF-beta receptor, type I/II extracellular region family protein.
LOC_Os05g35670
LOC_Os05g35650	Os05g0431700	0.0904058	0.0523381	1.5053	0.736398	0.822009	1.02123		0.159751	-0.550034	-0.190967	-0.125975	-0.288992	TGF-beta receptor, type I/II extracellular region family protein.
LOC_Os06g13200	Os06g0239300
LOC_Os06g13210	Os06g0239500	0.0770028	0.0400559	-0.160085	-0.336257	-0.243261	-0.246534	0.0440798	0.00943061	0.898066	1.0858	1.26494	1.08293	TGF-beta receptor, type I/II extracellular region family protein.
LOC_Os06g15370	Os06g0264500	0.16639	0.123322	0.99692	1.24954	0.199638	0.815366	0.0569613	0.0229763	1.71543	2.76964	2.93206	2.47238	TGF-beta receptor, type I/II extracellular region family protein.
LOC_Os06g38294	Os06g0581000	0.20467	0.160265	0.591273	0.0347357	0.530074	0.385361	0.0865486	0.0496383	0.446325	0.412159	0.18864	0.349041	TGF-beta receptor, type I/II extracellular region family protein.
LOC_Os06g49210	Os06g0705600		0.294256	0.183856	0.176437	-0.044162	0.105377		0.359316	-0.111274	-0.20132	0.0511105	-0.0871614	TGF-beta receptor, type I/II extracellular region family protein.
LOC_Os06g49220	Os06g0705700	0.0451516	0.00854807	-1.14234	-0.879994	-1.20798	-1.07677		0.212552	-0.0334311	0.537088	0.478367	0.327341	TGF-beta receptor, type I/II extracellular region family protein.
LOC_Os06g49250	Os06g0706400	0.651754	0.615112	0.32857	0.306532	-0.281585	0.117839	0.0678461	0.0330301	0.978235	1.64041	1.93507	1.51791	Peptide transporter PTR2-B (Histidine transporting protein).
LOC_Os07g01070	Os07g0100600		0.555886	0.211155	-1.00519	0.00393355	-0.263367		0.125413	-0.0881737	-0.194105	-0.386908	-0.223062	Peptide transporter.
LOC_Os07g09300	Os07g0190600		0.162451	1.29484	1.96869	0.162924	1.14215		0.878553	-0.740916	-0.147313	0.675114	-0.0710382	Nucleic acid-binding OB-fold domain containing protein.
LOC_Os07g41250	Os07g0603800	0.0832721	0.0459332	0.210731	0.344773	0.167015	0.24084		0.0716573	-0.512616	-0.410526	-0.166107	-0.363083	Proton-dependent high affinity oligopeptide transporter PepT2.
LOC_Os08g05910	Os08g0155400	0.156324	0.113946	-0.15835	-0.147253	-0.421702	-0.242435	0.0500733	0.0160119	0.852349	1.27031	1.31115	1.14461	Nitrate transporter (Fragment).
LOC_Os08g41600
LOC_Os08g41590	Os08g0527700	0.16541	0.122408	0.195169	0.245293	0.0398483	0.160103	0.0422692	0.00793407	0.660625	0.781692	0.903329	0.781882	Hypothetical protein.
LOC_Os10g02080	Os10g0109700
LOC_Os10g02100	Os10g0109900		0.270824	-0.424531	-0.330319	0.0698015	-0.228349	0.0542393	0.020221	-1.7763	-1.54271	-1.06035	-1.45979	TGF-beta receptor, type I/II extracellular region family protein.
LOC_Os10g02210	Os10g0110600	0.0665992	0.0301633	-0.238714	-0.263518	-0.139168	-0.2138		0.277358	-0.00428968	-0.0886364	-0.306693	-0.133206	TGF-beta receptor, type I/II extracellular region family protein.
LOC_Os10g02220	Os10g0110800		0.142075	0.170988	0.195841	0.0207214	0.129183		0.141131	-1.70331	-0.187618	-1.7028	-1.19791	Nitrate transporter (Fragment).
LOC_Os10g02240	Os10g0111300		0.00720448	-1.45592	-1.63371	-1.94603	-1.67855		0.00219806	-1.04458	-1.03209	-0.899011	-0.991891	TGF-beta receptor, type I/II extracellular region family protein.
LOC_Os10g02230	Os10g0111100
LOC_Os10g02340	Os10g0112500
LOC_Os10g05780	Os10g0148400	0.0404814	0.00324538	-0.885192	-0.947193	-1.07319	-0.968527	0.0333318	0.000570692	-1.9573	-1.80614	-1.85217	-1.87187	TGF-beta receptor, type I/II extracellular region family protein.
LOC_Os10g22560	Os10g0370700		0.187452	0.408246	0.314919	0.00247958	0.241882		0.292647	0.618063	0.129821	0.0265574	0.258147	Nitrate transporter (Fragment).
LOC_Os10g33170	Os10g0469900	0.0568998	0.0207082	-0.688966	-1.15654	-1.04186	-0.962457	0.0669131	0.0321895	-0.813437	-0.897298	-0.462416	-0.724384	TGF-beta receptor, type I/II extracellular region family protein.
LOC_Os10g33210	Os10g0470700	0.0508729	0.014538	1.66273	1.46505	1.0803	1.40269		0.101408	0.805078	0.52499	0.196907	0.508992	Peptide transporter.
LOC_Os10g40600	Os10g0554200	0.0487438	0.0125111	-0.845677	-0.914048	-1.20991	-0.989879	0.05959	0.0254113	0.956012	1.70814	1.53662	1.40026	Nitrate transporter.
LOC_Os10g42870	Os10g0579600	0.062587	0.0263638	-0.151417	-0.251408	-0.272159	-0.224994	0.0925541	0.0552662	-0.598254	-0.297405	-0.308477	-0.401379	TGF-beta receptor, type I/II extracellular region family protein.
LOC_Os10g42900	Os10g0579800	0.113816	0.0737245	-0.145359	-0.46059	-0.388663	-0.331538	0.0434932	0.00897237	-0.399605	-0.5348	-0.546109	-0.493505	TGF-beta receptor, type I/II extracellular region family protein.
LOC_Os10g02260	Os10g0111700		0.266558	0.146189	0.190669	-0.0293674	0.102497		0.367129	-0.104984	-0.196255	0.0509535	-0.0834286	Nitrate transporter (Fragment).
LOC_Os11g12740	Os11g0235200	0.144576	0.102469	0.327611	0.140942	0.113067	0.193873		0.0660092	0.504586	1.38669	1.40603	1.0991	TGF-beta receptor, type I/II extracellular region family protein.
LOC_Os11g17970	Os11g0282800	0.0437167	0.0072777	-0.994936	-0.931055	-0.741014	-0.889002		0.0905055	-0.35826	-0.746567	-1.22683	-0.77722	TGF-beta receptor, type I/II extracellular region family protein.
LOC_Os11g18044	Os11g0283500	0.0412971	0.00486369	-1.0671	-0.93396	-1.19199	-1.06435		0.127218	-0.104503	-0.529614	-0.688671	-0.440929	TGF-beta receptor, type I/II extracellular region family protein.
LOC_Os11g18110
LOC_Os11g23890	Os11g0426100
LOC_Os12g12934	Os12g0231000		0.646896	-0.434212	0.187988	-0.04443	-0.0968848		0.526955	-0.0965323	-0.162677	0.0882014	-0.0570026	TGF-beta receptor, type I/II extracellular region family protein.
LOC_Os12g13790	Os12g0240800	0.410664	0.364603	0.732598	0.0917748	-0.0117159	0.270886	0.0922917	0.0549961	0.259643	0.546074	0.296746	0.367488	TGF-beta receptor, type I/II extracellular region family protein.
LOC_Os12g44100	Os12g0638200		0.36508	0.17265	1.96724	0.0321135	0.724002		0.331329	-0.472166	1.33052	1.70903	0.855795	Peptide transporter.
The Amino Acid/Auxin Permease (AAAP) Family
LOC_Os01g40380	Os01g0586200
LOC_Os01g40390	Os01g0586300
LOC_Os01g40410	Os01g0586500
LOC_Os01g41400	Os01g0597400		0.073567	0.444709	0.198211	0.612095	0.418338		0.152073	0.0396132	0.361265	0.233719	0.211532	Amino acid/polyamine transporter II family protein.
LOC_Os01g41420	Os01g0597600	0.0587557	0.0224244	2.49268	3.78654	4.29709	3.52543		0.819256	-0.720206	0.730284	0.326936	0.112338	Amino acid/polyamine transporter II family protein.
LOC_Os01g43040	Os01g0617600		0.162869	-1.9976	-0.117801	-1.59481	-1.23674		0.768194	-0.0362243	-0.0860076	0.0743298	-0.0159674	Plant specific of unknown function DUF860 family protein.
LOC_Os01g43320	Os01g0621200	0.179919	0.13625	0.82971	0.457328	0.147376	0.478138		0.255715	-1.05001	-0.183314	-0.155261	-0.462863	Amino acid/polyamine transporter II family protein.
LOC_Os01g63770	Os01g0856500	0.0774029	0.0403661	-0.305624	-0.452116	-0.639064	-0.465601	0.0551484	0.0211957	0.25334	0.335739	0.426822	0.338634	AUX1-like protein.
LOC_Os01g63854	Os01g0857400	0.0596738	0.0234702	0.936717	0.535216	0.816312	0.762748	0.0865761	0.049666	-0.0564213	-0.129259	-0.129609	-0.105096	Amino acid/polyamine transporter II family protein.
LOC_Os01g65660	Os01g0878400	0.056652	0.0205302	0.336586	0.5649	0.458069	0.453185		0.376186	-0.0451618	0.0862704	0.310787	0.117299	Amino acid/polyamine transporter II family protein.
LOC_Os01g65670	Os01g0878700	0.146453	0.10418	1.52243	0.682379	0.49566	0.900156	0.0385081	0.00400584	0.973801	1.21272	1.13333	1.10662	Amino acid/polyamine transporter II family protein.
LOC_Os01g66010	Os01g0882800	0.0974964	0.0587071	0.59065	1.31572	0.726324	0.877565		0.186194	-0.0742188	-0.0964604	-0.345029	-0.171903	Amino acid carrier.
LOC_Os01g68050	Os01g0908600		0.0940812	-1.81842	-1.65144	-0.44807	-1.30598		0.41833	-0.0766278	0.558183	0.0939088	0.191821	Amino acid/polyamine transporter II family protein.
LOC_Os01g61044	Os01g0825800	0.0567461	0.0205841	1.6036	1.14348	1.00013	1.24907		0.496649	-0.988275	0.140521	-0.0227451	-0.290167	Amino acid/polyamine transporter II family protein.
LOC_Os02g01100	Os02g0101000	0.0926158	0.0543564	-0.377642	-0.242676	-0.576758	-0.399025	0.0604612	0.0262201	-0.439897	-0.253853	-0.443482	-0.379077	Amino acid/polyamine transporter II family protein.
LOC_Os02g01210	Os02g0102200		0.860556	-0.0936291	0.90775	-0.556024	0.0860321		0.0885895	0.474543	0.393772	1.03907	0.635795	Amino acid/polyamine transporter II family protein.
LOC_Os02g09810	Os02g0191300	0.0475267	0.010907	2.7186	1.87856	2.31301	2.30339		0.0747154	0.4844	1.48103	1.01444	0.99329	Amino acid/polyamine transporter II family protein.
LOC_Os02g44980	Os02g0670900	0.0488373	0.0126003	0.568872	0.771859	0.548215	0.629649	0.0565905	0.0225923	0.60846	1.02622	0.991652	0.875445	Amino acid transporter protein-like.
LOC_Os02g46810	Os02g0695500
LOC_Os02g49060	Os02g0722400	0.0561445	0.0199831	-1.11758	-0.732932	-1.21201	-1.02084		0.377051	-0.037964	0.0705385	0.180448	0.0710074	Amino acid transporter c (Fragment).
LOC_Os02g49510	Os02g0727100		0.845096	0.215327	-0.333836	0.0118775	-0.035544		0.469288	-0.104199	-0.187221	0.0808946	-0.0701753	Amino acid/polyamine transporter II family protein.
LOC_Os02g54730	Os02g0788800	0.0482677	0.0118852	-0.968031	-1.18474	-0.809947	-0.987574	0.0853461	0.0484929	-0.195246	-0.337201	-0.45576	-0.329402	Amino acid/polyamine transporter II family protein.
LOC_Os03g14080	Os03g0244600	0.0418233	0.00540269	-0.596106	-0.531005	-0.460816	-0.529309	0.035365	0.00140188	0.991523	1.12415	1.09356	1.06974	AUX1-like protein.
LOC_Os03g44230	Os03g0644400	0.0439364	0.00742927	-0.780908	-0.598087	-0.791041	-0.723345	0.0569509	0.0229526	-0.390444	-0.253702	-0.251164	-0.298437	Amino acid permease.
LOC_Os03g60260	Os03g0817200	0.056904	0.0207186	1.22087	0.788749	0.82621	0.945275		0.237482	-0.218274	0.0276146	-0.224303	-0.138321	Amino acid/polyamine transporter II family protein.
LOC_Os04g12499	Os04g0201500	0.864104	0.845554	-0.00152113	-0.151228	0.225349	0.0242		0.955171	-0.23992	0.274441	-0.00621264	0.00943614	Amino acid/polyamine transporter II family protein.
LOC_Os04g12508
LOC_Os04g38670
LOC_Os04g38660	Os04g0460200
LOC_Os04g38680	Os04g0460300	0.337942	0.291287	-0.311955	-0.395876	0.0811648	-0.208889		0.177859	0.168048	0.246227	0.0104895	0.141588	Amino acid/polyamine transporter II family protein.
LOC_Os04g38860	Os04g0462400	0.817443	0.793698	0.120699	0.148125	-0.440345	-0.0571737	0.0480228	0.0134967	0.842123	1.27554	1.10993	1.07586	Lysine and histidine specific transporter.
LOC_Os04g39489	Os04g0470700	0.0511671	0.0148264	-0.504209	-0.62761	-0.774976	-0.635598	0.0420851	0.00777131	-1.52744	-1.18154	-1.18311	-1.29736	Amino acid transporter c (Fragment).
LOC_Os04g41350	Os04g0490900		0.316643	0.529752	2.42218	-0.0171838	0.978248		0.170181	0.0639853	1.06708	0.727174	0.619412	Amino acid carrier.
LOC_Os04g47420	Os04g0562100	0.0489771	0.012764	4.6212	3.27728	4.81436	4.23761	0.0401175	0.00556598	0.71778	0.596211	0.772546	0.695512	Amino acid/polyamine transporter II family protein.
LOC_Os04g47780	Os04g0565500	0.0888224	0.0509111	0.444256	1.03522	1.03225	0.837242		0.365632	0.141379	-0.363871	-0.36387	-0.195454	Amino acid transporter protein-like.
LOC_Os04g56470	Os04g0659800	0.062308	0.0260673	0.613782	0.347505	0.450689	0.470659		0.0809988	-0.322103	-0.122886	-0.420327	-0.288439	Amino acid/polyamine transporter II family protein.
LOC_Os05g14820	Os05g0237800
LOC_Os05g30150	Os05g0364700
LOC_Os05g34980	Os05g0424000	0.0598075	0.0236306	0.664322	0.981513	1.16693	0.937587		0.135169	-0.0345859	-0.111089	-0.0373812	-0.0610186	Amino acid carrier (Fragment).
LOC_Os05g50920	Os05g0586500		0.0346381	-0.696898	-1.01216	-1.3774	-1.02882	0.0357648	0.00194416	-2.08008	-1.78962	-1.99673	-1.95548	Amino acid/polyamine transporter II family protein.
LOC_Os05g37470	Os05g0447200		0.0696833	-0.231189	-0.648424	-0.418797	-0.432803	0.041618	0.00741178	1.18769	1.54852	1.57168	1.43596	AUX1-like protein.
LOC_Os06g12320	Os06g0228500	0.0408681	0.00427288	-0.882508	-0.734028	-0.913069	-0.843202	0.0491348	0.0149609	-0.598012	-0.449471	-0.697017	-0.5815	Amino acid/polyamine transporter II family protein.
LOC_Os06g12330	Os06g0228600		0.300195	0.771894	0.22251	-0.020382	0.324674		0.503842	-0.0813951	-0.218439	0.0862368	-0.0711991	Amino acid/polyamine transporter II family protein.
LOC_Os06g12350	Os06g0228800		0.21119	0.166725	0.208805	-0.0101973	0.121777		0.558542	-0.0615707	-0.165065	0.0790032	-0.0492108	Amino acid/polyamine transporter II family protein.
LOC_Os06g16420	Os06g0275800	0.075766	0.038882	0.653021	0.373898	0.366238	0.464385	0.0383085	0.00371794	-0.642047	-0.619664	-0.523437	-0.595049	Amino acid/polyamine transporter II family protein.
LOC_Os06g36180	Os06g0556000	0.0637808	0.0274126	0.822805	0.666616	1.17424	0.887889		0.162491	-0.0534363	-0.292141	-0.507905	-0.284494	Amino acid carrier (Fragment).
LOC_Os07g01090	Os07g0100800	0.045165	0.00856197	-1.76438	-1.30515	-1.74101	-1.60351		0.103685	-0.620471	-0.320328	-0.177872	-0.37289	Proline transporter.
LOC_Os07g04180	Os07g0134000	0.0599882	0.0237603	-1.11279	-0.899149	-1.53024	-1.18073		0.257322	-0.0346642	0.199897	0.289326	0.151519	Amino acid permease 6.
LOC_Os07g12770	Os07g0231400	0.146699	0.104434	-0.0927601	-0.163403	-0.0427399	-0.0996342	0.0388747	0.00452002	-0.458311	-0.524666	-0.579882	-0.520953	Amino acid/polyamine transporter II family protein.
LOC_Os08g03350	Os08g0127100	0.0407171	0.00404769	0.678726	0.555238	0.675369	0.636444		0.105141	-0.215903	-0.189702	-0.533108	-0.312904	Lysine and histidine specific transporter.
LOC_Os08g32070	Os08g0415900
LOC_Os10g05690	Os10g0147400	0.0383744	0.00123917	-1.87292	-1.82658	-1.66504	-1.78818	0.0858258	0.0489311	-0.460938	-1.09588	-0.947611	-0.834811	AUX1-like protein.
LOC_Os10g27980	Os10g0415100	0.397803	0.351613	-0.034439	0.0148145	-0.0568976	-0.0255074	0.0413788	0.00698338	-0.721604	-0.874469	-0.967948	-0.854674	Amino acid/polyamine transporter II family protein.
LOC_Os11g06820	Os11g0169200	0.388699	0.342558	0.0502663	-0.189922	-0.126302	-0.0886525	0.0602555	0.0260434	0.389995	0.516098	0.692455	0.532849	Amino acid/polyamine transporter II family protein.
LOC_Os11g09020	Os11g0195600	0.173375	0.130049	0.0814685	0.149498	0.334239	0.188402	0.0630536	0.028641	0.656535	1.21776	0.935584	0.936626	Amino acid carrier (Fragment).
LOC_Os11g19240	Os11g0298000
LOC_Os12g08090	Os12g0181500	0.0382721	0.00104028	2.42966	2.18942	2.39919	2.33942	0.0352794	0.00133117	1.13914	1.28565	1.2569	1.22723	Amino acid carrier (Fragment).
LOC_Os12g08130	Os12g0181600	0.0496134	0.0132747	1.75866	1.33821	1.20486	1.43391	0.0319153	0.000181298	1.33885	1.28938	1.28347	1.3039	Amino acid/polyamine transporter II family protein.
LOC_Os12g09300	Os12g0194900	0.126563	0.0855722	-0.327708	-0.309033	-0.753053	-0.463265	0.0414729	0.0071866	0.615691	0.829779	0.733333	0.726267	Amino acid carrier (Fragment).
LOC_Os12g09320	Os12g0195100		0.136731	1.84211	0.221653	1.58269	1.21548		0.0922677	0.218237	0.857331	0.65636	0.577309	Amino acid carrier (Fragment).
LOC_Os12g14100	Os12g0244400		0.246062	2.07764	0.967338	-0.0514593	0.99784		0.026151	1.42051	0.882479	0.901728	1.06824	Amino acid/polyamine transporter II family protein.
LOC_Os12g30040	Os12g0485600	0.0932518	0.0548923	0.383884	0.162463	0.404628	0.316992		0.701234	0.0875797	-0.0455294	-0.12411	-0.0273533	Amino acid/polyamine transporter II family protein.
LOC_Os12g38570	Os12g0574000		0.589112	0.220025	-0.887356	0.0165868	-0.216914		0.402751	-0.0716276	-0.203156	0.046757	-0.0760087	Amino acid/polyamine transporter II family protein.
The Ca2+:Cation Antiporter (CaCA) Family
LOC_Os01g11414	Os01g0212400	0.102028	0.0629256	-0.528251	-0.666101	-0.238943	-0.477765	0.0803478	0.0441323	-0.295283	-0.625194	-0.644973	-0.521817	Calcium-binding EF-hand domain containing protein.
LOC_Os01g37690	Os01g0557500	0.398076	0.351918	0.420224	0.197391	-0.0873231	0.176764	0.0457881	0.0110763	-2.0259	-1.56186	-2.26791	-1.95189	Cation/proton exchanger 1a.
LOC_Os02g04630	Os02g0138900	0.799874	0.774469	0.142707	0.340137	-0.297685	0.0617195	0.0353544	0.00137318	0.340642	0.299497	0.320558	0.320232	Low affinity calcium antiporter CAX2.
LOC_Os02g14980	Os02g0247800	0.127453	0.0863724	-0.792135	-0.659066	-0.214355	-0.555186	0.0385081	0.00408042	-0.944409	-1.17046	-1.12687	-1.08058	Sodium/calcium exchanger membrane region domain containing protein.
LOC_Os02g21009	Os02g0314400		0.170256	0.210085	0.231408	0.00782681	0.149773		0.0316291	-0.0924329	-0.17757	-0.134678	-0.134894	Non-protein coding transcript, uncharacterized transcript.
LOC_Os02g43110	Os02g0644900	0.130363	0.0890936	-0.672078	-0.463973	-0.185145	-0.440398		0.0884626	-0.614188	-0.180361	-0.383973	-0.392841	Sodium/potassium/calcium exchanger 4 precursor (Na(+)/K(+)/Ca(2+)- exchange protein 4). Splice isoform 2.
LOC_Os03g08230	Os03g0180000	0.724913	0.693125	0.0899867	-0.0845479	-0.085166	-0.0265757		0.391263	-0.0765096	0.229392	0.143699	0.0988604	Sodium/calcium exchanger membrane region domain containing protein.
LOC_Os03g45370	Os03g0656500	0.149349	0.107128	-0.211175	-0.150361	-0.474074	-0.278537	0.0780108	0.0421167	0.476521	1.0444	0.923978	0.814965	K-exchanger-like protein.
LOC_Os03g27960	Os03g0397400	0.442118	0.396357	-0.203239	-0.0802737	0.0493012	-0.0780706	0.0452857	0.0106398	-0.977142	-1.38575	-1.33074	-1.23121	Low affinity calcium transporter CAX2 (Fragment).
LOC_Os04g55940	Os04g0653200	0.039604	0.00190368	0.505633	0.471304	0.548103	0.508347		0.303579	0.0491582	-0.202358	-0.174602	-0.109267	Low affinity calcium transporter CAX2 (Fragment).
LOC_Os05g51610	Os05g0594200		0.107117	-0.617661	-0.183543	-0.857021	-0.552742	0.0565129	0.0224929	-0.654638	-1.01373	-1.12573	-0.931367	Calcium/proton exchanger superfamily protein.
LOC_Os10g30070	Os10g0436900		0.649195	-0.691247	0.567284	-0.497932	-0.207298		0.13293	0.152606	1.09693	1.17071	0.80675	Sodium/calcium exchanger membrane region domain containing protein.
LOC_Os11g01580	Os11g0107266
LOC_Os11g05070	Os11g0148000	0.339898	0.293215	0.0161906	-0.142599	-0.0680103	-0.0648063	0.0319153	0.000207488	0.845654	0.882849	0.883711	0.870738	Sodium/calcium exchanger membrane region domain containing protein.
LOC_Os11g43860	Os11g0660000		0.103129	-0.670865	-0.449514	-0.157804	-0.426061	0.0445104	0.00993458	-0.870208	-0.714058	-1.01545	-0.866571	Sodium/calcium exchanger membrane region domain containing protein.
LOC_Os12g42910	Os12g0624200	0.105927	0.0664165	1.30824	0.76241	2.04853	1.37306	0.04077	0.00641608	-0.628275	-0.787862	-0.823845	-0.746661	Sodium/calcium exchanger membrane region domain containing protein.
The Glycoside-Pentoside-Hexuronide (GPH):Cation Symporter Family
LOC_Os02g36700	Os02g0576600		0.0680948	0.934433	0.683445	0.321476	0.646451		0.0375619	-0.837545	-0.42253	-0.848514	-0.702863	Sucrose transporter.
LOC_Os02g58080	Os02g0827200	0.0460965	0.0096784	0.701577	0.769821	0.970346	0.813915	0.0619784	0.0275826	-0.374015	-0.683673	-0.627954	-0.561881	Sucrose transporter.
LOC_Os03g07170	Os03g0168000	0.353126	0.306573	0.112328	-0.396862	-0.438451	-0.240995		0.13812	-0.0841531	-0.256236	-0.474903	-0.271764	Conserved hypothetical protein.
LOC_Os03g07480	Os03g0170900	0.115423	0.0753364	0.345159	0.206344	0.121121	0.224208		0.0660228	-0.284316	-0.110287	-0.31714	-0.237247	Sucrose transporter.
LOC_Os07g39010	Os07g0578200	0.426937	0.381078	0.527807	0.165833	-0.092352	0.200429	0.0522169	0.0182602	0.319721	0.520677	0.455156	0.431851	Conserved hypothetical protein.
LOC_Os10g26470	Os10g0404500		0.11243	0.180543	0.216624	0.0408818	0.146016		0.376416	-1.48508	-0.194549	0.0605962	-0.539677	Sucrose transporter.
LOC_Os12g44380	Os12g0641400	0.204581	0.160142	0.399953	0.133411	0.0954838	0.209616	0.0465846	0.0120072	-0.425485	-0.297906	-0.326174	-0.349855	Sucrose transporter.
The Inorganic Phosphate Transporter (PiT) Family
LOC_Os02g38020	Os02g0593500		0.0701269	0.247654	0.0861132	0.166323	0.166697		0.352106	-0.0919385	-0.0691251	-1.27047	-0.477177	Phosphate transporter family protein.
The Solute:Sodium Symporter (SSS) Family
LOC_Os10g42960	Os10g0580400	0.0792715	0.0421725	-1.45413	-0.661891	-1.27203	-1.12935	0.0428133	0.00839068	-2.87757	-2.1774	-2.23732	-2.43076	Urea active transporter-like protein.
The Bile Acid:Na+ Symporter (BASS) Family
LOC_Os01g45750	Os01g0645200	0.0432391	0.00690863	-0.204214	-0.239367	-0.179555	-0.207712		0.178054	-0.0111246	-0.108521	-0.053051	-0.0575657	Bile acid:sodium symporter family protein.
LOC_Os02g27490	Os02g0475400		0.503394	0.222466	-1.41404	-0.0401544	-0.410575		0.437346	0.10014	-0.0774079	-1.15724	-0.378169	Bile acid:sodium symporter family protein.
LOC_Os02g32930	Os02g0531200		0.0325747	-0.6098	-0.388745	-0.341644	-0.44673		0.314674	-0.0339175	0.00497341	-0.125608	-0.0515175	Bile acid:sodium symporter family protein.
LOC_Os04g31210	Os04g0381100	0.0463259	0.00995981	-0.648105	-0.492621	-0.478784	-0.539836	0.059974	0.0258076	-0.341407	-0.544993	-0.614645	-0.500348	Bile acid:sodium symporter family protein.
LOC_Os09g34900	Os09g0520600	0.0669078	0.0304888	-0.345247	-0.217533	-0.417193	-0.326658		0.0788638	-0.204913	-0.104022	-0.078517	-0.129151	Bile acid:sodium symporter family protein.
LOC_Os12g07270	Os12g0170300	0.16929	0.1261	-0.969017	-0.236615	-0.451954	-0.552529	0.0641963	0.0296828	-0.697694	-1.11971	-1.32472	-1.04737	Bile acid:sodium symporter family protein.
The Mitochondrial Carrier (MC) Family
LOC_Os01g04990	Os01g0143100	0.041894	0.00560471	-0.874036	-1.10159	-1.11024	-1.02862	0.0407015	0.00623008	-0.253532	-0.330539	-0.317895	-0.300655	Mitochondrial brown fat uncoupling protein family protein.
LOC_Os01g12470	Os01g0224400		0.502201	0.649219	-0.441455	0.698	0.301921		0.00472507	0.641505	0.552777	0.508313	0.567532	Mitochondrial substrate carrier family protein.
LOC_Os01g12520	Os01g0225000		0.163159	0.169653	0.00928208	0.182775	0.12057		0.0804767	0.161246	0.520979	0.34885	0.343692	Mitochondrial substrate carrier family protein.
LOC_Os01g16040	Os01g0265200	0.336795	0.290143	-0.0155955	0.0736944	0.165753	0.0746172		0.886232	-0.0791225	0.0450144	0.0158987	-0.00606979	Mitochondrial substrate carrier family protein.
LOC_Os01g22600	Os01g0329400	0.0359565	0.000413	0.926341	0.943171	0.991073	0.953528	0.0401548	0.00566835	-0.199896	-0.22628	-0.259637	-0.228604	Mitochondrial substrate carrier family protein.
LOC_Os01g32980	Os01g0513200	0.0399925	0.00257732	-0.243326	-0.239139	-0.206382	-0.229616	0.0375751	0.00297141	-0.425844	-0.401191	-0.481758	-0.436264	Mitochondrial substrate carrier family protein.
LOC_Os01g38990	Os01g0571000	0.458823	0.413531	0.16165	-0.0913333	0.229716	0.100011	0.0409901	0.00662083	-0.400465	-0.528528	-0.44599	-0.458328	Mitochondrial substrate carrier family protein.
LOC_Os01g51250	Os01g0708900	0.039604	0.00177674	1.21637	1.30532	1.40772	1.3098	0.0775013	0.0416429	-0.146076	-0.250725	-0.318942	-0.238581	Mitochondrial substrate carrier family protein.
LOC_Os01g70800	Os01g0934200	0.103257	0.0640916	0.809254	0.286115	0.649264	0.581544	0.0803478	0.0441423	-0.138394	-0.198877	-0.29591	-0.211061	Mitochondrial substrate carrier family protein.
LOC_Os01g73420	Os01g0964900	0.181047	0.137284	0.0345535	0.289226	0.244146	0.189309		0.120378	-0.148554	-0.0256959	-0.110815	-0.0950216	Mitochondrial substrate carrier family protein.
LOC_Os01g74640	Os01g0978000	0.0994087	0.0604179	0.168813	0.0917674	0.240929	0.16717	0.0784918	0.0425501	-0.461358	-0.91279	-1.01255	-0.795565	Uncoupling protein.
LOC_Os02g10740	Os02g0201500		0.129224	-1.53813	-0.644667	-0.406054	-0.862951	0.0804157	0.0442028	-0.375319	-0.840195	-0.754656	-0.656723	Calcium-binding EF-hand domain containing protein.
LOC_Os02g10800	Os02g0202400		0.490178	0.195251	-1.95296	0.0244415	-0.577755		0.526232	-0.0703185	-0.159763	0.0743821	-0.0518999	Brittle-1 protein, chloroplast precursor.
LOC_Os02g13170	Os02g0225000	0.155319	0.112953	-0.447966	-0.0837402	-0.404307	-0.312004	0.0808448	0.0446276	0.122596	0.0556669	0.0870172	0.0884266	Mitochondrial substrate carrier family protein.
LOC_Os02g13300	Os02g0226300	0.040569	0.00371176	2.14358	1.73646	2.01285	1.9643	0.0805823	0.0444169	-0.261389	-0.578956	-0.545514	-0.461953	Mitochondrial substrate carrier family protein.
LOC_Os02g44570	Os02g0665200	0.12619	0.0852041	-0.560359	-0.234081	-0.240492	-0.344977	0.0364012	0.00225573	-0.461306	-0.481393	-0.409419	-0.450706	Mitochondrial substrate carrier family protein.
LOC_Os02g48720	Os02g0718900	0.334032	0.287303	0.188533	-0.0477428	0.27592	0.138903	0.0435802	0.00904312	-0.649864	-0.899146	-0.854093	-0.801034	ADP,ATP carrier protein, mitochondrial precursor (ADP/ATP translocase) (Adenine nucleotide translocator) (ANT).
LOC_Os02g52860	Os02g0767500	0.136437	0.0948615	-0.269362	-0.0829049	-0.143676	-0.165314	0.0362835	0.00210642	-0.724329	-0.839444	-0.82828	-0.797351	Mitochondrial phosphate transporter.
LOC_Os03g07890	Os03g0175200	0.776237	0.748796	0.324122	-0.0274152	-0.142239	0.0514895	0.0641449	0.0296416	0.306519	0.574204	0.529399	0.470041	Mitochondrial carrier protein family protein.
LOC_Os03g09110	Os03g0191100	0.0530188	0.016806	-0.352893	-0.230731	-0.259308	-0.280977	0.0395389	0.00496718	-0.767908	-0.924046	-0.977834	-0.889929	Mitochondrial substrate carrier family protein.
LOC_Os03g11510	Os03g0213800	0.0538407	0.0176161	-1.24429	-1.03963	-0.771202	-1.01837	0.0362835	0.00211243	-0.749233	-0.676457	-0.641544	-0.689078	Mitochondrial substrate carrier family protein.
LOC_Os03g15860	Os03g0265300	0.213065	0.168305	-0.184345	-0.0168657	-0.268016	-0.156409	0.0657877	0.0311001	-0.304695	-0.215826	-0.163611	-0.228044	Mitochondrial substrate carrier family protein.
LOC_Os03g16080	Os03g0267700	0.582602	0.542634	-0.176617	0.06493	0.640596	0.176303	0.0403283	0.00593933	-0.285119	-0.236878	-0.310019	-0.277338	Adenine nucleotide translocator 1 family protein.
LOC_Os03g18160	Os03g0292200		0.493237	-0.133419	0.12825	0.362112	0.118981	0.0375751	0.00299192	-0.928367	-0.934815	-0.786442	-0.883208	Mitochondrial substrate carrier family protein.
LOC_Os03g18550	Os03g0296800	0.114414	0.0742446	0.685039	0.258384	0.377149	0.44019	0.0333318	0.000417678	-0.51007	-0.48362	-0.477359	-0.490349	Mitochondrial substrate carrier family protein.
LOC_Os03g52430	Os03g0734700	0.0869932	0.049217	0.254219	0.264522	0.113864	0.210869	0.0422604	0.00790265	-0.151358	-0.134018	-0.110617	-0.131997	Mitochondrial carrier protein family protein.
LOC_Os03g54760	Os03g0754800	0.0485598	0.0123193	0.786416	0.957716	1.16186	0.968664	0.0401548	0.00566463	-0.439545	-0.516663	-0.400306	-0.452171	Mitochondrial substrate carrier family protein.
LOC_Os03g15690	Os03g0263400	0.0472996	0.0107113	-0.622445	-0.671587	-0.468151	-0.587394	0.038285	0.00330248	-0.372495	-0.421777	-0.455093	-0.416455	Mitochondrial phosphate transporter (Fragment).
LOC_Os04g37600	Os04g0448800	0.0415838	0.0053079	-1.07083	-1.0674	-0.850518	-0.99625		0.122092	0.323522	0.0751848	0.165715	0.188141	Phosphate carrier protein, mitochondrial precursor (PTP). Splice isoform B.
LOC_Os04g44540	Os04g0527500	0.210664	0.165996	-0.802002	-0.31887	-0.142815	-0.421229	0.0516	0.017511	-0.584863	-0.877478	-0.927296	-0.796546	Hypothetical protein.
LOC_Os05g07900	Os05g0171300	0.0367256	0.000467	1.24724	1.33462	1.32853	1.30346		0.441255	-0.0104104	0.00832466	0.0932064	0.0303735	Brittle-1 protein, chloroplast precursor.
LOC_Os05g11780	Os05g0208000	0.0561974	0.0201239	-0.970323	-0.706421	-0.602648	-0.759797	0.0374448	0.00280552	-0.845183	-0.903848	-0.751877	-0.833636	2-oxoglutarate/malate translocator.
LOC_Os05g23720	Os05g0302700	0.0492291	0.0129918	-0.700813	-0.486633	-0.708769	-0.632072	0.0509229	0.0168959	-0.499854	-0.798522	-0.685945	-0.661441	ATP/ADP carrier protein.
LOC_Os05g28870	Os05g0357200	0.0708226	0.0341849	0.361412	0.314988	0.180596	0.285665	0.0760071	0.0402558	-0.343344	-0.681266	-0.72575	-0.583453	Mitochondrial substrate carrier family protein.
LOC_Os05g29860	Os05g0361900	0.039604	0.00178489	-0.394181	-0.358613	-0.415023	-0.389272		0.126043	0.210211	0.04949	0.300673	0.186791	Mitochondrial substrate carrier family protein.
LOC_Os05g32630	Os05g0392700	0.0491644	0.0129359	1.58109	1.3351	1.97832	1.6315	0.0382869	0.00348062	-0.70929	-0.738242	-0.604975	-0.684169	Mitochondrial substrate carrier family protein.
LOC_Os05g46220	Os05g0539600		0.316407	-0.889442	-0.0546594	-0.120623	-0.354908		0.139539	-0.146638	-1.0421	-1.27405	-0.820929	ADP/ATP carrier protein.
LOC_Os05g50840	Os05g0585900	0.0477362	0.0111803	-0.281518	-0.262012	-0.194861	-0.246131	0.0347547	0.00096354	-0.474678	-0.527738	-0.511159	-0.504525	Mitochondrial substrate carrier family protein.
LOC_Os06g10810	Os06g0210500	0.0665812	0.0301425	-0.753716	-0.542585	-0.407027	-0.567776	0.0229334	2.30444e-05	-0.906185	-0.905848	-0.893034	-0.901689	Mitochondrial phosphate transporter.
LOC_Os06g40050	Os06g0602700	0.0774494	0.040446	0.667143	0.397261	0.35357	0.472658	0.0413854	0.00699165	-0.153115	-0.124781	-0.116639	-0.131512	Mitochondrial brown fat uncoupling protein family protein.
LOC_Os06g40200	Os06g0604500	0.27468	0.228812	0.16548	-0.0179109	0.176015	0.107861	0.0907029	0.0535412	-0.242887	-0.128149	-0.319036	-0.230024	Calcium-binding EF-hand domain containing protein.
LOC_Os07g19460	Os07g0295000	0.0873854	0.0496274	-0.874736	-0.640994	-0.370899	-0.628876	0.0419885	0.00770259	-0.789014	-0.992426	-1.07059	-0.950676	Mitochondrial carrier protein family protein.
LOC_Os07g24060	Os07g0422800
LOC_Os08g29720	Os08g0386800	0.060419	0.0241134	0.373284	0.212344	0.295829	0.293819		0.0647642	0.139977	0.197867	0.0714969	0.136447	Mitochondrial substrate carrier family protein.
LOC_Os08g37370	Os08g0478700	0.0584447	0.022168	1.16928	1.18151	1.80449	1.38509	0.0357648	0.00194311	0.500823	0.562148	0.580942	0.547971	Brain mitochondrial carrier protein-1 (BMCP-1) (Mitochondrial uncoupling protein 5) (UCP 5) (Solute carrier family 25, member 14).
LOC_Os08g40850	Os08g0520000	0.141075	0.0992403	0.44422	0.284233	0.90289	0.543781	0.0765891	0.0408717	-0.300763	-0.643081	-0.477451	-0.473765	Mitochondrial substrate carrier family protein.
LOC_Os09g27240	Os09g0444700	0.0678943	0.0313792	-0.706902	-0.404554	-0.776628	-0.629361		0.926088	-0.0969477	0.0336628	0.0487403	-0.00484819	Mitochondrial carrier-like protein.
LOC_Os09g28160	Os09g0454600	0.04369	0.00721073	4.34674	3.37284	3.42021	3.71326	0.0807316	0.0445469	0.694786	1.57442	1.31762	1.19561	Phosphate carrier protein, mitochondrial precursor (PTP). Splice isoform B.
LOC_Os09g29050	Os09g0465400	0.797931	0.772397	-0.563661	0.133116	0.829311	0.132922	0.0388446	0.004489	0.675744	0.683812	0.826578	0.728711	Mitochondrial uncoupling protein (Fragment).
LOC_Os09g32200	Os09g0497000	0.0432102	0.0068468	-0.746781	-0.558246	-0.672027	-0.659018	0.0485332	0.0141587	-0.417377	-0.638917	-0.557566	-0.537953	Mitochondrial substrate carrier family protein.
LOC_Os09g33470	Os09g0508900		0.0147416	0.30972	0.288232	0.20248	0.266811		0.00777862	-1.60033	-1.89467	-2.18185	-1.89228	Mitochondrial substrate carrier family protein.
LOC_Os09g38100	Os09g0554000		0.170938	-1.2064	-0.347596	-0.299396	-0.617798		0.0757063	-0.470307	-1.43252	-1.48392	-1.12892	Mitochondrial substrate carrier family protein.
LOC_Os10g25830	Os10g0397800	0.146808	0.104562	0.255095	0.0546808	0.201217	0.170331	0.0775711	0.0417074	0.31975	0.579412	0.701238	0.533467	Mitochondrial substrate carrier family protein.
LOC_Os10g42299	Os10g0573800	0.0596418	0.0234027	0.40271	0.617063	0.392077	0.470617	0.0596879	0.0255088	-0.54353	-0.312275	-0.392784	-0.416196	Mitochondrial carnitine/acylcarnitine carrier-like protein (A BOUT DE SOUFFLE) (Carnitine/acylcarnitine translocase-like protein) (CAC-like protein).
LOC_Os11g01270	Os11g0103700	0.131801	0.0904293	-0.144095	-0.106961	-0.30092	-0.183992		0.0642099	-0.150788	-0.391281	-0.420739	-0.320936	Mitochondrial substrate carrier family protein.
LOC_Os11g23170	Os11g0423800	0.0791208	0.042007	-0.874769	-0.398218	-0.698564	-0.657183		0.372742	-0.00701621	-0.114514	-0.0031633	-0.0415646	Mitochondrial basic amino acid carrier.
LOC_Os11g24450	Os11g0432400		0.221042	-0.857968	-0.371417	-0.0327677	-0.420717		0.0101334	-1.60252	-1.21859	-1.73097	-1.51736	2-oxoglutarate/malate translocator.
LOC_Os11g43960	Os11g0661300	0.115009	0.0748326	-0.47614	-0.153897	-0.469494	-0.36651	0.0436517	0.00909721	-0.482037	-0.675391	-0.599227	-0.585552	ADP/ATP translocase-like protein.
LOC_Os11g48040
LOC_Os12g01240	Os12g0103000	0.0507287	0.014428	-0.813809	-0.533528	-0.751325	-0.699554	0.0431414	0.00868202	-0.471141	-0.363529	-0.501055	-0.445242	Mitochondrial substrate carrier family protein.
LOC_Os12g34870	Os12g0533800	0.0475267	0.0109049	-0.517838	-0.375018	-0.531178	-0.474678	0.0349145	0.00119678	-0.579811	-0.609371	-0.653016	-0.614066	Mitochondrial substrate carrier family protein.
The Amino Acid-Polyamine-Organocation (APC) Family
LOC_Os01g11160	Os01g0209800	0.155845	0.113486	0.736034	0.257993	0.276689	0.423572		0.411809	-0.602387	-0.0878763	0.0663919	-0.207957	Cationic amino acid transporter (Fragment).
LOC_Os01g42234	Os01g0607200	0.226016	0.181123	-0.320361	-0.371397	-0.00392439	-0.231894	0.0333318	0.000465845	-2.22211	-2.30497	-2.39463	-2.30724	Amino acid permease subfamily protein.
LOC_Os01g71700	Os01g0945100		0.0970921	1.79501	0.506877	1.03114	1.11101	0.0546579	0.0206805	0.875149	0.615149	0.54989	0.680063	Amino acid/polyamine transporter I family protein.
LOC_Os01g71710	Os01g0945200	0.690078	0.656238	0.220356	0.194419	-0.202339	0.0708119	0.0654268	0.0307542	0.905415	1.70911	1.60746	1.40733	Amino acid/polyamine transporter I family protein.
LOC_Os01g71720	Os01g0945300		0.176426	0.257307	0.219807	0.00568793	0.160934		0.359313	-0.0736861	-0.22004	0.0335431	-0.0867277	Amino acid/polyamine transporter I family protein.
LOC_Os01g71740	Os01g0945600	0.523752	0.480284	-0.0326367	-0.0154438	0.493541	0.148487	0.0977986	0.0599947	0.664049	0.276633	0.3973	0.445994	Amino acid/polyamine transporter I family protein.
LOC_Os01g71760	Os01g0945700		0.00987291	2.09216	2.86322	2.89134	2.61557		0.030249	1.63317	2.74905	1.70231	2.02818	Amino acid/polyamine transporter I family protein.
LOC_Os02g43860	Os02g0655700	0.0678827	0.0313628	0.459321	0.701898	0.392688	0.517969	0.0944829	0.0569593	0.246525	0.232839	0.0965194	0.191961	Amino acid/polyamine transporter I family protein.
LOC_Os02g47210	Os02g0700500	0.0432102	0.00686494	-0.53341	-0.57075	-0.42859	-0.510917	0.0364589	0.00234387	-0.513769	-0.60486	-0.542879	-0.553836	Amino acid/polyamine transporter I family protein.
LOC_Os03g25840
LOC_Os03g25820	Os03g0374900		0.188839	0.773993	-0.0046367	0.92238	0.563912		0.166693	0.0345563	0.668039	0.522646	0.408414	Conserved hypothetical protein.
LOC_Os03g25869	Os03g0375300		0.268532	0.154796	0.198808	-0.0318405	0.107255		0.224794	-0.805652	-0.760809	0.0751865	-0.497091	Amino acid/polyamine transporter I family protein.
LOC_Os03g25920	Os03g0375900	0.039604	0.00218267	1.3273	1.17422	1.37455	1.29202		0.0645695	0.36049	0.433911	0.152331	0.315578	Amino acid/polyamine transporter I family protein.
LOC_Os03g37984	Os03g0576900	0.0378346	0.000838	0.810525	0.851498	0.770134	0.810719	0.036954	0.00262044	0.207511	0.180538	0.21424	0.200763	Amino acid/polyamine transporter I family protein.
LOC_Os03g43970	Os03g0641200	0.0676847	0.0311494	0.755929	0.392049	0.602851	0.58361	0.0538682	0.0198761	0.530418	0.8539	0.844842	0.743053	Amino acid/polyamine transporter I family protein.
LOC_Os03g43980
LOC_Os03g45170	Os03g0654400	0.0587682	0.0224524	1.77741	1.36189	2.31991	1.81974		0.0887277	0.157185	0.598432	0.515155	0.42359	Cationic amino acid transporter-like protein.
LOC_Os04g35540	Os04g0435100	0.053196	0.0169668	1.06907	1.09116	1.57221	1.24415	0.0368761	0.00254028	0.753957	0.853096	0.896311	0.834455	Amino acid/polyamine transporter I family protein.
LOC_Os04g45950	Os04g0543600		0.183641	-1.47028	-0.650435	-0.164431	-0.761715		0.00783294	-1.38897	-1.74841	-1.89033	-1.6759	Amino acid/polyamine transporter I family protein.
LOC_Os06g34830	Os06g0539400		0.04765	-0.186101	-0.209847	-0.0898885	-0.161945	0.0326294	0.000258339	-1.71841	-1.78819	-1.81382	-1.77347	Amino acid/polyamine transporter I family protein.
LOC_Os08g41370	Os08g0525400
LOC_Os10g30090	Os10g0437100		0.669647	0.149673	-0.024682	-0.0358076	0.0297276		0.588276	-0.098854	0.209616	0.0599499	0.0569038	Amino acid/polyamine transporter I family protein.
LOC_Os11g05690	Os11g0155500	0.0406277	0.00390055	1.16809	1.14531	0.953049	1.08882	0.0347547	0.00108751	1.53269	1.61676	1.44183	1.53042	Amino acid/polyamine transporter I family protein.
LOC_Os12g06060	Os12g0156866
LOC_Os12g39080	Os12g0580400		0.0402693	0.389797	0.833187	0.751172	0.658052	0.0382718	0.00327522	-0.384974	-0.425081	-0.348367	-0.386141	Amino acid/polyamine transporter I family protein.
LOC_Os12g41890	Os12g0613100
LOC_Os12g42850	Os12g0623500	0.039604	0.00199486	0.753206	0.670369	0.77934	0.734305	0.0828751	0.0463436	0.236083	0.501865	0.535548	0.424499	Cationic amino acid transporter-like protein.
The Cation-Chloride Cotransporter (CCC) Family
LOC_Os01g19850	Os01g0304100		0.026977	-2.04295	-1.48349	-1.14736	-1.55793		0.0232505	-1.18738	-2.07337	-1.70904	-1.6566	Cation-chloride co-transporter.
LOC_Os08g23440	Os08g0323700	0.117379	0.0770258	-0.471442	-0.162693	-0.280951	-0.305029	0.0411022	0.00671924	-0.674757	-0.898829	-0.823448	-0.799012	Hypothetical protein.
The Anion Exchanger (AE) Family
LOC_Os01g08020	Os01g0175700		0.281052	0.408177	0.170919	-0.0270228	0.184024		0.0845636	0.3609	0.833578	1.23014	0.808207	HCO3-transporter domain containing protein.
LOC_Os05g08430	Os05g0176800		0.0470791	0.210685	0.216719	0.0960419	0.174482		0.026604	-0.818628	-0.73909	-1.23929	-0.932335	HCO3-transporter domain containing protein.
LOC_Os12g37840	Os12g0566000	0.0515172	0.0151816	-0.24998	-0.160998	-0.222923	-0.211301	0.0383085	0.00358926	1.03911	1.26618	1.23338	1.17955	HCO3-transporter domain containing protein.
The Monovalent Cation:Proton Antiporter-1 (CPA1) Family
LOC_Os05g05590	Os05g0148600	0.039604	0.00203146	-0.399921	-0.343195	-0.384963	-0.376026	0.0396289	0.00517536	-0.547879	-0.528979	-0.663013	-0.579957	Na/H antiporter.
LOC_Os06g21360	Os06g0318500	0.0347431	0.000284	-0.463641	-0.48976	-0.468751	-0.474051		0.493666	-0.109537	0.234837	0.128273	0.0845242	Conserved hypothetical protein.
LOC_Os07g47100	Os07g0666900	0.0495178	0.0131847	-1.25523	-1.44716	-0.960287	-1.22089	0.0480388	0.013562	-0.832661	-0.793302	-1.13617	-0.920711	Na/H antiporter Nhx1.
LOC_Os09g11450	Os09g0286400	0.086056	0.0483537	0.301334	0.382759	0.162204	0.282099	0.0429941	0.00851898	0.301137	0.282795	0.380097	0.321343	Sodium/hydrogen exchanger family protein.
LOC_Os09g30446	Os09g0482620
LOC_Os11g42790	Os11g0648000	0.0927718	0.0545037	1.15019	0.809365	0.467649	0.809068	0.0502261	0.0162604	0.541743	0.756756	0.855829	0.718109	Sodium/hydrogen exchanger subfamily protein.
LOC_Os12g44360	Os12g0641100	0.0483927	0.0119968	-0.717366	-0.559308	-0.497866	-0.591513	0.0339137	0.000802964	0.708137	0.752494	0.683207	0.714612	Sodium/hydrogen exchanger family protein.
The Monovalent Cation:Proton Antiporter-2 (CPA2) Family
LOC_Os01g60140	Os01g0817400		0.975829	-0.481969	0.492748	0.0180866	0.00962206		0.131009	0.717227	0.385989	0.140926	0.414714	Conserved hypothetical protein.
LOC_Os02g58660	Os02g0833500		0.153563	0.209204	0.244675	0.01889	0.15759		0.494725	-0.10032	-0.188452	0.0870113	-0.0672537	Conserved hypothetical protein.
LOC_Os03g61290	Os03g0828600		0.969811	0.76336	-1.07006	0.236862	-0.0232791		0.914825	0.431481	0.166403	-0.497659	0.0334083	(No Hit)
LOC_Os03g03590	Os03g0127900	0.910142	0.897177	-0.258956	0.026684	0.17628	-0.018664	0.0357537	0.00183218	-0.809909	-0.712697	-0.815687	-0.779431	Conserved hypothetical protein.
LOC_Os04g58620	Os04g0682800	0.0520192	0.0156066	-0.632316	-0.59318	-0.408937	-0.544811	0.0395389	0.00491717	-0.597976	-0.750362	-0.738667	-0.695668	Potassium efflux system protein family protein.
LOC_Os05g02240	Os05g0113300	0.0648117	0.028457	1.77338	1.179	2.20008	1.71749	0.0336304	0.000755628	1.54125	1.67861	1.55432	1.59139	Conserved hypothetical protein.
LOC_Os05g19500	Os05g0276100		0.719238	0.18501	0.208773	-0.810715	-0.138977		0.338726	-0.12924	-0.187239	0.0497415	-0.0889127	Na+/H+ exchangeing protein-like.
LOC_Os05g31730	Os05g0382200		0.0178006	0.340953	0.210587	0.28933	0.28029	0.0781336	0.04222	0.227361	0.474736	0.318674	0.340257	Na+/H+ exchangeing protein-like.
LOC_Os05g39600	Os05g0473401
LOC_Os05g40650	Os05g0485000		0.0690965	0.936484	0.329952	0.956399	0.740945		0.0226447	0.635145	0.370623	0.49221	0.499326	Conserved hypothetical protein.
LOC_Os06g36590	Os06g0561200	0.0589617	0.0226595	-0.719615	-0.49335	-0.445007	-0.552657	0.0716464	0.0363242	-0.319529	-0.65698	-0.563879	-0.513463	Potassium/proton antiporter-like protein.
LOC_Os08g02450	Os08g0117800		0.0557525	0.192288	0.221544	0.0862513	0.166694		0.120718	-0.0662176	-0.280247	-0.381589	-0.242685	Conserved hypothetical protein.
LOC_Os08g43690	Os08g0550600
LOC_Os09g37300	Os09g0545000		0.317426	1.08586	0.0348841	0.181475	0.434074		0.062795	0.917371	0.581398	0.35714	0.618636	Conserved hypothetical protein.
LOC_Os11g01820	Os11g0109400		0.510707	0.187044	-1.03482	-0.044213	-0.297328		0.140564	0.191941	0.894403	1.38726	0.824534	Conserved hypothetical protein.
LOC_Os11g03070	Os11g0123600	0.685338	0.651292	0.0731931	-0.287401	0.0339155	-0.0600976		0.201243	-0.284781	0.0084382	-0.372868	-0.216403	(No Hit)
LOC_Os12g01820	Os12g0109100		0.192413	1.26323	0.787789	0.0318889	0.694303		0.420999	-0.084328	1.13629	0.0946457	0.382203	(No Hit)
LOC_Os12g02840	Os12g0121600		0.821749	-0.986612	0.363859	0.286276	-0.112159		0.622727	0.786183	-0.500469	0.369369	0.218361	Conserved hypothetical protein.
LOC_Os12g42200	Os12g0616500	0.385497	0.33929	-0.0697232	0.00802231	-0.375849	-0.14585	0.0464501	0.0117757	0.843826	1.11827	1.23855	1.06688	Na+/H+ exchangeing protein-like.
LOC_Os12g44300	Os12g0640500		0.325706	-0.117988	0.352916	0.86733	0.367419		0.220711	0.0798635	-0.913173	-1.11533	-0.649546	Na+/H+ antiporter-like protein.
The K+ Transporter (Trk) Family
LOC_Os01g20160	Os01g0307500		0.377942	0.228371	0.192193	-0.0859122	0.111551		0.0195246	-1.04282	-1.2836	-1.69384	-1.34009	Cation transporter family protein.
LOC_Os01g34850	Os01g0532600		0.00123697	0.306697	0.278322	0.274835	0.286618		0.259881	0.238477	-0.00968271	0.105967	0.111587	HKT1.
LOC_Os02g07830	Os02g0175000		0.144965	0.747439	0.223928	0.235778	0.402382		0.644677	-0.6117	0.41921	0.919474	0.242328	Cation transporter family protein.
LOC_Os04g51820	Os04g0607500		0.53589	0.142689	-0.554961	-0.0501082	-0.154127		0.477479	-0.0724743	-0.21299	0.0717448	-0.0712397	Hypothetical protein.
LOC_Os04g51830	Os04g0607600		0.0548238	1.47781	3.76534	3.16146	2.80154	0.0380235	0.00318946	5.98802	5.13724	6.21094	5.77873	Cation transporter family protein.
LOC_Os06g48800	Os06g0701600		0.493027	0.203861	-1.75789	7.64e-05	-0.517985		0.259018	-0.0832343	1.60775	0.760723	0.761746	Cation transporter family protein.
LOC_Os06g48810	Os06g0701700	0.275338	0.229415	-1.33524	0.120957	-1.10234	-0.772209	0.0622581	0.0278266	1.17227	2.15081	1.97029	1.76445	HKT-type transporter (Sodium ion transporter).
The Nucleobase:Cation Symporter-1 (NCS1) Family
LOC_Os02g44680	Os02g0666700	0.0482677	0.0118995	-1.52744	-1.13963	-1.67331	-1.44679	0.0568982	0.0229162	-1.01172	-0.586748	-0.791291	-0.796586	Permease for cytosine/purines, uracil, thiamine, allantoin family protein.
The Cation Diffusion Facilitator (CDF) Family
LOC_Os01g62070	Os01g0837800	0.0561353	0.0199314	1.45061	1.0498	0.906703	1.1357	0.0666745	0.031981	0.384602	0.669251	0.746095	0.599983	Cation diffusion facilitator 8.
LOC_Os01g03914	Os01g0130000	0.578293	0.537867	0.127738	-0.0555173	-0.446929	-0.124903	0.0409901	0.00661774	1.34866	1.42075	1.74878	1.50606	Cation efflux protein family protein.
LOC_Os02g53490	Os02g0775100	0.198637	0.154554	0.337251	0.0394439	0.201448	0.192714	0.0401175	0.00562444	0.550575	0.712587	0.614133	0.625765	Cation diffusion facilitator 8.
LOC_Os02g58580	Os02g0832700	0.109412	0.0695402	-0.228163	-0.20587	-0.467219	-0.300417	0.0481399	0.0137588	-0.17823	-0.123509	-0.183444	-0.161728	Cation efflux protein family protein.
LOC_Os03g12530	Os03g0226400	0.280434	0.23431	-0.477611	-0.0422039	-0.144204	-0.22134	0.0573605	0.0233366	-0.662312	-0.892197	-1.1472	-0.900568	Cation diffusion facilitator 8.
LOC_Os04g23180	Os04g0298200	0.149078	0.10688	-0.375026	-0.212466	-0.748074	-0.445189	0.0922311	0.0549153	-0.142513	-0.360674	-0.323458	-0.275548	Cation efflux protein family protein.
LOC_Os05g03780	Os05g0128400	0.0381464	0.000936	-0.108809	-0.0978498	-0.103341	-0.103333	0.0512636	0.0172109	0.240948	0.341657	0.22804	0.270215	Metal tolerance protein 1.
LOC_Os05g38670	Os05g0461900		0.307474	-2.13206	-0.493901	0.000852	-0.875037		0.518597	-0.181653	0.244362	-0.696627	-0.211306	Cation efflux protein family protein.
LOC_Os08g32650	Os08g0422200	0.094696	0.0561807	0.438933	1.00915	1.12746	0.858513	0.0443571	0.00970164	-0.552123	-0.392351	-0.457717	-0.467397	Cation efflux protein family protein.
The Nucleobase:Cation Symporter-2 (NCS2) Family
LOC_Os01g55500	Os01g0759900	0.198435	0.154357	-0.46493	-0.389537	-0.0354566	-0.296641		0.223526	0.019559	-0.492006	-0.310289	-0.260912	Permease 1.
LOC_Os01g63870	Os01g0857500		0.0196303	-1.02364	-1.29967	-0.789135	-1.03748	0.0834748	0.046861	-0.459742	-1.06378	-0.942677	-0.822068	Conserved hypothetical protein.
LOC_Os02g50820	Os02g0741800	0.0441587	0.00777162	-0.920204	-0.793639	-0.675593	-0.796479	0.0589191	0.0246519	-0.509917	-0.678854	-0.893702	-0.694158	Permease 1.
LOC_Os03g48810	Os03g0694500		0.547149	0.593205	0.281127	-0.306185	0.189382		0.124477	0.418901	1.17253	2.06422	1.21855	Permease 1.
LOC_Os03g60880	Os03g0823800	0.0842732	0.0467922	0.930366	0.92654	1.73368	1.19686	0.0713401	0.0360751	-0.398061	-0.803222	-0.748237	-0.64984	Xanthine/uracil/vitamin C permease family protein.
LOC_Os05g26840	Os05g0332600	0.0910681	0.0529388	0.27221	0.232653	0.487935	0.330933	0.0382718	0.00327382	-0.736139	-0.602891	-0.675939	-0.671656	Conserved hypothetical protein.
LOC_Os05g33450
LOC_Os07g30810	Os07g0490500	0.0635254	0.0271951	-1.36108	-0.740502	-1.10958	-1.07039	0.0364012	0.00225883	-0.133902	-0.157319	-0.141886	-0.144369	Conserved hypothetical protein.
LOC_Os08g28170	Os08g0369000		0.0342832	-2.01794	-1.00442	-1.68179	-1.56805	0.0349981	0.00124397	0.804481	0.901225	0.822126	0.842611	Permease 1.
LOC_Os08g32500	Os08g0420600	0.0506459	0.0143506	-1.01784	-1.05832	-0.703311	-0.926489	0.06704	0.0323294	-0.698257	-1.36288	-1.06871	-1.04328	Permease 1.
LOC_Os09g15170	Os09g0320400	0.0420404	0.00567639	-1.23679	-1.10268	-0.949628	-1.09637	0.0513181	0.0172647	-0.458719	-0.736828	-0.6262	-0.607249	Xanthine/uracil/vitamin C permease family protein.
LOC_Os09g21340	Os09g0381100	0.0553782	0.0192209	-0.939359	-0.629693	-1.03384	-0.867629	0.0446333	0.0100593	0.517755	0.492181	0.367534	0.459156	Xanthine/uracil/vitamin C permease family protein.
LOC_Os11g24060	Os11g0427700	0.088477	0.0505596	-0.708366	-0.517851	-0.297379	-0.507865	0.038285	0.0034174	-1.56798	-1.90883	-1.83784	-1.77155	Conserved hypothetical protein.
LOC_Os12g39420	Os12g0583900	0.0367256	0.00047	-0.477112	-0.514358	-0.495574	-0.495681	0.0414169	0.00711448	-0.67242	-0.856268	-0.89421	-0.807633	Permease.
The Hydroxy/Aromatic Amino Acid Permease (HAAAP) Family
LOC_Os03g14910	Os03g0254200		0.166243	-1.40841	-0.834413	-0.128497	-0.790439		0.278281	0.876014	-0.118341	0.532065	0.429913	Amino acid/polyamine transporter II family protein.
LOC_Os07g12330	Os07g0225100		0.161609	-0.623211	-0.289354	-0.0946263	-0.33573		0.0272743	-0.929286	-0.825462	-1.40201	-1.05225	Aromatic amino acid permease family protein.
LOC_Os07g46780	Os07g0662800		0.469796	0.212352	-2.76929	0.00631717	-0.850207		0.0127004	-1.46645	-1.01318	-1.1221	-1.20058	Aromatic amino acid permease family protein.
The Lysosomal Cystine Transporter (LCT) Family
LOC_Os07g29610	Os07g0479200	0.0504997	0.0141159	-0.529356	-0.34704	-0.476446	-0.450947	0.0557219	0.0217599	-0.276403	-0.45789	-0.4498	-0.394698	SL15-like (Fragment).
LOC_Os12g18110	Os12g0278700	0.197336	0.153298	0.821894	0.506085	0.094268	0.474082		0.0432664	0.940197	1.67809	2.09624	1.57151	Cystinosin homolog.
The Arsenite-Antimonite (ArsB) Efflux Family
LOC_Os02g57620	Os02g0822100	0.0454936	0.00899654	-1.12589	-0.807845	-1.03332	-0.98902	0.0347547	0.00113277	-0.742198	-0.697696	-0.660608	-0.700167	Arsenical pump membrane protein family protein.
LOC_Os03g01700	Os03g0107300	0.0505855	0.014238	-1.01582	-1.09933	-1.48584	-1.20033		0.0908223	0.362596	0.88569	1.32279	0.857027	Conserved hypothetical protein.
LOC_Os03g05390	Os03g0147400	0.138236	0.0966109	0.49448	0.174975	0.221389	0.296948	0.0357537	0.00183489	0.855153	0.786386	0.912735	0.851425	Arsenical pump membrane protein family protein.
The Divalent Anion:Na+ Symporter (DASS) Family
LOC_Os08g37600	Os08g0481800	0.0404458	0.00309348	-0.578686	-0.481251	-0.507306	-0.522414	0.0363605	0.00222297	-0.503299	-0.427115	-0.46937	-0.466595	Plastidic general dicarboxylate transporter.
LOC_Os08g39370	Os08g0503700		0.456846	0.206126	-1.16385	-0.165015	-0.374247		0.115078	0.261017	1.44742	1.25449	0.98764	Sodium/sulphate symporter family protein.
LOC_Os09g29430	Os09g0470000	0.0476157	0.0110119	-1.2196	-1.48161	-1.02779	-1.243	0.0402596	0.00590249	-1.41301	-1.77283	-1.8214	-1.66908	Plastidic general dicarboxylate transporter.
LOC_Os09g31130	Os09g0484900	0.0404516	0.00316759	2.82702	2.32347	2.61994	2.59014	0.0567606	0.022788	0.858771	1.40128	0.970456	1.07684	Sodium-dicarboxylate cotransporter-like.
LOC_Os10g31040	Os10g0447900		0.0269846	2.13633	2.00231	1.18433	1.77432		0.166837	-0.0686763	-1.6213	-1.46245	-1.05081	Conserved hypothetical protein.
LOC_Os10g39980	Os10g0547500	0.065568	0.0291945	-1.24708	-0.923629	-1.70109	-1.2906	0.0507984	0.016805	2.08611	3.14393	3.24711	2.82572	Conserved hypothetical protein.
LOC_Os12g33080	Os12g0515400	0.0412454	0.00463087	-1.15219	-1.05119	-0.908055	-1.03714	0.0540592	0.0200393	-0.45729	-0.712018	-0.750378	-0.639895	Plastidic 2-oxoglutarate/malate transporter.
The Chloride Carrier/Channel (ClC) Family
LOC_Os01g50860	Os01g0704700	0.0559625	0.0197415	-1.04692	-0.754236	-0.658134	-0.819765	0.059251	0.025039	-0.508312	-0.417125	-0.715277	-0.546905	Chloride channel protein CLC-e (AtCLC-e).
LOC_Os01g65500	Os01g0876100		0.554645	0.175091	-0.0601608	0.0297081	0.0482127		0.530262	-0.0680218	-0.187265	0.0804651	-0.0582738	(No Hit)
LOC_Os02g35190	Os02g0558100	0.0412971	0.00488209	0.89363	0.823301	1.04212	0.919683		0.199293	-0.0136004	0.448379	0.385633	0.27347	Chloride channel (Fragment).
LOC_Os02g48880	Os02g0720700	0.0587204	0.0223921	-0.373362	-0.305311	-0.51047	-0.396381	0.0500733	0.0159937	-0.2433	-0.319974	-0.382934	-0.315402	Cl- channel, voltage gated family protein.
LOC_Os03g48940	Os03g0695700	0.338005	0.291368	0.0893449	0.39019	0.0119945	0.163843		0.0688017	-0.132718	-0.143553	-0.296357	-0.190876	Chloride channel protein CLC-d (AtCLC-d).
LOC_Os04g55210	Os04g0644800	0.861362	0.842424	-0.129372	0.18283	-0.123228	-0.0232567		0.0922756	0.0431471	0.0682115	0.0190124	0.043457	Cl- channel, voltage gated family protein.
LOC_Os08g20570	Os08g0300300	0.0879688	0.0501726	-0.564677	-0.601665	-0.254002	-0.473448	0.0593171	0.0251133	-0.893239	-0.648313	-0.515096	-0.685549	C1C-Nt1 protein.
LOC_Os08g38980	Os08g0499200	0.144561	0.102442	-0.219429	-0.0934886	-0.0764742	-0.129797	0.0396166	0.00501687	-0.719285	-0.921525	-0.822877	-0.821229	Cl- channel, voltage gated family protein.
LOC_Os12g25200	Os12g0438600	0.128057	0.08693	-1.42286	-0.711296	-0.505596	-0.879918	0.0385081	0.00407018	-1.42826	-1.60982	-1.29096	-1.44301	Chloride channel protein CLC-a (AtCLC-a).
The Zinc (Zn2+)-Iron (Fe2+) Permease (ZIP) Family
LOC_Os01g74110	Os01g0972200	0.0367487	0.000477	-1.12605	-1.18936	-1.10688	-1.14076	0.0642595	0.0297539	-2.40995	-1.31027	-1.72833	-1.81619	Zinc transporter 2 precursor (ZRT/IRT-like protein 2).
LOC_Os02g10230	Os02g0196000	0.0426439	0.00618296	-0.282018	-0.287536	-0.357887	-0.309147	0.0512679	0.0172159	0.242816	0.338029	0.222551	0.267799	Zinc transporter ZIP family protein.
LOC_Os03g29850	Os03g0411800	0.040569	0.0037613	-0.625924	-0.743201	-0.616727	-0.661951	0.0547354	0.0207697	-1.0907	-0.896881	-0.646575	-0.878053	Zinc transporter 11 precursor (ZRT/IRT-like protein 11).
LOC_Os03g46454	Os03g0667300	0.947452	0.939286	0.279853	0.217505	-0.56774	-0.0234609	0.0336304	0.000722002	1.07412	1.17903	1.13172	1.12829	Fe(II) transport protein 1 precursor (Iron-regulated transporter 1).
LOC_Os03g46470	Os03g0667500	0.0519722	0.015574	0.644702	1.00939	0.869551	0.841213		0.112369	0.7216	0.225598	0.307791	0.41833	Iron-regulated transporter 1.
LOC_Os04g52310	Os04g0613000		0.13358	0.157947	0.210964	0.0289587	0.132623		0.351975	-1.20155	-0.198333	0.0325131	-0.455789	Zinc transporter 1 precursor (ZRT/IRT-like protein 1).
LOC_Os05g07210	Os05g0164800	0.143398	0.101332	0.148854	0.258687	0.0694194	0.158987	0.0491446	0.0149849	0.533644	0.756082	0.821548	0.703758	Zinc transporter 6, chloroplast precursor (ZRT/IRT-like protein 6).
LOC_Os05g10940	Os05g0198400	0.0594963	0.0231865	1.26727	0.844986	0.793375	0.968543	0.0718312	0.0365174	0.105835	0.167532	0.0894675	0.120945	Zinc transporter 4, chloroplast precursor (ZRT/IRT-like protein 4).
LOC_Os05g25194	Os05g0316100	0.143241	0.101166	-0.136665	-0.52646	-0.316846	-0.326657		0.153259	-0.0359908	-0.182896	-0.3036	-0.174162	Zinc transporter ZIP family protein.
LOC_Os05g39540	Os05g0472400		0.259297	0.234788	0.0161877	0.716206	0.322394		0.106573	0.177754	0.410642	0.134754	0.24105	Zinc transporter ZIP1 (Fragment).
LOC_Os05g39550
LOC_Os05g39560	Os05g0472700	0.041849	0.00548416	-0.68325	-0.654873	-0.828272	-0.722132	0.0472439	0.0126508	1.17414	1.60734	1.74153	1.50767	Zinc transporter protein ZIP1.
LOC_Os06g37010	Os06g0566300	0.0505192	0.0141356	0.942037	0.80228	1.20532	0.983211		0.00859692	0.380857	0.446179	0.526452	0.451163	Zinc transporter ZIP family protein.
LOC_Os07g12890	Os07g0232800	0.367759	0.321433	1.58806	0.528847	-0.142545	0.65812	0.0340995	0.000823112	2.28677	2.07089	2.20124	2.1863	Zinc transporter ZIP family protein.
LOC_Os08g01030	Os08g0100200		0.100432	-0.143017	-0.0454205	-0.06871	-0.0857159		0.144802	0.399595	0.99376	0.229073	0.540809	Conserved hypothetical protein.
LOC_Os08g10630	Os08g0207500	0.039604	0.00169481	-1.19364	-1.37652	-1.3062	-1.29212	0.0520786	0.0180658	0.399399	0.497869	0.639955	0.512408	Zinc transporter 1 precursor (ZRT/IRT-like protein 1).
LOC_Os08g36420	Os08g0467400	0.039604	0.00174053	-0.38548	-0.342075	-0.339796	-0.355784	0.0467786	0.0122363	-0.294662	-0.430718	-0.409183	-0.378188	Zinc transporter ZIP family protein.
LOC_Os08g42170
The Glycerol Uptake (GUP) Family
LOC_Os05g05200	Os05g0144000	0.0459985	0.00956473	-0.68034	-0.482064	-0.580734	-0.581046	0.038768	0.00439842	-0.443085	-0.417597	-0.519485	-0.460056	Membrane bound O-acyl transferase, MBOAT family protein.
The Ni2+-Co2+ Transporter (NiCoT) Family
LOC_Os03g06090	Os03g0156700	0.039764	0.00235471	1.00509	0.976049	0.855016	0.945386	0.0474332	0.0128267	-0.770838	-0.85118	-1.11633	-0.912784	High-affinity nickel-transporter family protein.
LOC_Os06g02580	Os06g0116400		0.0185397	-2.09566	-1.92151	-1.29124	-1.76947	0.0364589	0.00235275	0.944071	1.05415	1.11667	1.0383	High-affinity nickel-transporter family protein.
The Sulfate Permease (SulP) Family
LOC_Os01g41050	Os01g0593700		0.0174435	3.468	3.99109	2.47904	3.31271		0.516952	-0.0932393	-0.169619	0.0857392	-0.0590395	(No Hit)
LOC_Os01g45830	Os01g0645900	0.106414	0.0668893	-0.558737	-0.283743	-0.800275	-0.547585		0.354536	-0.310922	0.113247	-0.306833	-0.168169	Conserved hypothetical protein.
LOC_Os01g52130	Os01g0719300	0.0615179	0.0252039	2.6734	2.67919	1.55795	2.30351		0.0787553	0.829257	2.07	2.74958	1.88295	Sulfate transporter 3.1 (AST12) (AtST1).
LOC_Os03g06520	Os03g0161200	0.0399925	0.00278739	-1.33247	-1.15975	-1.1266	-1.20628	0.0547988	0.020862	-0.315113	-0.53303	-0.454042	-0.434061	Sulfate transporter 3.1 (AST12) (AtST1).
LOC_Os03g09930	Os03g0195300		0.320538	-0.955463	0.146879	-0.442694	-0.417093		0.469978	0.117667	-0.720972	-0.0704328	-0.224579	Low affinity sulphate transporter 3.
LOC_Os03g09940	Os03g0195500		0.0620683	1.50192	0.612155	0.89636	1.00348		0.0351541	-2.0121	-1.12607	-1.22591	-1.45469	Sulfate permease (Fragment).
LOC_Os03g09970	Os03g0195800	0.366636	0.320291	0.717567	1.92988	-0.210779	0.812222		0.115452	0.280967	1.56754	1.38433	1.07761	High affinity sulphate transporter.
LOC_Os03g09980	Os03g0196000	0.0929208	0.0546168	-2.63783	-1.11709	-1.69725	-1.81739	0.0409012	0.00647736	-0.999341	-0.827519	-0.765709	-0.86419	Sulfate transporter ST1.
LOC_Os04g55800	Os04g0652400	0.0406254	0.00387091	-1.55523	-1.47889	-1.25756	-1.43056		0.000402518	-2.04617	-1.99668	-1.90992	-1.98426	Sulphate transporter protein.
LOC_Os06g05160	Os06g0143700	0.155193	0.112826	1.08464	0.363866	0.429011	0.625841	0.095712	0.0580879	0.25229	0.646754	0.62604	0.508361	Sulphate anion transporter family protein.
LOC_Os08g01120	Os08g0101500	0.14127	0.0994278	-0.173038	-0.131815	-0.385253	-0.230035		0.142469	-0.63772	-0.0775491	-0.738036	-0.484435	Conserved hypothetical protein.
LOC_Os08g31410	Os08g0406400	0.0564119	0.0203368	1.49381	1.4115	0.905391	1.27023	0.0571675	0.0231631	1.53799	1.40523	0.889215	1.27748	Sulfate transporter (Fragment).
LOC_Os09g06499	Os09g0240500	0.0500448	0.013622	2.02781	1.5264	1.38834	1.64752	0.0375751	0.00300576	1.3176	1.55966	1.56354	1.48027	Sulfate transporter 4.1, chloroplast precursor (AST82).
LOC_Os10g28440	Os10g0420400		0.105529	-2.72784	-0.865484	-1.23674	-1.61002		0.0302033	-1.83368	-1.85101	-3.03782	-2.24084	Sulfate transporter.
The Metal Ion (Mn2+-iron) Transporter (Nramp) Family
LOC_Os01g31870	Os01g0503400	0.079507	0.0423612	-1.43713	-0.738966	-1.62413	-1.26674		0.0454071	-0.666778	-1.37694	-1.50758	-1.18376	Root-specific metal transporter.
LOC_Os01g53210	Os01g0733001
LOC_Os02g03900	Os02g0131800	0.809877	0.78535	0.0348797	-0.375537	0.18455	-0.0520357	0.0568982	0.02292	0.97388	0.560578	0.796913	0.777124	Root-specific metal transporter.
LOC_Os03g11010	Os03g0208500	0.899439	0.884833	-0.19939	0.2283	-0.092103	-0.0210644		0.0738759	0.164068	0.518934	0.457364	0.380122	Integral membrane protein.
LOC_Os03g41070
LOC_Os03g41064	Os03g0607400		0.492863	0.193995	-1.42553	-0.0324972	-0.421343		0.00938486	-1.86469	-2.43202	-2.60944	-2.30205	Natural resistance-associated macrophage protein family protein.
LOC_Os03g49400	Os03g0700800	0.0441587	0.007723	-0.609144	-0.535653	-0.44692	-0.530572		0.125017	0.191266	0.0846529	0.375543	0.217154	EIN2.
LOC_Os06g46310	Os06g0676000	0.113651	0.0735495	-0.37718	-0.137866	-0.218814	-0.24462	0.0368761	0.00254316	-0.32661	-0.378635	-0.38425	-0.363165	Metal transporter Nramp1 (AtNramp1).
LOC_Os07g06130	Os07g0155600	0.0514178	0.0150712	-0.923416	-0.59878	-0.848269	-0.790155		0.377382	0.0759173	-0.0183812	0.0345879	0.030708	EIN2.
LOC_Os07g06190	Os07g0156732
LOC_Os07g06300	Os07g0157000	0.045041	0.00842173	-0.881549	-0.637782	-0.790007	-0.769779		0.968699	0.0485457	-0.042635	-0.00945089	-0.00118004	EIN2.
LOC_Os07g15370	Os07g0257200	0.0646744	0.0282736	-0.904907	-0.486469	-0.724362	-0.705246		0.0672322	0.362377	0.959519	1.0531	0.791666	OsNramp1 (Integral membrane protein).
LOC_Os07g15460	Os07g0258400	0.567774	0.526791	0.474761	0.79539	-0.432315	0.279279	0.0385081	0.00410539	-0.325899	-0.266819	-0.325809	-0.306176	Metal transporter Nramp6 (AtNramp6).
LOC_Os12g39180	Os12g0581600	0.662993	0.627253	-0.501781	0.0305414	0.135157	-0.112028	0.0729121	0.037549	-0.464007	-0.684925	-0.945864	-0.698265	Integral membrane protein.
The Equilibrative Nucleoside Transporter (ENT) Family
LOC_Os07g37100	Os07g0557100	0.0683312	0.031769	0.854402	0.459488	0.857701	0.723864		0.148902	0.0387296	0.424934	0.442228	0.301964	Delayed-early response protein/equilibrative nucleoside transporter family protein.
LOC_Os07g37110	Os07g0557200	0.248459	0.202955	0.00599625	-0.418613	-0.61882	-0.343812		0.694594	-0.292733	0.225928	0.328421	0.0872052	Delayed-early response protein/equilibrative nucleoside transporter family protein.
LOC_Os07g37130	Os07g0557400		0.214812	-0.559183	-0.889216	0.019589	-0.47627		0.161055	-1.22519	-0.934172	-0.0826459	-0.747336	Conserved hypothetical protein.
LOC_Os08g10450	Os08g0205200	0.205823	0.16145	-0.174181	-0.0239401	-0.0864201	-0.0948471	0.0375751	0.00298793	-0.401934	-0.484163	-0.431311	-0.439136	Delayed-early response protein/equilibrative nucleoside transporter family protein.
The Resistance-Nodulation-Cell Division (RND) Superfamily
LOC_Os04g47590	Os04g0563801
LOC_Os08g40180	Os08g0512700	0.104272	0.0649466	-0.724693	-0.607005	-0.25333	-0.528343	0.0721219	0.0367675	-0.420772	-0.867576	-0.683817	-0.657388	3-hydroxy-3-methylglutaryl coenzyme A reductase (EC 1.1.1.34) (Fragment).
LOC_Os09g31970	Os09g0492700	0.0506266	0.0142636	-0.560977	-0.418039	-0.381544	-0.45352	0.0454599	0.0107941	-0.670869	-0.968692	-0.871104	-0.836888	3-hydroxy-3-methylglutaryl-coenzyme A reductase 1 (EC 1.1.1.34) (HMG- CoA reductase 1) (HMGR1).
The NhaD Na+:H+ Antiporter (NhaD) Family
LOC_Os09g02214	Os09g0109800	0.0530171	0.0167859	-0.5087	-0.656613	-0.418931	-0.528082	0.0678687	0.0330617	-0.17677	-0.25923	-0.344918	-0.260306	Conserved hypothetical protein.
The Twin Arginine Targeting (Tat) Family
LOC_Os01g31680	Os01g0501700	0.159194	0.116725	-0.204382	-0.322441	-0.720148	-0.415657	0.0363411	0.00212762	0.709269	0.82721	0.803685	0.780055	OsTATC protein.
LOC_Os03g43430	Os03g0634000	0.0418233	0.00543268	-0.201601	-0.181864	-0.234123	-0.205862		0.541045	0.0598412	-0.0321512	-0.18246	-0.05159	THA4.
LOC_Os11g37130	Os11g0580800	0.056332	0.0202733	-0.340965	-0.217923	-0.358424	-0.305771	0.0820767	0.0456414	0.264208	0.544867	0.599771	0.469615	Bacterial sec-independent translocation protein mttA/Hcf106 family protein.
The Multidrug/Oligosaccharidyl-lipid/Polysaccharide (MOP) Flippase Superfamily
LOC_Os01g31980	Os01g0504500	0.0399925	0.00253674	1.79221	1.67725	1.50433	1.65793	0.0401633	0.00578089	0.793168	0.784181	0.620982	0.732777	Multi antimicrobial extrusion protein MatE family protein.
LOC_Os01g49120	Os01g0684900		0.00202464	1.43814	1.23601	1.39112	1.35509		0.376502	0.0594197	-0.227168	-0.114258	-0.0940021	Multi antimicrobial extrusion protein MatE family protein.
LOC_Os01g56050	Os01g0766000		0.187142	2.23626	2.67371	-0.00251891	1.63582		0.423372	-0.109815	-0.18201	0.0687051	-0.0743734	Multi antimicrobial extrusion protein MatE family protein.
LOC_Os01g69010	Os01g0919100
LOC_Os02g02980	Os02g0122200	0.0477011	0.0110668	-0.384577	-0.265524	-0.350104	-0.333402	0.0778975	0.0420069	-0.239449	-0.508249	-0.497497	-0.415065	Conserved hypothetical protein.
LOC_Os02g45380	Os02g0676400		0.0467802	-0.21212	-0.306374	-0.463834	-0.327442		0.0188562	-1.70317	-1.05242	-1.31515	-1.35691	Multi antimicrobial extrusion protein MatE family protein.
LOC_Os02g57580
LOC_Os02g57570	Os02g0821600		0.729249	-0.417969	0.212028	-0.0139425	-0.0732944		0.34237	-0.0135493	0.259263	1.59517	0.613628	Hypothetical protein.
LOC_Os03g08900	Os03g0188100	0.0412456	0.0047278	2.51756	2.15383	2.73845	2.46995		0.280015	-1.40112	-0.268123	-0.115556	-0.594932	Multi antimicrobial extrusion protein MatE family protein.
LOC_Os03g08910
LOC_Os03g11734	Os03g0216700	0.0399886	0.00247476	-1.1671	-1.19394	-1.36475	-1.24193	0.0395389	0.00490253	2.28084	2.66149	2.91407	2.6188	Multi antimicrobial extrusion protein MatE family protein.
LOC_Os03g12790
LOC_Os03g37411	Os03g0570800		0.214983	-1.09759	-0.171215	-0.293426	-0.520743	0.0481319	0.0137246	1.19207	0.797136	1.13541	1.04154	Multi antimicrobial extrusion protein MatE family protein.
LOC_Os03g37470	Os03g0571700		0.491146	0.205629	-1.45509	-0.0463865	-0.43195		0.281088	-0.0827541	-0.195837	-1.02547	-0.434687	TRANSPARENT TESTA 12 protein.
LOC_Os03g37490	Os03g0571900	0.0481252	0.0117174	1.1243	1.12085	0.791009	1.01205		0.38466	-0.39541	0.0554018	-0.0982246	-0.146077	Multi antimicrobial extrusion protein MatE family protein.
LOC_Os03g37640	Os03g0572900	0.0583975	0.0221245	0.263211	0.44981	0.407779	0.3736		0.778895	0.0965767	0.0736199	-0.107967	0.020743	Multi antimicrobial extrusion protein MatE family protein.
LOC_Os03g42830	Os03g0626700		0.686545	-0.16157	0.146814	-0.120671	-0.0451422	0.0388747	0.00452586	-0.861158	-0.76936	-0.680994	-0.770504	Multi antimicrobial extrusion protein MatE family protein.
LOC_Os03g62270	Os03g0839200	0.048869	0.0126663	-0.695551	-0.532349	-0.795252	-0.674384	0.0394044	0.00482819	0.353398	0.42888	0.347194	0.376491	Multi antimicrobial extrusion protein MatE family protein.
LOC_Os03g64150	Os03g0858800	0.105195	0.065774	-0.602456	-0.516873	-1.17447	-0.764598	0.0505401	0.0165582	0.957167	1.46283	1.46358	1.29453	Multi antimicrobial extrusion protein MatE family protein.
LOC_Os04g30490	Os04g0373400	0.0420404	0.00572965	2.8187	2.93893	2.27696	2.6782	0.0581728	0.0240376	0.89376	1.51047	1.51461	1.30628	Multi antimicrobial extrusion protein MatE family protein.
LOC_Os04g48290	Os04g0571600	0.193069	0.148912	-0.0815068	-0.0229968	-0.152016	-0.0855064	0.0899136	0.0528631	-0.0721873	-0.0860423	-0.0345307	-0.0642535	Multi antimicrobial extrusion protein MatE family protein.
LOC_Os05g48040	Os05g0554000	0.776977	0.749571	0.329181	-0.222829	-0.330617	-0.074755		0.0360786	-1.10184	-2.1325	-2.18598	-1.80677	Multi antimicrobial extrusion protein MatE family protein.
LOC_Os06g29950	Os06g0495100		0.278494	0.151287	0.198718	-0.0348656	0.105047		0.0584109	1.15093	1.24445	2.41036	1.60192	Conserved hypothetical protein.
LOC_Os06g29994	Os06g0495500		0.0852148	0.600343	0.166633	0.553611	0.440196		0.366695	0.0474099	-0.128008	-0.677531	-0.25271	Multi antimicrobial extrusion protein MatE family protein.
LOC_Os06g36330	Os06g0558300
LOC_Os06g49310	Os06g0707100		0.801271	0.112384	0.223824	-0.541599	-0.0684638	0.0620572	0.0276605	-0.280636	-0.247442	-0.423012	-0.31703	Multi antimicrobial extrusion protein MatE family protein.
LOC_Os07g01750	Os07g0108200	0.804154	0.779095	0.16602	-0.0674667	-0.0290889	0.0231549		0.274715	-0.278506	0.0393476	-0.646306	-0.295155	Multi antimicrobial extrusion protein MatE family protein.
LOC_Os07g31884	Os07g0502200	0.0942334	0.055776	1.02353	0.397701	0.8727	0.764644	0.0333318	0.000553647	1.76155	1.87077	1.90588	1.84607	Multi antimicrobial extrusion protein MatE family protein.
LOC_Os07g33310	Os07g0516600		0.0737929	-1.51983	-0.976959	-0.518777	-1.00519	0.0360163	0.00198845	-0.673119	-0.5801	-0.606417	-0.619878	Multi antimicrobial extrusion protein MatE family protein.
LOC_Os08g37432	Os08g0480000	0.0741394	0.0373604	1.38991	0.66693	1.14589	1.06758		0.543559	-0.542294	0.234955	-0.181415	-0.162918	Multi antimicrobial extrusion protein MatE family protein.
LOC_Os08g43250	Os08g0545900		0.212311	-0.293515	-0.310683	-1.42331	-0.675835	0.0743511	0.0387853	-0.231349	-0.357827	-0.482391	-0.357189	(No Hit)
LOC_Os08g43654	Os08g0550200	0.0589634	0.0226824	-0.119176	-0.0810022	-0.0741329	-0.091437	0.0536503	0.0197105	-2.33614	-1.97381	-1.40363	-1.90453	Multi antimicrobial extrusion protein MatE family protein.
LOC_Os08g44870	Os08g0562800	0.0420625	0.00577815	0.806433	0.649419	0.838322	0.764725		0.258955	-0.0469092	0.257786	0.316989	0.175955	Multi antimicrobial extrusion protein MatE family protein.
LOC_Os09g29284	Os09g0468000		0.129527	0.566338	0.0788847	0.513739	0.38632	0.0489747	0.0147907	-1.24767	-1.12608	-0.809772	-1.06117	Multi antimicrobial extrusion protein MatE family protein.
LOC_Os09g35600	Os09g0524300	0.099157	0.0602135	-1.78041	-2.13851	-0.789183	-1.56937	0.0674685	0.0326972	-1.41144	-2.74431	-2.52919	-2.22831	Multi antimicrobial extrusion protein MatE family protein.
LOC_Os09g37610	Os09g0548300		0.0433565	-0.50722	-0.406304	-0.227245	-0.380256		0.952252	0.101731	0.234193	-0.303145	0.0109262	Multi antimicrobial extrusion protein MatE family protein.
LOC_Os10g11354	Os10g0190900	0.0477145	0.0111039	2.09771	1.47843	1.64571	1.74061		0.188371	0.01583	0.507656	0.321648	0.281712	Multi antimicrobial extrusion protein MatE family protein.
LOC_Os10g11860	Os10g0195000		0.02895	-1.14213	-0.607092	-0.9459	-0.898374	0.0357537	0.00165084	-1.2263	-1.19543	-1.36247	-1.2614	Multi antimicrobial extrusion protein MatE family protein.
LOC_Os10g13940	Os10g0206800	0.770291	0.742413	0.437342	-0.0766564	-0.151391	0.0697648	0.0588666	0.0246035	-0.362498	-0.297428	-0.203927	-0.287951	Multi antimicrobial extrusion protein MatE family protein.
LOC_Os10g20350	Os10g0344000		0.00258739	3.30858	3.91949	3.80443	3.6775		0.0425751	0.961956	1.94021	2.09831	1.66683	Multi antimicrobial extrusion protein MatE family protein.
LOC_Os10g20390
LOC_Os10g20380	Os10g0344500
LOC_Os10g20450	Os10g0344900		0.272953	-1.16497	0.163117	-0.765571	-0.58914		0.479354	-0.281937	0.400627	0.536406	0.218366	Multi antimicrobial extrusion protein MatE family protein.
LOC_Os10g20470	Os10g0345100	0.042814	0.00643651	4.07061	3.45809	3.09223	3.54031	0.0840257	0.0473594	1.12527	2.60204	2.3754	2.03424	Multi antimicrobial extrusion protein MatE family protein.
LOC_Os10g37920	Os10g0523200
LOC_Os11g03240	Os11g0126100	0.821031	0.79764	-0.241715	0.162015	0.204324	0.0415411		0.0656373	-0.748593	-1.8174	-2.15832	-1.57477	Multi antimicrobial extrusion protein MatE family protein.
LOC_Os11g03484	Os11g0129000	0.601175	0.562028	-0.407599	0.117577	-0.0327425	-0.107588		0.0675508	-0.848018	-2.07725	-2.50012	-1.80846	TRANSPARENT TESTA 12 protein.
LOC_Os11g03500	Os11g0129200	0.0622539	0.0259736	1.13053	0.626707	0.900363	0.885866		0.19481	-0.00189296	0.736353	0.534542	0.423001	Multi antimicrobial extrusion protein MatE family protein.
LOC_Os12g01580	Os12g0106600		0.00483158	-0.547818	-0.433943	-0.468336	-0.483365		0.661001	0.248612	-0.230443	-0.274159	-0.0853299	Multi antimicrobial extrusion protein MatE family protein.
LOC_Os12g03230	Os12g0125800
LOC_Os12g03240
LOC_Os12g03260	Os12g0126000	0.0676565	0.0311206	0.504595	0.386994	0.263636	0.385075		0.7599	0.0662622	-0.0342942	-0.000937524	0.0103435	Multi antimicrobial extrusion protein MatE family protein.
LOC_Os12g06050	Os12g0156700
LOC_Os12g25160	Os12g0438250
LOC_Os12g36660	Os12g0552600
LOC_Os12g42130	Os12g0615700		0.602464	-0.00887108	-0.45977	0.138047	-0.110198		0.329778	-0.0282154	-0.124493	-0.883099	-0.345269	TRANSPARENT TESTA 12 protein.
LOC_Os12g03200	Os12g0125500	0.11534	0.0752689	-1.39134	-0.783269	-0.510059	-0.89489	0.0562591	0.0222771	-0.463917	-0.409337	-0.665361	-0.512872	Hypothetical protein.
The Oligopeptide Transporter (OPT) Family
LOC_Os01g09290
LOC_Os01g13710	Os01g0238700		0.245987	0.775865	3.04152	0.300786	1.37272		0.788123	1.00973	0.241951	-0.775983	0.158566	Oligopeptide transporter OPT superfamily protein.
LOC_Os01g43940	Os01g0630200
LOC_Os01g61390	Os01g0829900		0.1273	0.16543	0.205886	0.0305745	0.133964		0.127473	0.251351	0.940445	1.45954	0.88378	Oligopeptide transporter OPT superfamily protein.
LOC_Os02g02450	Os02g0116300		0.0262679	-0.661939	-0.381692	-0.464521	-0.502717	0.0773047	0.041465	-0.624509	-1.36577	-1.13517	-1.04182	Oligopeptide transporter OPT superfamily protein.
LOC_Os02g02460	Os02g0116400		0.219539	-1.15226	-0.520154	-0.0373043	-0.569905		0.0197098	-0.657774	-1.09282	-0.961432	-0.904009	Oligopeptide transporter OPT superfamily protein.
LOC_Os02g42220	Os02g0633300	0.0399925	0.00276028	-1.65495	-1.39436	-1.45229	-1.50053		0.995542	-0.244231	0.0555211	0.1863	-0.00080335	EspB-like protein.
LOC_Os02g43370	Os02g0649900		0.803142	0.216604	-0.163731	-0.160402	-0.0358429		0.00312676	-0.65058	-0.722835	-0.595789	-0.656401	Iron-phytosiderophore transporter protein yellow stripe 1.
LOC_Os02g46860	Os02g0695900		0.182214	1.92972	0.515097	0.457499	0.967437		0.550715	0.138677	1.33441	-0.386596	0.362163	Hypothetical protein.
LOC_Os02g46850	Os02g0695800		0.159121	0.709658	0.474884	0.0624207	0.415654	0.0832438	0.0466603	0.40803	0.940639	0.839946	0.729539	Oligopeptide transporter OPT superfamily protein.
LOC_Os02g43410	Os02g0650300	0.0393878	0.0015461	-1.30726	-1.49165	-1.36283	-1.38725	0.0347547	0.00102859	-2.34237	-2.61328	-2.44144	-2.4657	Oligopeptide transporter OPT superfamily protein.
LOC_Os03g54000	Os03g0751100	0.39004	0.343912	-0.0509224	-0.0789069	-0.911785	-0.347205	0.0509044	0.0168777	0.494319	0.736546	0.775793	0.668886	Oligopeptide transporter OPT superfamily protein.
LOC_Os04g32050	Os04g0390500	0.041849	0.00547702	0.658915	0.524032	0.539195	0.574047		0.070051	-0.0513868	-0.151688	-0.146072	-0.116382	Iron-phytosiderophore transporter protein yellow stripe 1.
LOC_Os04g32060	Os04g0390600	0.0877803	0.0500169	0.130574	0.129693	0.0565023	0.10559	0.0427209	0.00831575	0.512041	0.530041	0.678122	0.573401	Oligopeptide transporter OPT superfamily protein.
LOC_Os04g44300	Os04g0524500		0.139855	2.31353	0.792411	0.672685	1.25954		0.0650223	0.669208	1.64068	1.9139	1.40793	Oligopeptide transporter OPT superfamily protein.
LOC_Os04g44320	Os04g0524600	0.0412456	0.00477212	1.53595	1.33085	1.21325	1.36001	0.0480228	0.0135073	0.62893	0.904816	0.929948	0.821231	Oligopeptide transporter OPT superfamily protein.
LOC_Os04g44330	Os04g0524900		0.158626	0.216616	0.245883	0.0155843	0.159361		0.618007	-0.0976265	0.132015	0.0892609	0.0412166	Oligopeptide transporter OPT superfamily protein.
LOC_Os04g45860	Os04g0542200	0.0522487	0.0159694	-1.97366	-1.48463	-2.33759	-1.93196		0.355208	-0.245108	0.589746	0.789165	0.377935	Oligopeptide transporter OPT superfamily protein.
LOC_Os04g45900	Os04g0542800	0.0467252	0.0102534	1.31629	0.949157	1.02482	1.09676	0.0333318	0.000418982	-0.636746	-0.615915	-0.661117	-0.637926	Oligopeptide transporter OPT superfamily protein.
LOC_Os04g50820	Os04g0594800		0.198337	0.261751	0.230444	-0.00784305	0.161451		0.423427	-0.0803368	-0.208495	0.0582398	-0.0768641	Oligopeptide transporter OPT superfamily protein.
LOC_Os04g57840	Os04g0674600		0.345875	0.165518	0.982431	-0.0189855	0.376321		0.98999	-0.126723	-0.189934	0.323522	0.00228856	Oligopeptide transporter OPT superfamily protein.
LOC_Os05g16280	Os05g0251900		0.0728749	0.33869	0.569135	0.205913	0.371246		0.000658393	0.980718	0.978629	1.05709	1.00548	Oligopeptide transporter OPT superfamily protein.
LOC_Os05g16290	Os05g0252000		0.232382	0.193926	0.224515	-0.0228334	0.131869		0.165071	-0.0879065	-0.171219	-0.0208344	-0.0933199	Oligopeptide transporter OPT superfamily protein.
LOC_Os06g03540	Os06g0125400	0.353403	0.306855	-0.244367	0.0554829	-0.185225	-0.124703	0.0359264	0.00197371	-1.5729	-1.35806	-1.53526	-1.48874	Oligopeptide transporter OPT superfamily protein.
LOC_Os06g03560	Os06g0125500	0.384313	0.338079	-0.476065	0.0827226	-0.211276	-0.201539		0.015507	0.806361	0.929024	1.22528	0.98689	Oligopeptide transporter OPT superfamily protein.
LOC_Os06g03700	Os06g0127700	0.0515172	0.0151826	-0.65496	-0.517583	-0.801667	-0.65807	0.0386099	0.00417036	0.770127	0.617315	0.729742	0.705728	Oligopeptide transporter OPT superfamily protein.
LOC_Os08g17830	Os08g0280300		0.168603	0.211174	0.230259	0.813642	0.418358		0.00745461	1.24161	1.38662	1.6651	1.43111	Oligopeptide transporter OPT superfamily protein.
LOC_Os08g23130	Os08g0320200		0.328105	0.149579	0.194865	-0.0521828	0.0974205		0.207584	-0.0705392	-0.186239	-0.0176248	-0.0914678	Oligopeptide transporter OPT superfamily protein.
LOC_Os08g38400	Os08g0492000		0.0200007	-2.60242	-1.91278	-1.61166	-2.04228	0.0356104	0.00145716	-0.666195	-0.590243	-0.66046	-0.638966	Oligopeptide transporter OPT superfamily protein.
The Auxin Efflux Carrier (AEC) Family
LOC_Os01g45550	Os01g0643300		0.134851	0.176726	0.214583	0.0272493	0.139519		0.0151694	1.22794	1.83778	1.37012	1.47861	Efflux carrier of polar auxin transport.
LOC_Os01g51780	Os01g0715600		0.0101625	-0.691958	-0.580873	-0.826777	-0.699869	0.0385081	0.00406631	1.05277	1.05298	0.862982	0.989574	Auxin Efflux Carrier family protein.
LOC_Os01g58860	Os01g0802700	0.0494623	0.0131333	-1.23465	-0.922575	-1.38726	-1.1815	0.0542407	0.0202259	1.4237	2.34785	2.21142	1.99432	Auxin Efflux Carrier family protein.
LOC_Os01g60230	Os01g0818000		0.000494	-1.00649	-0.947181	-1.01839	-0.990687	0.0660901	0.0314252	-0.426803	-0.225966	-0.309569	-0.320779	Auxin Efflux Carrier family protein.
LOC_Os01g69070	Os01g0919800		0.652904	0.227565	-0.952969	0.131131	-0.198091		0.841352	-0.76847	0.454165	0.61165	0.0991149	Efflux carrier of polar auxin transport.
LOC_Os02g50960	Os02g0743400	0.0478627	0.0113264	-0.367559	-0.406647	-0.279215	-0.35114		0.262175	0.0772589	-0.455536	-0.417758	-0.265345	Auxin transport protein REH1.
LOC_Os05g40330	Os05g0481900		0.0597265	-1.37724	-0.775731	-0.601296	-0.91809		0.0279989	0.485169	0.409171	0.714127	0.536156	Auxin Efflux Carrier family protein.
LOC_Os05g50140	Os05g0576900
LOC_Os06g12610	Os06g0232300	0.0752423	0.0383867	-0.201194	-0.232688	-0.3786	-0.270827		0.150692	-0.0587921	-0.547208	-0.673738	-0.426579	Auxin transport protein REH1.
LOC_Os06g44970	Os06g0660200	0.0501524	0.0136997	-1.22283	-0.987318	-0.811627	-1.00726	0.0687267	0.033816	-0.726298	-1.34287	-1.41978	-1.16298	Auxin efflux carrier component 2 (AtPIN2) (Auxin efflux carrier AGR) (Polar-auxin-transport efflux component AGRAVITROPIC 1) (AtAGR1) (Ethylene insensitive root 1) (AtEIR1) (WAVY6).
LOC_Os08g09190	Os08g0191000	0.0549719	0.0188294	-1.35046	-0.884214	-0.938362	-1.05768	0.0625916	0.0282297	-0.313436	-0.217863	-0.403048	-0.311449	Auxin Efflux Carrier family protein.
LOC_Os08g41720	Os08g0529000		0.373718	0.175538	0.0132791	0.0021566	0.0636578		0.176824	0.183893	3.62348	2.37657	2.06131	Auxin efflux carrier component 1 (PIN-FORMED protein) (AtPIN1).
LOC_Os09g32770	Os09g0505400		0.13367	-2.23586	-0.356508	-1.40965	-1.334	0.054545	0.0205054	0.921505	1.55095	1.32616	1.26621	Auxin Efflux Carrier family protein.
LOC_Os09g38130	Os09g0554300		0.00193554	1.51673	1.74811	1.7226	1.66248		0.241768	0.109673	0.803972	0.177064	0.36357	Auxin Efflux Carrier family protein.
LOC_Os09g38210	Os09g0555100	0.0476513	0.0110344	2.58768	1.81746	2.05155	2.15223	0.040769	0.00639386	-1.2748	-0.970114	-1.08047	-1.10846	Sulfotransferase family protein.
LOC_Os09g31478	Os09g0491740
LOC_Os11g02950	Os11g0122800
LOC_Os11g04190	Os11g0137000		0.101976	-0.389825	-0.716631	-1.35907	-0.82184	0.0991826	0.0612483	0.132406	0.33949	0.221325	0.231074	PIN1-like auxin transport protein.
LOC_Os12g04000	Os12g0133800	0.0477145	0.0111593	-0.651528	-0.928569	-0.900931	-0.827009		0.100744	0.0981388	0.415124	0.291132	0.268132	PIN1-like auxin transport protein.
The Drug/Metabolite Transporter (DMT) Superfamily
LOC_Os01g02870	Os01g0117900	0.050889	0.014545	0.503025	0.364324	0.347072	0.404807		0.0850961	-0.649857	-1.48086	-2.21405	-1.44826	Nodulin-like protein 5NG4.
LOC_Os01g07310	Os01g0167500	0.139954	0.0981665	0.119101	0.30319	0.466646	0.296312	0.0367221	0.00242404	-0.476294	-0.524897	-0.565396	-0.522196	Conserved hypothetical protein.
LOC_Os01g07730	Os01g0172100	0.0484553	0.0121478	2.48128	2.3293	1.69386	2.16815		0.0635789	-1.28777	-0.610972	-0.626628	-0.84179	Triose phosphate/phosphate translocator, non-green plastid, chloroplast precursor (CTPT).
LOC_Os01g10970	Os01g0207700		0.122201	0.394087	0.105401	0.176001	0.225163		0.152418	0.0659656	0.580749	0.364589	0.337101	Protein of unknown function DUF6 domain containing protein.
LOC_Os01g10980	Os01g0207900	0.0862478	0.0485532	-0.552755	-0.374155	-0.244595	-0.390502		0.524754	-0.179883	0.104326	-0.123546	-0.0663675	Protein of unknown function DUF6 domain containing protein.
LOC_Os01g10990	Os01g0208000		0.419242	0.239111	-0.620191	-0.398473	-0.259851		0.0947967	-0.578044	-0.147878	-0.402585	-0.376169	Hypothetical protein.
LOC_Os01g13770	Os01g0239200	0.0620226	0.0257308	-0.285139	-0.16124	-0.270505	-0.238961		0.227793	-0.225398	-0.0345583	-0.0532389	-0.104398	Triose phosphate/phosphate translocator.
LOC_Os01g19240	Os01g0296900
LOC_Os01g19290	Os01g0297700	0.0426439	0.00617838	-0.534519	-0.66699	-0.526819	-0.576109	0.0590245	0.0247798	0.333558	0.559943	0.578291	0.490597	Protein of unknown function DUF6 domain containing protein.
LOC_Os01g31940	Os01g0504100	0.298253	0.251912	-0.401746	-0.179669	0.0109987	-0.190139	0.035365	0.00141147	1.1781	1.03573	1.09116	1.10166	Protein of unknown function DUF250 domain containing protein.
LOC_Os01g36560	Os01g0546100		0.300788	0.139876	0.532655	-0.00554332	0.222329		0.00146036	0.526283	0.469626	0.470738	0.488882	(No Hit)
LOC_Os01g36580	Os01g0546400		0.0616906	-1.11453	-1.30289	-0.47329	-0.963569		0.107137	-0.0665441	-0.31996	-0.308325	-0.23161	Protein of unknown function DUF6 domain containing protein.
LOC_Os01g36590
LOC_Os01g48800	Os01g0680200	0.100292	0.061247	-1.02937	-0.577962	-1.51297	-1.0401	0.0862735	0.04937	0.386537	0.918912	0.704434	0.669961	Protein of unknown function DUF250 domain containing protein.
LOC_Os01g54580	Os01g0749900	0.0404458	0.0031354	0.344187	0.287063	0.338293	0.323181	0.0473697	0.0127376	-0.548759	-0.819947	-0.694037	-0.687581	Conserved hypothetical protein.
LOC_Os01g58870	Os01g0802850
LOC_Os01g58910	Os01g0803300	0.0441587	0.00780004	-0.687346	-0.503586	-0.601867	-0.597599	0.0381519	0.00325375	0.918727	0.939249	1.09702	0.984999	Protein of unknown function DUF6 domain containing protein.
LOC_Os01g60780	Os01g0823200	0.0728998	0.0361813	-1.82787	-0.908849	-1.33637	-1.35769		0.270964	-0.0271168	0.128002	0.168359	0.089748	Conserved hypothetical protein.
LOC_Os01g67330	Os01g0898900	0.0861585	0.0484491	-0.129367	-0.305473	-0.23969	-0.224844	0.049279	0.0151611	-0.574905	-0.859318	-0.86261	-0.765611	Nucleotide-sugar transporter family protein.
LOC_Os02g01326	Os02g0103600		0.0480488	0.156814	0.110743	0.0685546	0.112037		0.0196816	-0.963604	-0.971428	-1.44942	-1.12815	Protein of unknown function DUF6 domain containing protein.
LOC_Os02g02310	Os02g0114100		0.335249	0.223393	-1.34854	-0.588246	-0.57113		0.301971	-0.101818	-0.518953	-2.66983	-1.09687	Nodulin-like protein 5NG4.
LOC_Os02g06010	Os02g0154600		0.141466	0.351878	0.22874	0.0474476	0.209355		0.396271	-0.139466	0.419997	0.252007	0.177513	Conserved hypothetical protein.
LOC_Os02g22680	Os02g0331400
LOC_Os02g39200	Os02g0604300	0.19087	0.146781	-0.49391	-0.132423	-0.17004	-0.265458	0.0392164	0.00470984	-0.718552	-0.827698	-0.913729	-0.819993	Nucleotide-sugar transporter family protein.
LOC_Os02g40030	Os02g0614100	0.045165	0.0086234	0.764763	0.580735	0.587619	0.644372		0.294407	0.0158519	-0.10922	-0.0603724	-0.0512467	Conserved hypothetical protein.
LOC_Os02g40090	Os02g0614500		0.00669972	-1.13499	-1.11739	-0.869797	-1.04073		0.00659901	-0.602091	-0.664237	-0.792385	-0.686238	Conserved hypothetical protein.
LOC_Os02g41780	Os02g0628200	0.108309	0.0685497	0.0918941	0.186546	0.0824757	0.120305		0.183774	-0.0240059	-0.149599	-0.0536079	-0.0757376	Conserved hypothetical protein.
LOC_Os02g46380	Os02g0689200	0.039604	0.00214468	1.59705	1.50812	1.3603	1.48849		0.290712	-0.0483771	0.845803	0.311474	0.369633	Protein of unknown function DUF250 domain containing protein.
LOC_Os02g47500	Os02g0703900	0.0435604	0.00709781	-0.441255	-0.342937	-0.453209	-0.412467	0.0557795	0.0218495	-0.327897	-0.510713	-0.556846	-0.465152	Nodulin-like protein.
LOC_Os02g49260	Os02g0724500		0.0188421	-1.21743	-1.3112	-0.807008	-1.11188	0.0860081	0.0491377	0.303945	0.698762	0.686902	0.563203	Conserved hypothetical protein.
LOC_Os02g52930	Os02g0768300	0.244795	0.199523	0.0111484	-0.305149	-0.28718	-0.193727	0.0613704	0.0270288	0.706622	1.17509	1.28385	1.05519	Protein of unknown function DUF6 domain containing protein.
LOC_Os02g36390	Os02g0573300	0.277856	0.231724	-0.100918	-0.0302305	-0.330695	-0.153948	0.0784248	0.0424779	-0.343582	-0.279962	-0.557068	-0.393537	Conserved hypothetical protein.
LOC_Os03g02670	Os03g0118200	0.0995124	0.0604968	0.418377	0.192342	0.522095	0.377605	0.0394049	0.00483315	0.701692	0.641839	0.813028	0.718853	Conserved hypothetical protein.
LOC_Os03g05530	Os03g0149300	0.040569	0.00359067	-0.98037	-1.17255	-0.987555	-1.04683	0.0481399	0.0137567	0.856969	1.24875	1.26336	1.12303	Protein of unknown function DUF6 domain containing protein.
LOC_Os03g08880	Os03g0187800	0.0418233	0.0053763	3.34364	2.97079	3.8307	3.38171	0.0492368	0.0151077	1.13184	0.736847	1.05858	0.975756	Protein of unknown function DUF250 domain containing protein.
LOC_Os03g17740	Os03g0286300	0.0770163	0.040076	0.239128	0.465722	0.507918	0.404256	0.0655355	0.0308348	-0.217577	-0.410987	-0.386905	-0.33849	Phosphate/phosphoenolpyruvate translocator protein-like.
LOC_Os03g18990	Os03g0301900		0.154903	0.192966	0.0150213	0.209402	0.13913		0.660019	-0.115374	0.125466	-0.139968	-0.043292	(No Hit)
LOC_Os03g49570	Os03g0702700	0.039604	0.00182251	-0.47239	-0.439159	-0.509262	-0.473604	0.0396687	0.00518964	-0.46827	-0.55632	-0.601857	-0.542149	Conserved hypothetical protein.
LOC_Os03g49940	Os03g0707200	0.0399925	0.00266242	2.48903	2.08747	2.2333	2.26993	0.0363594	0.00213898	1.94542	1.65794	1.78429	1.79588	Protein of unknown function DUF6 domain containing protein.
LOC_Os03g58620	Os03g0800500	0.041894	0.00560118	0.273357	0.219648	0.219906	0.237637	0.0786931	0.042741	-0.215841	-0.449424	-0.464199	-0.376488	Putative small multi-drug export family protein.
LOC_Os03g61100	Os03g0826300
LOC_Os03g11590	Os03g0215000	0.109803	0.0699027	0.153314	0.203335	0.379188	0.245279	0.0429681	0.00848123	-0.540704	-0.478116	-0.390559	-0.469793	Conserved hypothetical protein.
LOC_Os04g34490	Os04g0422300	0.0717676	0.0350171	0.8397	1.42965	1.70178	1.32371		0.282133	0.223929	-0.0323301	0.564064	0.251888	Protein of unknown function DUF6 domain containing protein.
LOC_Os04g34530	Os04g0422600		0.864433	0.312593	-0.437557	-0.0013037	-0.0420892		0.00428525	0.719901	0.893656	0.764882	0.792813	Protein of unknown function DUF6 domain containing protein.
LOC_Os04g38430	Os04g0457300		0.159728	0.183911	0.210057	0.691874	0.361947	0.0480667	0.0136544	0.547103	0.410809	0.623642	0.527185	Protein of unknown function DUF6 domain containing protein.
LOC_Os04g41320	Os04g0490600	0.26438	0.21847	-0.12108	-0.149561	0.00982093	-0.0869401	0.0385081	0.00398029	-0.896361	-1.09278	-1.08953	-1.02622	Nucleotide-sugar transporter family protein.
LOC_Os04g49748	Os04g0587400		0.0967802	2.02821	3.3736	0.923506	2.10844	0.0547592	0.0207901	1.35611	1.57344	2.19081	1.70678	Protein of unknown function DUF250 domain containing protein.
LOC_Os04g55260	Os04g0645600	0.0701647	0.0335566	-0.596439	-0.586015	-0.310731	-0.497728	0.0357497	0.00147841	-0.240292	-0.254186	-0.222405	-0.238961	Conserved hypothetical protein.
LOC_Os04g59120	Os04g0687800		0.00848272	3.74936	2.88193	2.85808	3.16312		0.430711	0.0817934	-0.0816493	0.679167	0.226437	Conserved hypothetical protein.
LOC_Os04g49739	Os04g0587300		0.18125	1.0691	1.11617	0.00655808	0.73061		0.164428	0.64582	0.107103	1.10144	0.618121	Purine permease-like protein.
LOC_Os04g59550	Os04g0692000	0.286667	0.240376	0.0710716	0.0416851	-0.00420861	0.0361827	0.0567606	0.0227811	0.392763	0.226392	0.323307	0.314154	Protein of unknown function DUF6 domain containing protein.
LOC_Os04g49757	Os04g0587500		0.172515	1.39982	0.715244	0.147895	0.754319	0.0383085	0.00370328	2.23346	2.49427	2.76115	2.49629	Conserved hypothetical protein.
LOC_Os05g01570	Os05g0106200		0.613591	0.162197	-0.464665	-0.0274365	-0.109968		0.166815	0.266849	0.492394	0.0525286	0.270591	Protein of unknown function DUF6 domain containing protein.
LOC_Os05g01580	Os05g0106300
LOC_Os05g02490	Os05g0115700	0.314817	0.268427	0.0411367	-0.220787	-0.209661	-0.129771		0.100545	0.0665989	0.11726	0.0320979	0.0719856	Conserved hypothetical protein.
LOC_Os05g03070	Os05g0121900	0.0401271	0.00282595	-0.809524	-0.787147	-0.931623	-0.842764	0.0364012	0.00226115	-1.12955	-1.13008	-1.29934	-1.18633	Phosphate/phosphoenolpyruvate translocator protein-like.
LOC_Os05g07670	Os05g0168700	0.0659271	0.0295254	-0.667381	-0.413095	-0.401255	-0.493911	0.0407647	0.00638549	-0.690765	-0.566871	-0.749019	-0.668885	Conserved hypothetical protein.
LOC_Os05g07870	Os05g0170900	0.465465	0.420445	0.223255	0.431304	-0.145605	0.169651	0.0347547	0.00106249	1.24087	1.34405	1.38625	1.32372	Phosphate/phosphoenolpyruvate translocator.
LOC_Os05g12490	Os05g0215800	0.232088	0.187044	-0.855732	-0.18772	-0.233036	-0.425496	0.0444008	0.00979923	-0.756143	-1.0344	-1.04281	-0.944452	Conserved hypothetical protein.
LOC_Os05g15160	Os05g0241200	0.053037	0.0168215	-0.912221	-0.676769	-0.593049	-0.727346		0.318387	0.0343397	-0.126945	-0.109197	-0.0672672	Triose phosphate/phosphate translocator, chloroplast precursor (CTPT).
LOC_Os05g28930	Os05g0357500
LOC_Os05g33900	Os05g0409500	0.0548403	0.0186298	-1.16337	-0.734281	-0.860876	-0.91951		0.362118	0.305543	-0.836265	-0.769293	-0.433338	MtN21 protein.
LOC_Os05g41420	Os05g0493800	0.0571577	0.0209539	-1.27818	-0.769373	-0.970364	-1.00597		0.0803104	0.552456	1.03633	1.69171	1.0935	MtN21 nodulin protein-like.
LOC_Os05g41480	Os05g0494500	0.0723951	0.0356892	0.571505	0.440657	0.281853	0.431338	0.0364589	0.00232915	0.283029	0.316478	0.269335	0.289614	Conserved hypothetical protein.
LOC_Os05g48300	Os05g0556800		0.224367	0.224383	0.847133	0.116082	0.395866		0.431543	-0.0653887	-0.594086	0.0672893	-0.197395	Protein of unknown function DUF250 domain containing protein.
LOC_Os06g01660	Os06g0105700	0.0976857	0.0589399	-0.372582	-0.914508	-0.976075	-0.754389		0.609411	-0.450729	0.379349	0.680096	0.202905	Protein of unknown function DUF6 domain containing protein.
LOC_Os06g01840	Os06g0107600		0.0937098	-0.468654	-1.37315	-0.660953	-0.834252		0.10049	0.106377	0.473671	0.398245	0.326098	Conserved hypothetical protein.
LOC_Os06g01972	Os06g0109300		0.198903	0.353468	1.2423	0.222877	0.606216		0.504128	0.746538	-0.952001	-1.3541	-0.519856	Protein of unknown function DUF6 domain containing protein.
LOC_Os06g05980	Os06g0153200	0.195525	0.151461	-0.767504	-0.325455	-0.152647	-0.415202	0.0383085	0.00352705	-1.03433	-1.26666	-1.20652	-1.16917	Conserved hypothetical protein.
LOC_Os06g19380	Os06g0297600	0.070424	0.0338463	-1.81036	-1.41075	-0.911306	-1.37747	0.0420277	0.0077333	-0.623162	-0.849676	-0.751194	-0.741344	Conserved hypothetical protein.
LOC_Os06g33210	Os06g0523400	0.184379	0.140414	-0.695685	-0.285103	-0.165329	-0.382039	0.0483207	0.0139684	-0.207678	-0.295057	-0.312683	-0.271806	Nucleotide-sugar transporter family protein.
LOC_Os06g49500	Os06g0708700	0.0466245	0.0101595	-0.762879	-0.573012	-0.811199	-0.715697	0.040469	0.00601864	-0.561176	-0.489089	-0.428284	-0.49285	Protein of unknown function DUF6 domain containing protein.
LOC_Os06g01966	Os06g0109200		0.511882	0.326013	-0.52927	-0.441216	-0.214824		0.0957677	-0.677347	-0.949908	-2.00259	-1.20995	Conserved hypothetical protein.
LOC_Os06g30950	Os06g0506200		0.0139697	-1.07454	-0.751268	-0.777553	-0.867789	0.0385798	0.00415281	-1.0387	-1.20849	-1.29951	-1.18223	Conserved hypothetical protein.
LOC_Os07g30210	Os07g0485500		0.0309424	0.187591	0.345007	0.347012	0.293203		0.0661376	0.170777	0.337318	0.149573	0.219223	Protein of unknown function DUF6 domain containing protein.
LOC_Os07g33954
LOC_Os07g34006	Os07g0523600	0.0439364	0.0074208	2.25342	2.03756	2.72368	2.33822		0.599391	0.124388	-0.171395	-0.122885	-0.0566307	Glucose-6-phosphate/phosphate-translocator precursor.
LOC_Os07g34070	Os07g0524900	0.0513237	0.0149966	2.41472	1.55922	2.1487	2.04088		0.714651	-0.0131396	-0.832637	0.391077	-0.151566	Protein of unknown function DUF6 domain containing protein.
LOC_Os07g34110	Os07g0525100	0.0385207	0.00128371	-0.626573	-0.553495	-0.586839	-0.588969	0.0468575	0.0123219	1.45425	1.91848	2.1579	1.84354	Protein of unknown function DUF6 domain containing protein.
LOC_Os07g34320	Os07g0527000	0.115079	0.0749329	-0.216403	-0.640993	-0.683451	-0.513616	0.0708147	0.0356108	0.95795	1.8193	1.90705	1.56143	Conserved hypothetical protein.
LOC_Os07g34340	Os07g0527300
LOC_Os07g38610	Os07g0573700	0.0846753	0.0471117	-0.39942	-0.586385	-0.263106	-0.416304	0.0657877	0.0311064	-0.41209	-0.788594	-0.604805	-0.60183	UDP-galactose transporter family protein.
LOC_Os07g39280	Os07g0581000	0.095579	0.056992	-0.598907	-0.249146	-0.379127	-0.40906	0.0337031	0.00076608	-0.458063	-0.456684	-0.420417	-0.445055	Conserved hypothetical protein.
LOC_Os07g33910	Os07g0523400	0.0501524	0.0137688	1.76496	1.8207	2.51451	2.03339	0.0357537	0.00174173	0.135891	0.147075	0.127335	0.136767	Glucose-6-phosphate/phosphate-translocator precursor.
LOC_Os08g01410	Os08g0104900	0.0544974	0.0182243	0.889002	0.57462	0.908782	0.790801	0.0347547	0.00113477	0.967389	1.07485	0.979659	1.0073	Protein of unknown function DUF6 domain containing protein.
LOC_Os08g01610	Os08g0107400	0.0499298	0.0135566	1.07749	0.751721	1.11561	0.981607		0.122585	-0.502439	-0.173887	-0.173714	-0.283346	GDP-mannose transporter.
LOC_Os08g04110	Os08g0135100	0.0800571	0.0429131	0.553841	0.290005	0.643854	0.4959	0.0367221	0.00243283	-0.745923	-0.858056	-0.876801	-0.826927	Phosphate/phosphoenolpyruvate translocator protein-like.
LOC_Os08g08840	Os08g0187800	0.060776	0.0244952	0.436569	0.533232	0.300461	0.423421		0.13567	-0.0941753	-0.0334788	-0.0275604	-0.0517381	Glucose-6-phosphate/phosphate-translocator precursor.
LOC_Os08g10350	Os08g0203900		0.101092	-0.153876	-0.441105	-0.645	-0.413327		0.00149308	-1.10678	-0.977577	-1.00068	-1.02834	Conserved hypothetical protein.
LOC_Os08g25624	Os08g0344600	0.0410164	0.00433208	1.48325	1.29181	1.18528	1.32012	0.044344	0.00968519	0.377576	0.480739	0.349447	0.402587	Phosphate/phosphoenolpyruvate translocator.
LOC_Os08g31130	Os08g0402800		0.347989	0.989309	0.184239	-0.0363554	0.379064		0.495303	-0.0977171	-0.180095	0.084174	-0.0645462	Protein of unknown function DUF6 domain containing protein.
LOC_Os08g44750	Os08g0561500	0.0454465	0.00896657	-0.309985	-0.324834	-0.416841	-0.350553	0.0765434	0.0408205	0.333555	0.24438	0.156707	0.244881	Nodulin-like protein 5NG4.
LOC_Os09g12600	Os09g0297400		0.114227	-0.201512	-1.07054	-1.06187	-0.777974	0.0415416	0.00734231	-1.71359	-1.808	-1.34916	-1.62358	Phosphate/phosphoenolpyruvate translocator.
LOC_Os09g14520	Os09g0314333
LOC_Os09g25770	Os09g0426000	0.0774343	0.0404268	0.620154	0.328957	0.368999	0.43937		0.286374	-0.0512848	0.211787	0.242156	0.134219	Protein of unknown function DUF6 domain containing protein.
LOC_Os09g25784	Os09g0426100		0.303708	-1.20653	-0.321193	0.0217272	-0.501997		0.315519	-0.182751	0.00869413	-0.051175	-0.0750772	Protein of unknown function DUF6 domain containing protein.
LOC_Os09g25810	Os09g0426500		0.00558307	-2.08079	-1.92554	-2.47016	-2.15883		0.0165543	-2.40023	-1.63549	-1.67796	-1.90456	Protein of unknown function DUF6 domain containing protein.
LOC_Os09g25800	Os09g0426200
LOC_Os09g29210	Os09g0467300		0.402171	1.18232	0.0402569	0.0023915	0.408323		0.00337952	1.59684	1.49283	1.30506	1.46491	Protein of unknown function DUF250 domain containing protein.
LOC_Os09g29239	Os09g0467500	0.355546	0.309042	0.0790111	-0.44476	-0.255127	-0.206959	0.0532406	0.0193551	1.39539	2.15819	2.26508	1.93955	Conserved hypothetical protein.
LOC_Os09g37640	Os09g0548600
LOC_Os09g38510	Os09g0557500	0.463091	0.417987	0.273291	-0.176512	0.530934	0.209238	0.0245209	3.14088e-05	-1.2996	-1.30542	-1.28132	-1.29544	Protein of unknown function DUF250 domain containing protein.
LOC_Os10g07998	Os10g0163130
LOC_Os10g09710	Os10g0175800
LOC_Os10g12190	Os10g0197700		0.211916	1.67442	1.12927	-0.0461612	0.919175		0.56319	0.480997	-0.174473	0.0860212	0.130849	Protein of unknown function DUF6 domain containing protein.
LOC_Os10g12400	Os10g0198900		0.639779	0.187832	-0.61023	0.0237584	-0.13288		0.287845	-0.0677752	-0.191745	-1.00374	-0.421088	Protein of unknown function DUF6 domain containing protein.
LOC_Os10g12500	Os10g0199500		0.748091	-0.0423107	0.203971	-0.0662796	0.0317936		0.309491	0.0318809	0.589732	0.0935383	0.238384	Protein of unknown function DUF6 domain containing protein.
LOC_Os10g14920	Os10g0210500		0.0430497	-0.83153	-0.49839	-0.423685	-0.584535		0.225103	-0.0937026	-1.37928	-0.500239	-0.657741	Protein of unknown function DUF6 domain containing protein.
LOC_Os10g33920	Os10g0479700	0.0382721	0.00106685	0.349729	0.329205	0.368741	0.349225		0.341857	-0.127185	-0.102143	0.0383167	-0.0636705	Conserved hypothetical protein.
LOC_Os10g34490	Os10g0486200
LOC_Os10g35140	Os10g0493900		0.0207792	-0.95672	-0.792758	-1.29779	-1.01576	0.0402299	0.00585748	0.425986	0.399726	0.327197	0.384303	Protein of unknown function DUF6 domain containing protein.
LOC_Os11g04140	Os11g0136300	0.0403099	0.00299641	5.17343	4.5868	4.29968	4.68664		0.373247	0.288815	-0.0685453	2.33586	0.852043	Protein of unknown function DUF6 domain containing protein.
LOC_Os11g04380	Os11g0139400		0.0105071	-1.7256	-1.20503	-1.58577	-1.50547		0.0254021	-0.579756	-0.941291	-1.03291	-0.851319	Conserved hypothetical protein.
LOC_Os11g37720	Os11g0588100
LOC_Os12g03920	Os12g0133200
LOC_Os12g04170	Os12g0136100	0.039764	0.00236302	-1.613	-1.45561	-1.72374	-1.59745	0.0363594	0.00221198	-0.813052	-0.709205	-0.706906	-0.743054	Conserved hypothetical protein.
LOC_Os12g05780	Os12g0154000	0.0463259	0.00995493	-0.638263	-0.697049	-0.491238	-0.60885	0.0333318	0.000630536	-0.651265	-0.601673	-0.647313	-0.633417	Conserved hypothetical protein.
LOC_Os12g05830	Os12g0154600	0.0597433	0.0235831	-0.691153	-0.408949	-0.684746	-0.594949	0.0367221	0.0024673	-0.676574	-0.716554	-0.800069	-0.731066	Conserved hypothetical protein.
LOC_Os12g18960	Os12g0288000		0.191994	0.154296	0.209538	0.000344	0.121393		0.390892	-0.127723	-0.191856	0.0665002	-0.0843595	Protein of unknown function DUF6 domain containing protein.
LOC_Os12g31850	Os12g0502800	0.0500826	0.0136573	-0.609861	-0.609861	-0.416643	-0.545455	0.0527568	0.0188299	-0.961179	-0.612809	-0.694022	-0.756003	Allantoin permease.
LOC_Os12g31860	Os12g0503000	0.0391754	0.00136378	-0.880028	-0.991233	-0.900632	-0.923964		0.0636648	0.262611	0.63533	0.36242	0.420121	Allantoin permease.
LOC_Os12g31890	Os12g0503300		0.187623	0.139596	0.195794	0.00298597	0.112792		0.543574	-0.0691549	-0.197808	0.0874552	-0.0598359	Allantoin permease.
LOC_Os12g33300	Os12g0518200		0.00183715	5.54397	5.02011	4.80326	5.12245		0.251129	0.802879	0.0691405	2.34841	1.07348	Protein of unknown function DUF6 domain containing protein.
The Folate-Biopterin Transporter (FBT) Family
LOC_Os01g14100	Os01g0243200	0.0614641	0.025152	0.184882	0.328912	0.297351	0.270382	0.0399869	0.00541754	-0.844134	-1.09256	-0.976455	-0.971049	Biopterin transport-related protein BT1 family protein.
LOC_Os03g58080	Os03g0795000		0.353108	0.127176	0.59889	-0.0387075	0.229119		0.641407	1.55857	-0.768174	0.305366	0.365254	Biopterin transport-related protein BT1 family protein.
LOC_Os04g42130	Os04g0499100	0.101432	0.0624184	-0.76749	-0.438707	-0.321274	-0.509157	0.0488068	0.0145127	-0.688387	-1.02623	-1.01526	-0.90996	Biopterin transport-related protein BT1 family protein.
LOC_Os05g32320	Os05g0389400	0.132258	0.0908319	-0.952476	-0.472997	-0.326177	-0.583883	0.042004	0.00770861	-0.695113	-0.932437	-0.764845	-0.797465	Biopterin transport-related protein BT1 family protein.
LOC_Os06g08750	Os06g0186700	0.0939653	0.0554945	-0.881451	-0.440402	-0.450794	-0.590882	0.041362	0.00695462	-0.860562	-1.13898	-1.09563	-1.03173	Biopterin transport-related protein BT1 family protein.
LOC_Os07g24230	Os07g0425000		0.986522	0.315391	-0.29804	-0.00721877	0.0033771		0.135523	1.2286	0.155328	1.23846	0.87413	Conserved hypothetical protein.
LOC_Os07g07654
LOC_Os09g25560	Os09g0423400	0.0548789	0.0186573	-0.305522	-0.186356	-0.26179	-0.251223	0.0488068	0.0144829	-0.164889	-0.118842	-0.18215	-0.155294	Biopterin transport-related protein BT1 family protein.
The K+ Uptake Permease (KUP) Family
LOC_Os01g27170	Os01g0369300	0.40595	0.3599	0.498742	-0.0053996	0.0642004	0.185848	0.0849301	0.0481455	0.62919	1.48434	1.26693	1.12682	Potassium transporter 1 (AtPOT1) (AtKUP1) (AtKT1). Splice isoform 2.
LOC_Os01g70490	Os01g0930400		0.263466	0.847096	0.303973	-0.00294115	0.382709		0.0788429	0.715165	1.36351	2.18155	1.42008	K+ potassium transporter family protein.
LOC_Os01g70660	Os01g0932500		0.0704725	2.89538	0.984704	2.02675	1.96894		0.0672716	1.25048	1.59764	2.99191	1.94668	K+ potassium transporter family protein.
LOC_Os01g70940	Os01g0935500	0.0621193	0.0258297	-1.13371	-0.628118	-0.987451	-0.916427	0.0351806	0.00128266	-0.91523	-1.03646	-0.981855	-0.97785	Potassium transporter 4 (AtPOT4) (AtKUP3) (AtKT4).
LOC_Os02g31910	Os02g0518600		0.530539	0.147761	-0.653325	-0.0400653	-0.181876		0.36781	-0.0992986	-0.202667	0.0490691	-0.0842987	Potassium transporter 5 (AtPOT5) (AtHAK1) (AtHAK5).
LOC_Os02g31940	Os02g0519100		0.54768	0.217327	-0.0942358	0.070544	0.064545		0.626089	-0.0461523	-0.155388	0.0834623	-0.0393593	K+ potassium transporter family protein.
LOC_Os02g49760	Os02g0730300	0.0960581	0.0574387	-0.351611	-0.42995	-0.163803	-0.315121	0.0401355	0.00563976	-0.646703	-0.835846	-0.79229	-0.758279	Potassium transporter 8 (AtPOT8) (AtHAK8).
LOC_Os03g21890	Os03g0337500	0.0688245	0.0322703	-0.507801	-0.920108	-0.975303	-0.801071		0.133863	0.104456	0.818606	0.715151	0.546071	K+ potassium transporter family protein.
LOC_Os03g37830	Os03g0574900		0.495074	0.191914	-0.945035	-0.0942554	-0.282459		0.453579	-0.0763663	-0.212226	0.066139	-0.0741511	K+ potassium transporter family protein.
LOC_Os03g37840	Os03g0575200	0.447135	0.401568	0.000395	-0.0158835	-0.415568	-0.143685	0.0365391	0.00238801	1.2828	1.27261	1.09902	1.21814	K+ potassium transporter family protein.
LOC_Os03g37930	Os03g0576200
LOC_Os04g32920	Os04g0401700	0.0347431	0.000249	1.39186	1.37859	1.32168	1.36405		0.164619	0.0456447	0.462744	0.661171	0.389853	Potassium transporter 5 (AtPOT5) (AtHAK1) (AtHAK5).
LOC_Os04g52120	Os04g0610700	0.0648039	0.0284507	-0.286412	-0.43729	-0.25511	-0.326271	0.0515679	0.0174485	-0.363036	-0.571799	-0.549945	-0.494927	Potassium transporter 13 (AtPOT13) (AtKT5).
LOC_Os04g52390	Os04g0613900	0.0867726	0.0490299	-0.130709	-0.227167	-0.307006	-0.221627	0.0853571	0.0485087	-0.591602	-0.318803	-0.75338	-0.554595	K+ potassium transporter family protein.
LOC_Os06g15910	Os06g0270200	0.342217	0.29549	0.0433321	-0.187493	-0.165769	-0.10331	0.0880108	0.05101	-0.526935	-0.900685	-1.25445	-0.894022	K+ potassium transporter family protein.
LOC_Os06g42030	Os06g0625900	0.335741	0.289014	0.39712	0.0756903	0.0260658	0.166292	0.0762244	0.0405007	0.170897	0.369297	0.313931	0.284708	Potassium transporter 8 (AtPOT8) (AtHAK8).
LOC_Os06g45940	Os06g0671000		0.423417	0.395949	-0.235867	0.578855	0.246312		0.204058	-0.0300536	-0.483635	-0.219927	-0.244539	Potassium transporter 1 (AtPOT1) (AtKUP1) (AtKT1).
LOC_Os07g01214	Os07g0102100		0.110059	0.113197	0.560914	0.420173	0.364761		0.0629611	-0.219251	-0.561078	-0.602845	-0.461058	K+ potassium transporter family protein.
LOC_Os07g32530	Os07g0509200	0.0943264	0.0558464	-0.550918	-0.294774	-0.262783	-0.369492		0.34968	0.0616741	0.151809	-0.0265141	0.0623229	Potassium transporter 7 (AtPOT7) (AtHAK7).
LOC_Os07g48130	Os07g0679000	0.411823	0.36583	0.586642	0.118868	-0.046092	0.219806	0.048675	0.0143652	0.829601	1.26261	1.17169	1.08797	Potassium transporter 2 (AtPOT2) (AtKUP2) (AtKT2).
LOC_Os07g47350	Os07g0669700	0.0747886	0.0379374	0.626919	0.316266	0.421503	0.454896	0.044666	0.0100994	0.950498	1.1345	1.35191	1.14564	Potassium transporter 4 (AtPOT4) (AtKUP3) (AtKT4).
LOC_Os08g10550	Os08g0206400	0.169652	0.126478	0.158125	0.512914	0.850244	0.507094	0.0400258	0.00543378	-0.640155	-0.665201	-0.519372	-0.608243	Potassium transporter 11 (AtPOT11).
LOC_Os08g36340	Os08g0466200		0.235021	0.155818	0.202367	-0.0188569	0.113109		0.3777	-0.106149	-0.17943	0.0535706	-0.0773362	K+ potassium transporter family protein.
LOC_Os08g39950	Os08g0510300		0.0171985	1.08353	1.33231	1.71231	1.37605	0.0493198	0.0152028	1.06019	1.64671	1.46821	1.39171	K+ potassium transporter family protein.
LOC_Os09g21000	Os09g0376900	0.0428873	0.00668723	-1.16893	-0.920344	-1.20943	-1.09957	0.0909617	0.0537312	0.0622931	0.102736	0.150145	0.105058	Potassium transporter 13 (AtPOT13) (AtKT5).
LOC_Os09g27580	Os09g0448200		0.100083	3.48785	1.74564	1.07092	2.10147		0.278641	1.61614	-0.373352	2.15094	1.13124	K+ potassium transporter family protein.
LOC_Os09g38960	Os09g0563200	0.514996	0.471042	0.199938	0.450869	-0.172189	0.159539		0.185128	0.0965136	0.467903	0.137099	0.233839	K+ potassium transporter family protein.
The Chloroplast Maltose Exporter (MEX) Family
LOC_Os04g51330	Os04g0602400	0.0381433	0.000862	-0.626283	-0.627089	-0.573023	-0.608798	0.0874926	0.0505704	0.440643	0.215564	0.246863	0.301024	Maltose excess protein 1, chloroplast precursor (Root cap protein 1).
The Aromatic Acid Exporter (ArAE) Family
LOC_Os01g12210	Os01g0221600		0.397281	0.0899807	1.30677	-0.0289965	0.455919		0.942108	-0.426443	0.226435	0.254748	0.0182467	Protein of unknown function UPF0005 family protein.
LOC_Os01g53570	Os01g0737500		0.466828	0.141703	-1.31038	-0.0493421	-0.406007		0.472554	-0.0732846	-0.213492	0.0706909	-0.0720285	Protein of unknown function UPF0005 family protein.
LOC_Os02g45160	Os02g0673100		0.234895	0.185712	0.220683	-0.0229622	0.127811		0.120277	0.353532	1.87494	1.23296	1.15381	Protein of unknown function UPF0005 family protein.
LOC_Os02g45150	Os02g0673000		0.451966	-1.62344	0.0392419	0.0422218	-0.513991		0.850899	0.284905	-0.569997	0.117741	-0.0557839	Conserved hypothetical protein.
LOC_Os02g49790	Os02g0730600
LOC_Os04g34010	Os04g0417000		0.50461	0.192138	-1.27017	-0.0244237	-0.367487		0.349876	-0.119999	-0.187017	0.0504376	-0.0855263	Aluminum-activated malate transporter.
LOC_Os04g47930	Os04g0567200		0.0288436	-1.14142	-1.11727	-1.84075	-1.36648	0.0678687	0.0330617	1.2529	2.3419	2.39647	1.99709	Protein of unknown function UPF0005 family protein.
LOC_Os05g33360	Os05g0402300	0.0488166	0.0125538	0.189085	0.249551	0.281748	0.240128	0.0488068	0.0144842	-0.144763	-0.147887	-0.0987748	-0.130475	Protein of unknown function UPF0005 family protein.
LOC_Os06g15779	Os06g0268800	0.0327406	9.2e-05	-0.549404	-0.567833	-0.560707	-0.559315	0.0447885	0.0102196	-0.507521	-0.645916	-0.726037	-0.626491	Protein of unknown function UPF0005 family protein.
LOC_Os06g22600	Os06g0331900	0.0782251	0.0411837	-1.47099	-1.0471	-0.694961	-1.07101	0.0319153	0.000226669	-1.90605	-1.81161	-1.84101	-1.85289	Protein of unknown function UPF0005 family protein.
LOC_Os07g08060	Os07g0177200		0.244225	0.187253	0.636181	0.0468406	0.290092		0.0185688	-0.7269	-1.18562	-1.06183	-0.991451	Protein of unknown function UPF0005 family protein.
LOC_Os07g08070	Os07g0177300		0.000912	0.400096	0.425292	0.383393	0.402927		0.039995	-0.190083	-0.339592	-0.191615	-0.24043	Protein of unknown function UPF0005 family protein.
LOC_Os10g42180	Os10g0572100	0.0585714	0.0222511	1.42138	1.07976	1.83878	1.44664	0.0333318	0.000689476	1.89982	2.07997	2.01052	1.99677	Protein of unknown function UPF0005 family protein.
LOC_Os11g37200	Os11g0581900		0.17806	0.263133	0.218899	0.00531118	0.162448		0.314714	-0.0796468	-0.223001	0.0205268	-0.0940405	Protein of unknown function UPF0005 family protein.
The Cytochrome Oxidase Biogenesis (Oxa1) Family
LOC_Os01g05800	Os01g0151200	0.0556702	0.0194998	0.258424	0.39149	0.265396	0.305103	0.0347547	0.00112703	0.370069	0.388365	0.345673	0.368035	Inner membrane protein ALBINO3, chloroplast precursor. Splice isoform 2.
LOC_Os03g02480	Os03g0116000	0.0385425	0.00130359	-1.08994	-1.07415	-0.969619	-1.04457	0.0357537	0.00184364	-0.666262	-0.573903	-0.626978	-0.622381	60 kDa inner membrane insertion protein family protein.
LOC_Os03g62750	Os03g0844700		0.0428526	0.415106	0.587666	0.874091	0.625621		0.155476	-0.0219573	-0.310997	-0.30378	-0.212245	60 kDa inner membrane insertion protein family protein.
LOC_Os06g07474	Os06g0171600	0.0573265	0.0211638	-0.91598	-0.585109	-0.622338	-0.707809	0.0458265	0.0110973	-0.48222	-0.695725	-0.570914	-0.582953	TPR-like domain containing protein.
LOC_Os10g37690	Os10g0521300	0.0671935	0.0307079	-0.783944	-0.56892	-0.418858	-0.590574	0.0357537	0.00170602	-1.07072	-1.22879	-1.11507	-1.1382	Inner membrane protein OXA1-like, mitochondrial precursor.

## Sheet: ATP_transporter
ATP-Dependent
		Short exposures						Long exposures
				log2[Fold change (treatment/control)]						log2[Fold change (treatment/control)]
TIGR Locus ID	RAB-DB Locus ID	FDR	P Value	1	2	3	mean (N=3)	FDR	P Value	1	2	3	mean (N=3)	Description
The ATP-binding Cassette (ABC) Superfamily
LOC_Os01g56400	Os01g0770500		0.157615	-0.545045	-0.45937	10	1	0.0637846	0.0293277	-0.0938163	-0.177131	-0.152916	-0.141288	ABC transporter ATP-binding protein.
LOC_Os02g01820	Os02g0107900			2	1	2
LOC_Os02g56550	Os02g0810300	0.0381433	0.000908	0.4983	0.539581	0.550811	3	0.0339137	0.000779508	-0.802379	-0.868568	-0.877706	-0.849551	NBD-like protein.
LOC_Os03g20170	Os03g0316900	0.637845	0.600255	4	0.119078	0.0812864	2	0.0519979	0.0179493	-0.428816	-0.571639	-0.69434	-0.564932	NBD-like protein.
LOC_Os03g21490	Os03g0332600	0.286458	0.240144	0.290199	-0.0290431	0.218309	0.159822	0.0775889	0.0417349	-0.148455	-0.206202	-0.0963831	-0.150346	Non-protein coding transcript, unclassifiable transcript.
LOC_Os03g46740	Os03g0670100		0.0469039	0.30061	0.138112	0.196324	0.211682	0.0436517	0.00909608	-0.301235	-0.397787	-0.302074	-0.333699	ATP-binding protein of ABC transporter.
LOC_Os04g53550	Os04g0627200		0.1541	0.167839	0.597792	1.15281	0.639481		0.0364125	0.903267	0.438344	0.759047	0.700219	Heme exporter protein CcmA family protein.
LOC_Os06g48060	Os06g0695800	0.19834	0.154275	-0.043376	-0.330642	1	0	0.0534037	0.0194688	0.27916	0.443594	0.445601	0.389451	ABC transporter related domain containing protein.
LOC_Os07g04660	Os07g0139300
LOC_Os11g29850	Os11g0490800	0.564186	0.523034	-0.0486316	0.0744267	-0.227853	-0.0673526	0.0539951	0.0199701	-0.155306	-0.257191	-0.235577	-0.216024	ABC transporter related domain containing protein.
LOC_Os11g39020	Os11g0603200	0.040569	0.00365677	-1.10313	-1.14528	-0.934674	-1.06103		0.168354	-0.0981131	-0.228614	-0.572724	-0.299817	ABCF-type protein.
LOC_Os06g38950	Os06g0589300	0.0327406	6.46e-05	1.95987	1.98319	2.01493	1.986	0.0982446	0.0604433	0.681644	0.369234	0.304551	0.45181	Viral coat and capsid protein family protein.
LOC_Os08g30740	Os08g0398000	0.0327406	0.000111	1	1	1	2		0.0720045	-0.305613	-0.734274	-0.943234	-0.66104	ABC transporter related domain containing protein.
LOC_Os08g30770	Os08g0398300		0.0110527	1.14344	0.849068	1.22247	1.07166		0.0282547	-1.99727	-2.8606	-3.69301	-2.85029	ABC transporter domain containing protein.
LOC_Os08g30780	Os08g0398350				0	1
LOC_Os09g19680	Os09g0360900		0.478675	0.193018	-1.63794	-0.0448607	-0.496594		0.295117	-0.312104	-0.108167	-1.72985	-0.716706	ABC transporter related domain containing protein.
LOC_Os01g18670	Os01g0290700	0.0489771	0.0127733	0.935109	0.979097	1.32475	1.07965		0.699666	0.0409022	0.0713149	-0.248255	-0.0453459	MDR-like p-glycoprotein.
LOC_Os01g29870	Os01g0393400	0.0959413	0.0573221	-0.240966	-0.575968	-0.621864	-0.479599		0.243749	-0.10433	0.803253	0.724951	0.474625	Hypothetical protein.
LOC_Os11g39020	Os11g0603200	0.040569	0.00365677	-1.10313	-1.14528	-0.934674	-1.06103		0.168354	-0.0981131	-0.228614	-0.572724	-0.299817	ABCF-type protein.
LOC_Os01g34970	Os01g0533900	0.148076	0.105908	-0.202651	-0.40787	-0.755186	-0.455236	0.0839031	0.0472264	-0.900792	-0.389257	-0.6826	-0.65755	Multidrug resistance protein 1 homolog.
LOC_Os01g35030	Os01g0534700
LOC_Os01g50080	Os01g0695700		0.0196803	-1.49973	-0.982878	-1.02097	-1.16786	0.0817287	0.0453773	0.350853	0.647408	0.802066	0.600109	Multidrug resistance protein 1 homolog.
LOC_Os01g50070
LOC_Os01g50100	Os01g0695800	0.039604	0.00171649	4.6524	4.26792	4.92833	4.61621	0.0465846	0.0119855	1.58865	1.58551	2.17839	1.78418	Multidrug resistance protein 1 homolog.
LOC_Os01g50160	Os01g0696600	0.040569	0.00382658	2.91649	2.41719	2.94383	2.75917		0.109765	0.541002	0.654685	0.128848	0.441512	Hypothetical protein.
LOC_Os01g52550	Os01g0723800		0.0257104	1.56641	1.14877	2.04722	1.58747		0.0733391	0.143513	0.0567632	0.178705	0.126327	P-glycoprotein homologue.
LOC_Os01g68330	Os01g0911300	0.153322	0.11111	0.370472	0.188898	0.0986405	0.219337	0.0347547	0.00105684	-0.429601	-0.405145	-0.383857	-0.406201	Multidrug resistance protein 2 (P-glycoprotein 2).
LOC_Os01g74470	Os01g0976100		0.00785849	-0.434047	-0.575756	-0.459107	-0.489637		0.100014	-0.757758	-0.171969	-0.685436	-0.538387	ABC transporter, transmembrane region domain containing protein.
LOC_Os01g11946	Os01g0218700	0.178167	0.134596	0.257246	0.366346	0.0518838	0.225159	0.086653	0.0497456	-0.23384	-0.17155	-0.0989843	-0.168125	Sugar transporter superfamily protein.
LOC_Os02g09720	Os02g0190300	0.286824	0.240523	0.312464	-0.000456	0.136569	0.149526		0.372989	0.134562	0.516678	-0.0668716	0.194789	P-glycoprotein homologue.
LOC_Os02g21750	Os02g0323000		0.814927	1.36759	-0.869145	0.021025	0.173158		0.16903	0.0317421	0.865871	0.789877	0.562497	Multidrug resistance p-glycoprotein.
LOC_Os02g46680	Os02g0693700		0.0359867	0.221036	0.227475	0.11459	0.1877		0.0247914	0.959433	1.15322	1.6335	1.24871	MDR-like p-glycoprotein.
LOC_Os03g08380	Os03g0181750
LOC_Os03g17180	Os03g0280000	0.0378346	0.000814	0.922076	0.872236	0.835723	0.876678		0.271683	-0.012517	-0.19241	-0.0447817	-0.0832361	ABC transporter, transmembrane region domain containing protein.
LOC_Os03g54790	Os03g0755100	0.183697	0.139785	-0.0104151	-0.0802507	-0.0557375	-0.0488011		0.074095	0.36664	0.150778	0.18244	0.233286	Transporter associated with antigen processing-like protein.
LOC_Os04g38570	Os04g0459000	0.0642813	0.0278547	-0.458122	-0.255454	-0.448766	-0.387447	0.098356	0.0605386	0.612634	0.285177	0.316197	0.404669	MDR-like ABC transporter.
LOC_Os04g40570	Os04g0481700		0.512688	0.76593	-0.100967	-0.0127983	0.217388		0.822256	0.381512	-0.367818	0.156413	0.0567025	Multidrug resistance p-glycoprotein; ABC transporter-like protein.
LOC_Os04g54930	Os04g0642000	0.0983468	0.0594585	-0.2588	-0.10555	-0.279031	-0.21446	0.0701468	0.0350127	-0.400144	-0.766566	-0.78249	-0.649733	P-glycoprotein; multi-drug resistance related; ABC transporter-like protein.
LOC_Os05g04600	Os05g0137100		0.653278	-0.38031	0.11423	0.0270567	-0.0796746		0.662714	0.510771	0.0973405	-1.57964	-0.323843	ABC transporter, transmembrane region domain containing protein.
LOC_Os05g47490	Os05g0548300		0.133753	-0.50917	-1.83324	-0.698644	-1.01368		0.156839	0.505765	0.469152	0.0337533	0.336224	Multidrug resistance protein 1 homolog.
LOC_Os05g47500	Os05g0548500
LOC_Os05g04610	Os05g0137200	0.0411764	0.00443829	-0.474394	-0.517823	-0.595337	-0.529185		0.204777	-0.0123777	0.437891	0.619126	0.348213	ABC transporter domain containing protein.
LOC_Os06g03770	Os06g0128300	0.258587	0.212941	0.163753	0.218177	-0.00981041	0.12404		0.104943	-0.26112	-0.0810242	-0.121975	-0.154706	Mitochondrial half-ABC transporter.
LOC_Os07g28090	Os07g0464600		0.0455168	-1.77501	-0.916853	-1.00624	-1.2327	0.0446333	0.0100589	-0.49562	-0.578964	-0.701643	-0.592076	ABC transporter, transmembrane region domain containing protein.
LOC_Os08g05690	Os08g0153000
LOC_Os08g05710	Os08g0153200
LOC_Os08g45030	Os08g0564300	0.039604	0.0021917	1.16853	1.07436	0.993456	1.07878	0.0483292	0.0139774	0.533175	0.492327	0.35201	0.459171	P-glycoprotein 1.
LOC_Os01g07870	Os01g0173900		0.0159518	1.45461	1.62329	1.03401	1.37063		0.0742798	0.284434	0.766981	0.431462	0.494293	MRP-like ABC transporter.
LOC_Os01g25386	Os01g0356400	0.0463259	0.00995858	1.68739	1.18485	1.49268	1.45498		0.193347	0.318928	0.540999	0.0178595	0.292596	Hypothetical protein.
LOC_Os01g67580	Os01g0902100	0.0738422	0.0370387	-1.60273	-0.887042	-0.958534	-1.14944	0.0357497	0.00148337	-2.71067	-2.45878	-2.39133	-2.52026	(No Hit)
LOC_Os02g18670	Os02g0288400		0.270453	0.143613	0.199439	-0.0301688	0.104294		0.972758	-0.0844423	-0.211253	0.313991	0.00609867	MRP-like ABC transporter.
LOC_Os02g18700	Os02g0288700		0.175568	0.21972	0.23049	0.00455224	0.151587		0.512621	-0.0864917	-0.172388	0.0819718	-0.0589694	ABC transporter related domain containing protein.
LOC_Os03g04920	Os03g0142800	0.0615179	0.0252018	-0.0485029	-0.0454521	-0.0740337	-0.0559963	0.0349145	0.00122534	-0.632656	-0.627535	-0.698582	-0.652924	MRP-like ABC transporter.
LOC_Os04g13210	Os04g0209200	0.0441587	0.00771953	3.20983	3.59948	2.64073	3.15002	0.0557227	0.0217778	1.50193	1.95365	2.53738	1.99765	Glutathione-conjugate transporter AtMRP4.
LOC_Os04g13220	Os04g0209300		0.0623961	-1.33997	-0.908806	-0.506003	-0.91826		0.129915	0.962795	0.356801	0.28718	0.535592	Glutathione-conjugate transporter AtMRP4.
LOC_Os04g49890
LOC_Os04g49900	Os04g0588700		0.00297324	-1.94108	-1.61241	-1.7287	-1.76073		0.212875	-0.0844274	-0.274845	-0.0357303	-0.131668	ABC transporter, transmembrane region domain containing protein.
LOC_Os04g52900	Os04g0620000		0.0629125	0.433275	0.679547	0.263296	0.458706	0.0485159	0.0141503	0.563092	0.861687	0.75519	0.726656	Multidrug resistance-associated protein 2.
LOC_Os05g10730	Os05g0196100	0.480665	0.436035	-0.102975	0.246448	0.161331	0.101602		0.108275	-0.640388	-0.175693	-0.32752	-0.3812	Multidrug resistance associated protein 1.
LOC_Os06g06440	Os06g0158900		0.411982	-0.300744	0.575704	0.690651	0.32187		0.135009	0.174528	0.908035	0.474565	0.519043	Multidrug-resistance associated protein 3.
LOC_Os06g08560	Os06g0184700	0.0988416	0.0599392	-0.785958	-0.310596	-0.513966	-0.53684		0.647846	0.391168	-0.0160789	-0.12451	0.0835263	ABC transporter domain containing protein.
LOC_Os06g36650	Os06g0561800		0.333115	0.109217	0.845534	0.0306577	0.32847		0.294946	1.08221	0.530752	-0.132174	0.493595	Multidrug resistance associated protein 1.
LOC_Os11g05700	Os11g0155600	0.0468824	0.010384	0.407201	0.441194	0.309029	0.385808		0.209081	0.110384	0.581456	0.141912	0.277917	ABC transporter related domain containing protein.
LOC_Os12g37580	Os12g0562700		0.0987932	-1.70419	-0.914668	-0.499104	-1.03932		0.402701	-0.407725	0.0905298	-0.137802	-0.151666	Multidrug-resistance associated protein 3.
LOC_Os01g73530	Os01g0966100	0.0478627	0.0114042	0.981593	0.694062	0.756443	0.810699		0.116086	-0.262608	-0.117838	-0.0748987	-0.151781	Peroxisomal ABC transporter.
LOC_Os05g01700	Os05g0107600	0.0465238	0.0100799	-0.836418	-0.685241	-0.591795	-0.704485	0.0345721	0.000890336	-0.819692	-0.908898	-0.861051	-0.863213	Peroxisomal ABC transporter.
LOC_Os01g03144	Os01g0121600	0.042695	0.00628411	2.78416	2.10722	2.49164	2.461		0.157374	0.207824	1.05645	0.425267	0.56318	Conserved hypothetical protein.
LOC_Os01g08260	Os01g0177900		0.12882	-1.66884	-0.26371	-1.86776	-1.26677		0.0609465	-0.147003	-0.247199	-0.376845	-0.257016	PDR-like ABC transporter (PDR4 ABC transporter).
LOC_Os01g33260	Os01g0516900	0.0890877	0.0511236	0.492488	0.341194	0.209399	0.347694	0.0549365	0.020983	0.473557	0.757262	0.53203	0.587616	PDR-like ABC transporter (PDR3 ABC transporter).
LOC_Os01g42350	Os01g0609000		0.468196	0.143626	-1.19672	-0.0584342	-0.370508		0.369308	-0.0787586	1.74087	0.263123	0.641744	PDR1 ABC transporter.
LOC_Os01g42370	Os01g0609200	0.0533276	0.0170375	3.97143	2.48218	3.33441	3.26268		0.494478	-0.64983	0.156272	-0.0978909	-0.19715	ABC transporter related domain containing protein.
LOC_Os01g42380	Os01g0609300	0.0539672	0.0177385	5.209	3.35408	3.81958	4.12755		0.0702636	0.403732	1.1331	1.20504	0.913956	PDR-like ABC transporter (PDR3 ABC transporter).
LOC_Os01g42410	Os01g0609900	0.040821	0.00425643	1.98894	2.11531	2.46814	2.19079	0.043853	0.00929253	0.903615	0.732709	0.652454	0.762926	PDR-like ABC transporter (PDR4 ABC transporter).
LOC_Os01g42900	Os01g0615500	0.064337	0.0279887	1.46956	0.946236	0.874888	1.09689	0.0475678	0.0130241	1.54898	2.30761	1.86793	1.90817	ABC transporter related domain containing protein.
LOC_Os01g52560	Os01g0724500		0.0477315	-1.16348	-0.639318	-1.49543	-1.09941		0.00651943	-0.513631	-0.681014	-0.592747	-0.595797	PDR-like ABC transporter.
LOC_Os01g61940	Os01g0836600	0.0485598	0.0123383	3.6261	3.24331	2.44447	3.10462	0.0515695	0.0174796	2.33657	3.14509	3.76234	3.08133	ABC transporter related domain containing protein.
LOC_Os02g11760	Os02g0208300	0.07209	0.0353891	3.13607	1.62248	2.13745	2.29867	0.0850596	0.0482484	-0.920482	-0.457555	-0.523829	-0.633955	PDR5-like ABC transporter.
LOC_Os02g21340	Os02g0318500		0.402463	0.132848	0.0606606	-0.0374658	0.0520143		0.528881	-0.08932	-0.160617	0.0847821	-0.0550517	PDR-like ABC transporter (PDR2 ABC transporter).
LOC_Os02g32690	Os02g0528900	0.148644	0.106475	0.231579	0.346533	0.0781726	0.218761		0.410254	0.419302	0.372118	-0.18757	0.201284	PDR9 ABC transporter.
LOC_Os03g06139	Os03g0157400		0.163422	0.217147	0.292893	0.0189917	0.176344		0.124422	0.205726	0.293975	0.0496317	0.183111	ABC transporter related domain containing protein.
LOC_Os03g17350	Os03g0281900	0.151314	0.109087	1.07809	1.21272	0.240437	0.843747	0.0482218	0.0138491	1.91816	2.39834	2.91037	2.40896	ABC transporter related domain containing protein.
LOC_Os03g17370	Os03g0282100
LOC_Os03g64200	Os03g0859500	0.526172	0.482965	-0.0217676	0.0259781	-0.0920772	-0.0292889		0.267401	-0.0415812	-0.114246	0.00154478	-0.0514276	ABC transporter related domain containing protein.
LOC_Os04g11820	Os04g0194500	0.0552319	0.0190696	3.54139	2.14722	3.02249	2.9037		0.386185	1.26573	0.0766887	0.00573453	0.449384	ABC transporter-like protein.
LOC_Os04g44610	Os04g0528300		0.181957	0.156705	0.217386	0.00569273	0.126595		0.283459	-0.0898284	-0.207107	-1.11522	-0.470717	ABC transporter related domain containing protein.
LOC_Os05g02870	Os05g0120000	0.0572908	0.0211154	1.11018	0.825386	1.3929	1.10949	0.0469307	0.0123834	2.10178	3.118	2.80452	2.67477	ABC transporter related domain containing protein.
LOC_Os05g02890	Os05g0120200	0.0424869	0.00604873	4.24044	4.91498	3.75538	4.3036	0.0434509	0.00893644	4.82536	6.69965	6.23334	5.91945	ABC transporter related domain containing protein.
LOC_Os05g13520	Os05g0222200		0.213509	0.222109	0.336886	-0.00916745	0.183276		0.375748	-0.109906	-0.423127	0.0564298	-0.158868	ABC transporter.
LOC_Os05g31910	Os05g0384600	0.452027	0.406558	0.628138	0.64139	-0.297437	0.32403	0.0526632	0.0187528	2.12451	3.23025	3.43469	2.92982	ABC transporter related domain containing protein.
LOC_Os06g24460
LOC_Os06g30730	Os06g0503100	0.0489771	0.0127561	-1.62873	-1.34603	-1.99901	-1.65792	0.0596853	0.0255035	-0.196637	-0.118664	-0.210205	-0.175169	ABC transporter related domain containing protein.
LOC_Os06g36090	Os06g0554800	0.0347431	0.000288	1.35247	1.29282	1.36696	1.33742	0.0333318	0.000495792	0.909773	0.864698	0.843902	0.872791	ABC transporter (PDR5-like) isolog (PDR1 ABC transporter).
LOC_Os06g40550	Os06g0607700		0.372291	-0.239077	-2.63762	-0.00274617	-0.959815		0.00789624	-2.60738	-2.74294	-2.02629	-2.45887	ABC transporter related domain containing protein.
LOC_Os06g51460	Os06g0731200		0.215307	0.487429	1.21343	0.079732	0.593529		0.239364	1.02537	-0.0533658	2.05779	1.00993	ABC transporter-like protein.
LOC_Os07g18874	Os07g0288700		0.0255583	1.51695	1.68267	2.52127	1.90696		0.00872125	2.01288	2.76564	2.27051	2.34968	ABC transporter related domain containing protein.
LOC_Os07g33780	Os07g0522500	0.0570753	0.0208582	2.98635	2.19151	1.82589	2.33458	0.0362768	0.00208562	1.07947	1.05153	1.2167	1.1159	PDR6 ABC transporter.
LOC_Os08g07010	Os08g0167000	0.0575956	0.0214139	-1.04018	-0.834995	-1.38947	-1.08822	0.0421003	0.00779764	0.796539	1.08082	1.01079	0.962717	ABC transporter related domain containing protein.
LOC_Os08g29570	Os08g0384500	0.039764	0.00235609	4.95331	4.21114	4.42813	4.53086		0.114287	1.59822	0.626359	2.75452	1.6597	PDR-like ABC transporter (PDR3 ABC transporter).
LOC_Os08g43120	Os08g0544400		0.0267418	1.53578	2.38292	2.80944	2.24271		0.172613	1.37008	0.333856	0.394555	0.699497	ABC transporter related domain containing protein.
LOC_Os09g07670	Os09g0250800		0.731288	-0.0314846	0.365834	-0.149781	0.0615228		0.773865	0.105765	0.440714	-0.327472	0.0730025	ABC transporter.
LOC_Os09g16290	Os09g0332300		0.289491	0.730874	0.0124544	0.184436	0.309255		0.500042	-0.161876	0.933437	0.0499549	0.273839	ABC transporter domain containing protein.
LOC_Os09g16330	Os09g0332700	0.0704742	0.0338822	0.670324	0.93397	0.481115	0.695137		0.569621	-0.0760221	0.319812	0.0012551	0.0816816	PDR-type ABC transporter 2 (Fragment).
LOC_Os09g16380	Os09g0333000
LOC_Os09g16458	Os09g0333600	0.172406	0.129108	-0.0736247	-0.302626	-0.136991	-0.171081	0.0736219	0.0381949	0.524844	0.993907	1.09287	0.870541	ABC1 protein.
LOC_Os09g23640	Os09g0401100		0.0347822	0.543761	0.717516	1.04619	0.769155		0.0611824	1.97608	1.50696	0.727606	1.40355	ABC transporter related domain containing protein.
LOC_Os09g29660	Os09g0472100	0.0412454	0.00463269	2.30817	2.33573	2.83201	2.49197	0.0565806	0.0225849	0.581961	0.693049	0.400155	0.558388	ABC transporter.
LOC_Os09g29670	Os09g0472200	0.0426439	0.00624399	3.21239	2.55913	3.33605	3.03586	0.0409439	0.00649198	1.03786	1.24335	1.37742	1.21954	ABC transporter.
LOC_Os09g03939	Os09g0125900		0.540826	1.16895	-0.333505	0.137497	0.324315		0.251881	0.0092925	-0.548187	-1.35414	-0.631013	ATP-binding cassette, sub-family G, member 1 (White protein homolog) (ATP-binding cassette transporter 8). Splice isoform 3.
LOC_Os09g16449	Os09g0333500		0.0397705	0.217148	0.235655	0.11149	0.188098		0.521361	-0.0665651	-0.143856	0.0675701	-0.0476169	PDR-like ABC transporter (PDR3 ABC transporter).
LOC_Os10g08014
LOC_Os10g13830	Os10g0205500		0.222698	-2.15388	-0.980364	-0.0526211	-1.06229		0.0219826	-0.723279	-0.608066	-1.00319	-0.778179	PDR3 ABC transporter.
LOC_Os10g30610	Os10g0442900	0.0484216	0.0121059	1.18093	1.30791	0.886166	1.125		0.0991176	0.16529	0.624208	0.722464	0.503987	ABC transporter domain containing protein.
LOC_Os10g35180	Os10g0494300		0.216652	0.14685	0.188389	-0.0108184	0.10814		0.532211	-0.0687392	-0.195924	0.0833754	-0.0604292	ABC transporter.
LOC_Os11g07600	Os11g0177400	0.0478675	0.0114846	1.38432	1.00334	1.44429	1.27732	0.0665692	0.0318927	0.362806	0.680383	0.673327	0.572172	ABC transporter related domain containing protein.
LOC_Os11g22350	Os11g0416900		0.123121	0.73857	0.424072	0.151042	0.437895		0.0886361	-0.882743	-0.510502	-1.59474	-0.995995	ABC transporter related domain containing protein.
LOC_Os11g37700	Os11g0587600	0.110786	0.0708194	2.53331	1.38646	0.997317	1.63903	0.0610277	0.0267393	0.927375	1.27203	0.715567	0.971659	PDR11 ABC transporter.
LOC_Os12g13720	Os12g0239900	0.0639206	0.0275313	-1.16227	-0.670782	-0.789092	-0.874048	0.0669232	0.0322198	0.420652	0.823864	0.700028	0.648181	Hypothetical protein.
LOC_Os12g22110	Os12g0409700	0.398468	0.352376	0.280929	-0.121839	0.47234	0.210476		0.831099	0.0412694	0.312575	-0.238237	0.0385356	ABC transporter related domain containing protein.
LOC_Os12g22284	Os12g0411700		0.0182336	-1.41714	-1.36558	-0.890448	-1.22439		0.208107	-1.46235	-0.518642	-0.158213	-0.713069	ABC transporter related domain containing protein.
LOC_Os12g32820	Os12g0512700		0.215263	-0.296617	-0.5117	0.00438696	-0.267977		0.124726	-0.130204	-0.736136	-0.85184	-0.572727	PDR9 ABC transporter.
LOC_Os01g74280	Os01g0974000	0.10245	0.0633592	0.485206	0.193297	0.293188	0.323897	0.0435033	0.00898117	-0.235415	-0.328623	-0.281969	-0.282002	Mammalian cell entry related domain containing protein.
LOC_Os04g51310	Os04g0602200		0.0748024	-0.0721226	-0.153237	-0.221644	-0.149001		0.567187	0.141284	-0.114351	-0.272467	-0.0818447	Conserved hypothetical protein.
LOC_Os01g61400	Os01g0830000	0.139072	0.0973594	0.437783	0.276197	0.115032	0.276337	0.0403883	0.00600047	0.166737	0.178952	0.215187	0.186959	SufB.
LOC_Os01g03650	Os01g0127300	0.205862	0.161489	0.497709	0.397804	0.0309402	0.308818		0.527867	0.0157681	0.0406332	-0.322638	-0.0887454	SufBD family protein.
LOC_Os02g11960	Os02g0211000		0.787913	0.142852	-0.171291	-0.05604	-0.0281598		0.242792	-0.0760193	-0.215194	-0.800513	-0.363909	Viral coat and capsid protein family protein.
LOC_Os04g33700	Os04g0413000	0.329935	0.283266	0.465377	-0.0880637	0.365025	0.247446		0.151968	0.0539984	0.168928	0.0463004	0.0897423	ABC transporter related domain containing protein.
LOC_Os04g46700	Os04g0553000	0.113773	0.0736875	0.54842	0.174871	0.49973	0.407674		0.100657	0.0299711	0.109885	0.133504	0.0911201	Protein of unknown function DUF140 domain containing protein.
LOC_Os05g02750	Os05g0119000	0.328927	0.282243	0.682405	0.171182	0.0214653	0.291684		0.0681358	0.330847	0.844277	0.980652	0.718592	Conserved hypothetical protein 245 family protein.
LOC_Os05g33230	Os05g0400600		0.3249	-0.373966	0.0845208	-0.238576	-0.176007	0.0915192	0.0542609	-0.0397491	-0.10061	-0.0849194	-0.0750928	Cobalt transport protein family protein.
LOC_Os12g34010
The H+-translocating Pyrophosphatase (H+-PPase) Family
LOC_Os01g23580	Os01g0337500	0.0645662	0.0282049	1.98024	1.89743	1.08952	1.65573	0.0357537	0.00169254	1.28859	1.24873	1.12193	1.21975	Vacuolar H+-pyrophosphatase (EC 3.6.1.1) (Ovp2).
LOC_Os02g09150	Os02g0184200	0.0989636	0.0600408	-0.387931	-0.166222	-0.222902	-0.259018	0.0575065	0.0234664	-0.236928	-0.408211	-0.383721	-0.342953	Inorganic H+ pyrophosphatase family protein.
LOC_Os02g33490	Os02g0537900	0.102463	0.0633782	-0.382934	-0.171486	-0.198769	-0.251063		0.117019	-0.0465087	-0.111601	-0.202219	-0.12011	Vacuolar-type H+-translocating inorganic pyrophosphatase (EC 3.6.1.1).
LOC_Os02g55890	Os02g0802500	0.101683	0.0626198	-0.404667	-0.703735	-0.292622	-0.467008	0.0291104	5.74428e-05	3.3665	3.40692	3.3187	3.36404	H(+)-translocating (Pyrophosphate-ENERGIZED) inorganic pyrophosphatase beta-1 polypeptide (EC 3.6.1.1) (Fragment).
LOC_Os05g06480	Os05g0156900	0.0518057	0.0154846	0.525011	0.359571	0.552862	0.479148		0.091346	-0.447413	-0.27672	-0.852616	-0.525583	Pyrophosphate-energized vacuolar membrane proton pump (EC 3.6.1.1) (Pyrophosphate-energized inorganic pyrophosphatase) (H+-PPase).
LOC_Os06g08080	Os06g0178900	0.0545786	0.018336	-1.6449	-1.15259	-1.0799	-1.29246	0.058159	0.0240279	-0.451106	-0.795782	-0.68907	-0.645319	Vacuolar H+-pyrophosphatase (EC 3.6.1.1) (Ovp2).
LOC_Os06g43660	Os06g0644200	0.0396273	0.00223784	1.238	1.43581	1.4288	1.36753	0.0318878	0.000162423	-0.214082	-0.219651	-0.210225	-0.214653	Vacuolar H+-pyrophosphatase (EC 3.6.1.1).
The H+- or Na+-translocating F-type, V-type and A-type ATPase (F-ATPase) Superfamily
LOC_Os10g38270
LOC_Os12g23630
LOC_Os01g49190	Os01g0685800	0.392735	0.346601	-0.0218201	0.051546	0.113803	0.0478429	0.0637783	0.0293147	-0.285605	-0.534468	-0.487018	-0.435697	ATP synthase beta chain, mitochondrial precursor (EC 3.6.3.14).
LOC_Os05g35320
LOC_Os07g31310	Os07g0495400	0.416503	0.370552	0.405373	-0.068861	0.135477	0.15733		0.690525	-0.00736146	0.124963	-0.0460968	0.0238348	ATP synthase delta' chain, mitochondrial precursor (EC 3.6.3.14).
LOC_Os10g17280	Os10g0320400	0.110417	0.0704745	-0.350657	-0.208536	-0.130369	-0.229854	0.0387542	0.00424856	-0.835163	-1.04595	-0.982155	-0.954423	ATP synthase gamma chain, mitochondrial precursor (EC 3.6.3.14).
LOC_Os10g21270
LOC_Os12g23610	Os12g0424000
LOC_Os01g08350
LOC_Os04g16740
LOC_Os07g31300	Os07g0495200	0.441379	0.395571	0.262172	0.0981168	-0.0604697	0.0999396	0.0445316	0.0099708	-0.294077	-0.334771	-0.413157	-0.347335	ATP synthase delta' chain, mitochondrial precursor (EC 3.6.3.14).
LOC_Os09g08910
LOC_Os12g19430
LOC_Os03g55874
LOC_Os06g02980
LOC_Os09g08880
LOC_Os10g21240
LOC_Os12g10570
LOC_Os12g34110
LOC_Os01g58000
LOC_Os05g47980	Os05g0553000	0.0583654	0.0220945	-0.447931	-0.370012	-0.260567	-0.359503		0.0649182	-0.891732	-0.339995	-0.562233	-0.597987	ATP synthase beta chain, mitochondrial precursor (EC 3.6.3.14).
LOC_Os08g15170	Os08g0250200	0.0828238	0.045556	0.496955	0.219211	0.374404	0.363523		0.0725139	0.763708	0.561386	0.249396	0.52483	ATP synthase epsilon chain, mitochondrial (EC 3.6.3.14).
LOC_Os10g21230
LOC_Os01g42430	Os01g0610100	0.0520892	0.0157808	-0.119419	-0.173642	-0.185142	-0.159401	0.0451243	0.0104677	-0.403757	-0.575704	-0.537741	-0.505734	Vacuolar ATP synthase 21 kDa proteolipid subunit (EC 3.6.3.14) (23-kDa subunit of V-ATPase).
LOC_Os01g73130	Os01g0962300	0.139624	0.0978516	0.400113	0.0931443	0.344966	0.279408		0.990455	-0.158527	0.12762	0.0275126	-0.00113171	Vacuolar ATP synthase 16 kDa proteolipid subunit (EC 3.6.3.14).
LOC_Os03g14690	Os03g0251500	0.04369	0.00724348	-0.561249	-0.590138	-0.441683	-0.531023	0.0347547	0.00106321	-1.43707	-1.5976	-1.57477	-1.53648	Vacuolar proton-ATPase subunit-like protein.
LOC_Os05g01560	Os05g0106100	0.0986213	0.0597458	0.965951	0.403123	0.578821	0.649298		0.264361	-0.232278	-0.0118561	-0.0628367	-0.102324	Vacuolar ATP synthase 16 kDa proteolipid subunit (EC 3.6.3.14).
LOC_Os07g36480
LOC_Os01g40470	Os01g0587000	0.166435	0.123375	-0.0243979	-0.133681	-0.0865259	-0.081535	0.0543795	0.0203787	-0.401365	-0.253277	-0.282476	-0.312373	Vacuolar ATP synthase subunit d (EC 3.6.3.14) (V-ATPase d subunit) (Vacuolar proton pump d subunit) (V-ATPase 41 KDa accessory protein) (DVA41).
LOC_Os01g61780	Os01g0834200	0.175787	0.132412	0.0285062	0.185542	0.216115	0.143388	0.0461163	0.0114805	-0.514907	-0.749465	-0.690167	-0.651513	Vacuolar proton-ATPase subunit-like protein.
LOC_Os02g47320	Os02g0701700		0.137084	0.170132	0.19737	0.0235449	0.130349		0.450473	-0.0669699	-0.415269	0.0754808	-0.135586	Hypothetical protein.
LOC_Os04g55040	Os04g0643100	0.0478952	0.0114988	-0.415241	-0.287933	-0.396127	-0.366434	0.0353544	0.00138581	-0.814182	-0.746164	-0.847878	-0.802741	Vacuolar ATP synthase subunit D (EC 3.6.3.14) (V-ATPase D subunit) (Vacuolar proton pump D subunit).
LOC_Os07g36470
LOC_Os01g12260	Os01g0222500	0.0561843	0.0200532	-0.895607	-0.63865	-0.563523	-0.69926	0.0401633	0.00577861	-1.31348	-1.62577	-1.69813	-1.54579	Vacuolar ATP synthase subunit E (EC 3.6.3.14) (V-ATPase E subunit) (Vacuolar proton pump E subunit).
LOC_Os01g51380	Os01g0711000	0.0967224	0.0580365	-0.268245	-0.223133	-0.10148	-0.197619	0.0319153	0.000178338	-0.906954	-0.885653	-0.927604	-0.906737	Vacuolar ATPase B subunit.
LOC_Os02g34510	Os02g0550100	0.662512	0.626746	0.0672207	0.0920514	-0.0720835	0.0290628	0.0395389	0.00495994	-0.391215	-0.413422	-0.491933	-0.43219	Vacuolar ATP synthase 16 kDa proteolipid subunit (EC 3.6.3.14) (V- ATPase 16 kDa proteolipid subunit) (Fragment).
LOC_Os04g51270	Os04g0601700	0.168624	0.125402	0.181385	0.0312844	0.121065	0.111245	0.070465	0.0353008	-0.151467	-0.0758629	-0.111974	-0.113101	Vacuolar ATP synthase subunit G 1 (EC 3.6.3.14) (V-ATPase G subunit 1) (Vacuolar proton pump G subunit 1).
LOC_Os05g51530	Os05g0593100	0.064297	0.0278943	-0.255915	-0.205862	-0.138166	-0.199981	0.0357537	0.00189185	-0.82666	-0.956493	-0.865706	-0.882953	Vacuolar ATP synthase subunit C (EC 3.6.3.14) (V-ATPase C subunit) (Vacuolar proton pump C subunit).
LOC_Os11g06890	Os11g0169900	0.0678827	0.0313412	-0.233614	-0.122496	-0.217539	-0.191216	0.0419394	0.00767392	-0.569426	-0.490965	-0.666316	-0.575569	Vacuolar ATP synthase 16 kDa proteolipid subunit (EC 3.6.3.14) (V- ATPase 16 kDa proteolipid subunit) (Fragment).
LOC_Os01g46980	Os01g0659200	0.831102	0.809016	-0.0718259	0.028823	0.0797681	0.0122551		0.952767	-0.0780869	-0.00436972	0.0923576	0.00330033	H+-transporting two-sector ATPase, E subunit family protein.
LOC_Os02g07870	Os02g0175400	0.149521	0.107329	-0.609278	-0.377868	-0.143269	-0.376805	0.0415416	0.00735469	-1.08027	-1.45079	-1.36516	-1.29874	Vacuolar proton-ATPase.
LOC_Os04g05080	Os04g0137500	0.177027	0.133592	-0.333823	-0.0477085	-0.236961	-0.206164	0.0396525	0.00518615	-0.474862	-0.472716	-0.58454	-0.510706	Vacuolar ATP synthase subunit F (EC 3.6.3.14) (V-ATPase F subunit) (Vacuolar proton pump F subunit) (V-ATPase 14 kDa subunit).
LOC_Os05g40230	Os05g0480700		0.271183	-0.611723	-0.608422	0.120457	-0.366563		0.0587978	-1.05301	-0.526548	-1.38995	-0.989835	Vacuolar ATP synthase subunit E (EC 3.6.3.14) (V-ATPase E subunit) (Vacuolar proton pump E subunit).
LOC_Os10g10500	Os10g0184300	0.111758	0.0716962	-0.253217	-0.330229	-0.628406	-0.403951	0.0352794	0.00132504	-0.288645	-0.305471	-0.327305	-0.30714	Hypothetical protein.
LOC_Os03g48471	Os03g0690700
LOC_Os03g17070	Os03g0278900	0.0665267	0.0300488	0.816956	0.46184	0.541257	0.606684	0.0518091	0.0177485	0.517522	0.822256	0.781078	0.706952	H+-transporting ATP synthase chain 9-like protein.
LOC_Os02g51470	Os02g0750200		0.0319575	-1.62546	-0.952151	-0.992607	-1.19007	0.0479566	0.0133577	0.524116	0.736065	0.530115	0.596765	Non-protein coding transcript, unclassifiable transcript.
LOC_Os07g32880	Os07g0513000	0.0630568	0.0268159	-0.738155	-0.404231	-0.648278	-0.596888	0.0459222	0.0111948	-0.304731	-0.408279	-0.44087	-0.384627	ATP synthase gamma chain, chloroplast (EC 3.6.1.34) (Fragment).
LOC_Os10g38292
LOC_Os03g52660	Os03g0736600		0.092643	-0.689453	-0.172101	-0.579889	-0.480481		0.0873789	-0.708163	-0.359512	-1.17782	-0.748498	Conserved hypothetical protein.
The P-type ATPase (P-ATPase) Superfamily
LOC_Os01g17010	Os01g0277600	0.0530416	0.016858	0.891948	0.693546	0.567679	0.717724	0.0383085	0.00373465	0.464386	0.475498	0.561444	0.500443	Phospholipid-transporting ATPase 1 (EC 3.6.3.1) (Aminophospholipid flippase 1).
LOC_Os01g71240	Os01g0939100		0.276328	0.143051	0.193876	-0.0322347	0.101564		0.0838961	-1.08863	-1.69925	-0.518099	-1.10199	Calmodulin-stimulated calcium-ATPase.
LOC_Os02g07630	Os02g0172600		0.237253	0.145056	0.185859	-0.0184867	0.104143		0.520034	-0.101854	0.354803	0.0576386	0.103529	Copper-transporting ATPase RAN1 (EC 3.6.3.4) (Responsive-to-antagonist 1).
LOC_Os02g08010	Os02g0176650
LOC_Os02g10290	Os02g0196600	0.0441587	0.00779288	0.165383	0.225306	0.193938	0.194876	0.0514745	0.0173637	0.720411	1.06628	1.14542	0.977371	Copper-translocating P-type ATPase family protein.
LOC_Os02g55400	Os02g0797300		0.496161	0.178478	-1.28539	-0.0258017	-0.37757		0.368196	-0.11582	-0.521913	0.0501346	-0.195866	Plasma membrane H+-ATPase (Fragment).
LOC_Os02g57920	Os02g0825600	0.0384028	0.0012565	-0.490291	-0.554518	-0.525807	-0.523539	0.0953525	0.0577787	0.114031	0.295587	0.21801	0.209209	Plasma membrane H+ ATPase (EC 3.6.3.6).
LOC_Os03g01120	Os03g0100800		0.135733	-1.60789	-0.339465	-0.768076	-0.905143		0.0100966	-1.03273	-1.41249	-1.43809	-1.29444	Plasma membrane H+-ATPase.
LOC_Os03g01670	Os03g0107100	0.0687189	0.032134	0.805647	0.849556	0.443849	0.699684	0.0359264	0.00197423	0.429007	0.43409	0.491672	0.45159	(No Hit)
LOC_Os03g08070	Os03g0178100		0.215846	-1.27353	-0.255613	-0.273833	-0.600992		0.20493	0.00996543	-0.422326	-0.305856	-0.239405	Copper-translocating P-type ATPase family protein.
LOC_Os03g08560	Os03g0183900		0.170218	1.57079	1.90111	0.074023	1.18197		0.566078	-0.0512993	-0.153489	0.0717417	-0.0443488	ATPase 10, plasma membrane-type (EC 3.6.3.6) (Proton pump 10).
LOC_Os03g10640	Os03g0203700	0.0458652	0.0094157	2.62789	1.92356	2.62105	2.39084		0.594996	0.214594	-0.427994	-0.135684	-0.116361	Plasma membrane Ca2+-ATPase.
LOC_Os03g17310	Os03g0281600	0.171533	0.128311	-0.342029	-0.0511704	-0.354082	-0.249094	0.0485679	0.0142782	-0.562423	-0.371278	-0.528383	-0.487361	Ca2+-ATPase.
LOC_Os03g20970	Os03g0326200	0.0616348	0.0253012	2.51203	1.93831	1.4143	1.95488		0.0799268	0.981542	0.993489	0.302036	0.759022	Phospholipid-transporting ATPase 1 (EC 3.6.3.1) (Aminophospholipid flippase 1).
LOC_Os03g20949	Os03g0326100	0.0442029	0.0078222	3.97625	3.39206	4.62342	3.99724		0.484395	0.0211549	0.739059	-0.0945477	0.221889	Phospholipid-transporting ATPase 1 (EC 3.6.3.1) (Aminophospholipid flippase 1).
LOC_Os03g21680	Os03g0334700	0.128882	0.0876904	-0.579669	-0.247869	-0.236392	-0.354643	0.0586676	0.0244371	-0.238931	-0.419334	-0.386246	-0.34817	ATPase, E1-E2 type family protein.
LOC_Os03g48310	Os03g0689300	0.111182	0.0711755	-0.226168	-0.629058	-0.389201	-0.414809	0.0481452	0.0137692	-0.965337	-0.72344	-0.66075	-0.783176	Plasma membrane H+ ATPase (EC 3.6.3.6) (H-ATPase).
LOC_Os03g52090	Os03g0730800	0.186422	0.142275	-0.408913	-0.118947	-0.136528	-0.221463	0.0937533	0.0563636	-0.206668	-0.431831	-0.535483	-0.391328	Calcium-transporting ATPase 3, endoplasmic reticulum-type (EC 3.6.3.8).
LOC_Os03g42020	Os03g0616400		0.186675	-0.164071	-0.0128235	-0.0823374	-0.0864105		0.184142	-0.172462	-0.118547	-0.579046	-0.290018	Plasma membrane Ca2+-ATPase.
LOC_Os03g20958
LOC_Os04g28460	Os04g0353000	0.112145	0.0720785	-0.397937	-0.133166	-0.27712	-0.269408		0.1847	-0.142553	-0.441326	-0.0809393	-0.221606	Potential phospholipid-transporting ATPase 2 (EC 3.6.3.1) (Aminophospholipid flippase 2).
LOC_Os04g46940	Os04g0556000	0.05937	0.0231073	-0.601566	-0.63904	-0.95905	-0.733219	0.0626768	0.0283029	0.949412	1.59937	1.75436	1.43438	Copper-translocating P-type ATPase family protein.
LOC_Os04g51610	Os04g0605500	0.0451514	0.00851986	-0.922591	-0.665947	-0.809893	-0.799477	0.0219045	1.95141e-06	-2.32629	-2.33558	-2.33648	-2.33278	Calcium-transporting ATPase 8, plasma membrane-type (EC 3.6.3.8) (Ca(2+)-ATPase isoform 8).
LOC_Os04g56160	Os04g0656100	0.0504401	0.0140521	1.04197	0.694261	0.81541	0.850548	0.043321	0.00881537	0.700706	0.815396	0.585979	0.700694	H(+)-transporting ATPase (EC 3.6.1.35).
LOC_Os05g01030	Os05g0100600	0.0403099	0.00300055	1.86437	1.5461	1.66452	1.69166	0.0642718	0.0297664	0.394937	0.231977	0.249945	0.292286	Potential phospholipid-transporting ATPase 10 (EC 3.6.3.1) (Aminophospholipid flippase 10).
LOC_Os05g25550	Os05g0319800	0.141224	0.0993753	0.28175	0.650441	1.07011	0.667434		0.000377298	0.665476	0.706588	0.668585	0.680216	Plasma membrane H+ ATPase (EC 3.6.3.6).
LOC_Os05g33390	Os05g0402800	0.0660085	0.0296146	0.243648	0.131206	0.230837	0.201897	0.0367221	0.00249171	-0.293568	-0.259385	-0.307723	-0.286892	ATPase, E1-E2 type family protein.
LOC_Os05g41580	Os05g0495600	0.045165	0.00863774	0.942079	1.19952	1.30351	1.14837	0.0556244	0.0216406	-0.939806	-0.865938	-0.555588	-0.787111	P-type ATPase (Fragment).
LOC_Os05g02940	Os05g0120700		0.0265115	0.318582	0.451615	0.258788	0.342995	0.0555509	0.0215638	-0.283841	-0.414894	-0.484747	-0.394494	Cation transporting ATPase, C-terminal domain containing protein.
LOC_Os06g29380	Os06g0488600	0.203637	0.15924	-0.592247	-0.0536051	-0.388753	-0.344868		0.113809	0.147579	0.030718	0.0961027	0.0914666	Hypothetical protein.
LOC_Os06g36990	Os06g0565900	0.0504133	0.0139763	0.415104	0.432649	0.595661	0.481138		0.323859	0.278534	-0.021409	0.0847578	0.113961	Phospholipid-translocating P-type ATPase, flippase family protein.
LOC_Os07g09340	Os07g0191200	0.311657	0.265447	-0.36413	-0.0313978	-0.0806561	-0.158728	0.0333318	0.000565325	-1.47642	-1.43144	-1.55262	-1.48682	Plasma membrane H+ ATPase (EC 3.6.3.6).
LOC_Os07g12900	Os07g0232900	0.0720611	0.035306	-0.524199	-0.263066	-0.493658	-0.426974	0.0374026	0.00277677	0.715917	0.741776	0.621369	0.693021	Heavy metal translocating P-type ATPase family protein.
LOC_Os08g29150	Os08g0379200	0.0738938	0.0370973	-0.399608	-0.416212	-0.205945	-0.340588		0.100763	-0.102019	-0.294529	-0.427556	-0.274701	Hypothetical protein.
LOC_Os08g37950	Os08g0486100	0.0660017	0.0296055	-0.972275	-0.560755	-0.6318	-0.72161		0.338721	0.272711	0.0264503	0.0151377	0.104766	Potential copper-transporting ATPase PAA1 (EC 3.6.3.4).
LOC_Os08g40530	Os08g0517200	0.0411837	0.00449271	0.761173	0.962018	0.86316	0.862117	0.0796964	0.0435673	-0.462799	-1.00946	-0.966037	-0.812766	Potential calcium-transporting ATPase 9, plasma membrane-type (EC 3.6.3.8) (Ca(2+)-ATPase isoform 9).
LOC_Os10g27220	Os10g0412000	0.092819	0.0545389	0.0850983	0.172072	0.0900756	0.115748	0.0414809	0.00721841	-0.212498	-0.284905	-0.266879	-0.254761	Phospholipid-translocating P-type ATPase, flippase family protein.
LOC_Os10g28240	Os10g0418100	0.0666577	0.0302414	1.83335	3.36078	3.34514	2.84642		0.0985498	1.20363	1.75953	0.433496	1.13222	Calcium-transporting ATPase 8, plasma membrane-type (EC 3.6.3.8) (Ca(2+)-ATPase isoform 8).
LOC_Os11g04460	Os11g0140400	0.327007	0.28036	-0.411366	0.0225964	-0.163894	-0.184221		0.133417	-0.0733442	-0.477984	-0.565549	-0.372292	Calcium-translocating P-type ATPase, PMCA-type family protein.
LOC_Os11g25980	Os11g0446500		0.0449051	0.288521	0.591649	0.364788	0.414986		0.17969	0.315902	0.382282	0.00648412	0.234889	ATPase, E1-E2 type family protein.
LOC_Os11g29490	Os11g0485200	0.0607073	0.0244268	0.376277	0.36553	0.218314	0.32004	0.0471528	0.0125807	0.465392	0.668735	0.507525	0.547217	ATPase, E1-E2 type family protein.
LOC_Os11g29750	Os11g0489600
LOC_Os12g04220	Os12g0136900	0.144576	0.10247	-0.312309	-0.0758561	-0.201691	-0.196619		0.268615	0.0666199	-0.323516	-0.416763	-0.224553	Plasma membrane Ca2+-ATPase.
LOC_Os12g39660	Os12g0586600	0.162487	0.119755	0.708104	0.125866	0.512228	0.448733	0.0885234	0.0514972	-0.609457	-0.25037	-0.465757	-0.441862	Plasma membrane Ca2+-ATPase.
LOC_Os12g44150	Os12g0638700	0.0382721	0.00114917	-0.690533	-0.618343	-0.633581	-0.647486	0.0347547	0.00101316	-1.17404	-1.07043	-1.18452	-1.143	N.plumbaginifolia H+-translocating ATPase mRNA.
The Arsenite-Antimonite (ArsAB) Efflux Family
LOC_Os02g51100	Os02g0745000	0.0793072	0.042203	-0.447698	-0.223577	-0.486156	-0.38581	0.0638797	0.0293879	0.167598	0.267241	0.317072	0.250637	Anion-transporting ATPase family protein.
LOC_Os09g34970	Os09g0521500	0.0415578	0.00529303	-0.498962	-0.388601	-0.431562	-0.439709	0.0480228	0.0134996	-0.499993	-0.747175	-0.59394	-0.613703	Arsenical pump-driving ATPase (EC 3.6.3.16) (Arsenite-translocating ATPase) (Arsenical resistance ATPase) (Arsenite-transporting ATPase) (ARSA).
The Type II (General) Secretory Pathway (IISP) Family
LOC_Os01g56600	Os01g0772800	0.045165	0.00865144	-0.270608	-0.212357	-0.201905	-0.22829	0.0444389	0.00985515	-0.535848	-0.738614	-0.734975	-0.669812	Signal recognition particle 54 kDa protein 2 (SRP54).
LOC_Os01g72800	Os01g0958100		0.00626322	-1.3413	-1.01763	-1.23519	-1.19804		0.0792751	0.0908251	0.306945	0.267968	0.221913	Cell division transporter substrate-binding protein FtsY family protein.
LOC_Os03g11440	Os03g0213100	0.297225	0.250854	0.26854	-0.0174981	0.146586	0.132543	0.0431334	0.00866019	-0.784608	-1.09006	-0.966585	-0.947083	Protein transport protein Sec61 alpha subunit.
LOC_Os03g48590	Os03g0692300
LOC_Os05g33020	Os05g0397700	0.0715025	0.0347869	-0.975805	-0.534123	-0.615538	-0.708489	0.0639714	0.0294677	0.389632	0.234201	0.241485	0.288439	SecY protein family protein.
LOC_Os05g43390	Os05g0509500	0.0498648	0.0134819	0.466415	0.343829	0.519381	0.443209		0.0377791	-0.192956	-0.353144	-0.402615	-0.316238	Signal recognition particle 54 kDa protein 2 (SRP54).
LOC_Os08g15460	Os08g0254500		0.00482739	-0.9537	-1.15681	-1.20533	-1.10528		0.088363	-0.431225	-0.209832	-0.154513	-0.26519	Preprotein translocase secY subunit, chloroplast precursor (CpSecY).
LOC_Os08g37444	Os08g0480100	0.0692854	0.0327396	0.972815	0.667564	1.29668	0.979018	0.0432572	0.00875054	0.315726	0.233482	0.313712	0.28764	Signal recognition particle receptor protein (Fragment).
LOC_Os09g17830	Os09g0347500	0.0582209	0.0219461	-0.0939445	-0.143713	-0.160544	-0.132734	0.0357537	0.00182577	-0.518603	-0.512911	-0.584737	-0.53875	Protein transport protein Sec61 alpha subunit.
LOC_Os09g17840	Os09g0347700	0.227092	0.182176	-0.213628	-0.194636	-0.00110903	-0.136458	0.0429681	0.00846885	-0.700313	-0.967373	-0.829891	-0.832526	SecY protein family protein.
LOC_Os09g33720	Os09g0512000		0.444321	0.0300077	-1.19993	0.0145855	-0.385111		0.353323	0.773671	0.654008	-0.257022	0.390219	Hypothetical protein.
LOC_Os09g33770	Os09g0512600
LOC_Os11g05556	Os11g0153700		0.185632	-2.16092	-0.492821	-0.576624	-1.07679	0.0807708	0.0445741	0.419245	0.949878	0.770556	0.713226	Signal recognition particle 54 kDa protein, chloroplast precursor (SRP54) (54 chloroplast protein) (54CP) (FFC).
LOC_Os12g41840	Os12g0612600	0.0838055	0.0463669	0.466551	0.256776	0.592318	0.438548		0.119744	0.0546427	0.310075	0.322996	0.229238	(No Hit)
LOC_Os12g43070	Os12g0625900
LOC_Os12g43080	Os12g0625966
LOC_Os12g43300	Os12g0627700
The Mitochondrial Protein Translocase (MPT) Family
LOC_Os01g16910	Os01g0276200	0.1286	0.0873751	-0.175774	-0.247458	-0.0687027	-0.163978	0.0925576	0.0552763	-0.273347	-0.516118	-0.250196	-0.346554	Porin, eukaryotic type family protein.
LOC_Os01g19770	Os01g0303300		0.601117	0.201912	-0.703982	-0.00391809	-0.168663		0.24649	-0.434415	-0.164815	-0.00723934	-0.202156	Mitochondrial import inner membrane translocase, subunit Tim17/22 family protein.
LOC_Os01g55700	Os01g0762400	0.0489555	0.0127252	-1.11619	-1.13308	-0.779933	-1.00974	0.0373646	0.00276114	-0.681405	-0.65343	-0.570083	-0.634973	Conserved hypothetical protein.
LOC_Os02g45100	Os02g0672500		0.303091	0.453433	0.180305	-0.0424933	0.197082		0.36431	-0.105607	-0.225643	0.0512073	-0.0933475	Mitochondrial import inner membrane translocase, subunit Tim17/22 family protein.
LOC_Os02g45820	Os02g0682600	0.0549177	0.0186982	-0.518433	-0.603491	-0.367907	-0.49661	0.0385081	0.00395476	-0.538951	-0.569275	-0.458825	-0.52235	Zn-finger, Tim10/DDP type domain containing protein.
LOC_Os02g48610	Os02g0717300	0.615453	0.577119	0.0382643	-0.0186663	0.0130091	0.010869		0.100424	-0.0418329	-0.0810689	-0.0241242	-0.0490087	Mitochondrial import inner membrane translocase, subunit Tim17/22 family protein.
LOC_Os03g02390	Os03g0114900	0.204773	0.160374	-0.0975961	-0.0057613	-0.0993767	-0.067578	0.0396289	0.00508639	-0.459463	-0.572185	-0.470676	-0.500775	Inner mitochondrial membrane protein (Mitochondrial inner membrane translocase TM23-2) (Inner mitochondrial membrane protein; 26940- 26374).
LOC_Os03g09870	Os03g0194500	0.108922	0.0690753	-0.692712	-0.375301	-0.280344	-0.449452	0.0363999	0.00222851	-0.388816	-0.457872	-0.420013	-0.422234	Mitochondrial import inner membrane translocase, subunit Tim17/22 family protein.
LOC_Os03g19290	Os03g0305600		0.662697	0.301629	-1.80735	0.408888	-0.36561	0.0479892	0.0134207	1.03694	1.07931	0.727369	0.947873	Mitochondrial import inner membrane translocase, subunit Tim17/22 family protein.
LOC_Os03g20750	Os03g0323800	0.0528725	0.0165855	-0.57665	-0.39452	-0.40105	-0.457407	0.0442274	0.00960201	-0.537299	-0.748334	-0.718498	-0.668044	Porin, eukaryotic type family protein.
LOC_Os03g30200	Os03g0415500		0.0998949	2.32255	0.528127	1.88088	1.57719		0.282653	-0.0221339	0.412872	1.27698	0.555905	Mitochondrial import inner membrane translocase, subunit Tim17/22 family protein.
LOC_Os03g30220	Os03g0415700
LOC_Os03g30230	Os03g0415800
LOC_Os03g47300	Os03g0676750
LOC_Os03g18500	Os03g0296300	0.0959413	0.0573305	-0.833976	-0.44516	-0.391524	-0.556887	0.0374671	0.00287186	-0.919112	-1.10224	-1.05746	-1.02627	Mitochondrial import inner membrane translocase, subunit Tim17/22 family protein.
LOC_Os04g30740	Os04g0376100	0.676679	0.641794	0.0319472	-0.0519257	-0.0197897	-0.0132561		0.16481	-0.0142126	-0.240121	-0.18208	-0.145471	Mitochondrial import inner membrane translocase, subunit Tim17/22 family protein.
LOC_Os04g52580	Os04g0616100	0.0926044	0.0543362	0.255374	0.564213	0.644769	0.488119		0.297752	-0.520513	0.0834618	-0.301789	-0.24628	TPR-like domain containing protein.
LOC_Os05g02050	Os05g0111100	0.0506648	0.0143808	-0.33884	-0.222142	-0.274243	-0.278408	0.0619565	0.0275489	-0.147661	-0.272498	-0.236663	-0.218941	(No Hit)
LOC_Os05g02060	Os05g0111200		0.0464554	-0.149603	-0.172973	-0.298563	-0.207046		0.0920526	0.186033	0.257416	0.535048	0.326166	Amino acid selective channel protein.
LOC_Os05g07250
LOC_Os05g43770	Os05g0513200		0.582883	-0.284484	1.10164	0.0048608	0.274005		0.0160621	0.667585	1.00823	1.01787	0.897894	NLI interacting factor domain containing protein.
LOC_Os07g09450	Os07g0192300	0.253544	0.207897	-0.411588	-0.231249	-0.00490476	-0.215914	0.0406388	0.00615928	-0.253517	-0.263355	-0.324202	-0.280358	Heat shock protein DnaJ, N-terminal domain containing protein.
LOC_Os07g22700	Os07g0409700	0.0559625	0.0197402	-0.0961247	-0.105121	-0.150126	-0.117124	0.055697	0.0217255	-0.262043	-0.432528	-0.31459	-0.336387	Mitochondrial import inner membrane translocase, subunit Tim44 family protein.
LOC_Os07g41330	Os07g0604500	0.20664	0.162198	0.018467	0.014493	0.0584707	0.0304769	0.0474799	0.0129187	-0.33174	-0.32931	-0.228454	-0.296501	Mitochondrial inner membrane translocase TM17-2 (Fragment).
LOC_Os08g42380	Os08g0535600	0.0561708	0.0200312	-0.756159	-0.728203	-0.463346	-0.649236	0.0480937	0.0136895	-0.484216	-0.717353	-0.553161	-0.58491	Zn-finger, Tim10/DDP type domain containing protein.
LOC_Os10g37530	Os10g0519700	0.050739	0.0144384	0.355119	0.433985	0.540985	0.443363	0.0431192	0.00862056	0.162771	0.225949	0.19817	0.19563	Mitochondrial import inner membrane translocase, subunit Tim17/22 family protein.
LOC_Os11g03710	Os11g0131700	0.0430873	0.00679439	-0.966737	-0.74918	-0.773955	-0.829957	0.0467872	0.0122435	-0.31774	-0.45203	-0.457385	-0.409052	Zn-finger, Tim10/DDP type domain containing protein.
LOC_Os12g03460	Os12g0128600	0.0347431	0.000262	-0.478877	-0.500134	-0.474839	-0.484616	0.0319153	0.000208867	-0.336434	-0.351141	-0.351753	-0.346443	Zn-finger, Tim10/DDP type domain containing protein.
LOC_Os12g33020	Os12g0514900	0.0506459	0.0143597	-0.318335	-0.341409	-0.464601	-0.374782		0.488116	-0.00228781	-0.0701217	0.00962345	-0.0209287	Mitochondrial import inner membrane translocase, subunit Tim17/22 family protein.
LOC_Os12g38310	Os12g0571200	0.101357	0.0622932	-0.497927	-0.329345	-0.190509	-0.33926	0.0383085	0.0035429	-0.59799	-0.722492	-0.618261	-0.646248	Mitochondrial import inner membrane translocase subunit Tim9.
The Chloroplast Envelope Protein Translocase (CEPT or Tic-Toc) Family
LOC_Os02g51810	Os02g0754500	0.0652844	0.0288814	-1.077	-0.575438	-0.852275	-0.834905		0.166017	0.031104	0.139239	0.0463467	0.07223	Amidase family protein.
LOC_Os03g50010	Os03g0707900	0.04369	0.00721913	-0.43118	-0.569085	-0.463167	-0.487811		0.511422	-0.145082	-0.10102	0.0813999	-0.0549005	Toc64.
LOC_Os04g02754	Os04g0117900	0.521302	0.477674	0.281164	-0.25631	-0.954224	-0.30979	0.0866661	0.0497966	0.959907	2.22431	2.18471	1.78964	Toc64.
LOC_Os04g02780	Os04g0118100	0.0521624	0.0158286	-0.772613	-0.514701	-0.567088	-0.618134	0.0545715	0.0205542	0.436771	0.658449	0.731811	0.60901	Amidase family protein.

## Sheet: ion_transporter
Ion Channels
		Short exposures						Long exposures
				log2[Fold change (treatment/control)]						log2[Fold change (treatment/control)]
TIGR Locus ID	RAB-DB Locus ID	FDR	P Value	1	2	3	mean (N=3)	FDR	P Value	1	2	3	mean (N=3)	Description
The Voltage-gated Ion Channel (VIC) Superfamily
LOC_Os01g11250	Os01g0210700		0.289874	0.197942	0.197942	-0.0492516	0.115544		0.361182	0.00567748	-0.188296	-1.60047	-0.594362	Potassium channel (Fragment).
LOC_Os01g45990	Os01g0648000	0.162128	0.119432	-0.661097	-0.190855	10	1		0.303188	-0.579821	-0.172494	0.0217389	-0.243525	Potassium channel.
LOC_Os01g48680	Os01g0678500	0.0678441	0.0313053	2	1	2	1.66667	0.0490636	0.014891	-0.510233	-0.776372	-0.740604	-0.675736	Two-pore calcium channel.
LOC_Os01g52070	Os01g0718700						3
LOC_Os01g55200	Os01g0756700		0.218808	4	0.216766	-0.0130447	2		0.702835	-1.84835	1.31205	-0.682043	-0.406115	Potassium channel KAT1.
LOC_Os01g57370	Os01g0782800		0.331372	0.153318	0.196424	-0.0543794	0.098454		0.466515	-0.0974839	0.391187	0.0874878	0.127064	Conserved hypothetical protein.
LOC_Os02g14840	Os02g0245800		0.508531	0.152575	-1.01501	-0.0113525	-0.291262		0.363907	-0.303072	-0.161546	0.0768736	-0.129248	Inwardly rectifying potassium channel.
LOC_Os02g15580	Os02g0255000	0.16908	0.125862	-0.169875	-0.0376624	-0.23417	-0.147236	0.0784525	0.0425044	-0.123545	-0.0677462	-0.0686215	-0.0866374	Cyclic nucleotide-gated ion channel 1 (AtCNGC1) (Cyclic nucleotide-and calmodulin-regulated ion channel 1).
LOC_Os02g41710	Os02g0627700		0.236976	0.212162	0.203423	1	0		0.376881	-0.112013	-0.173827	0.0549189	-0.0769737	Cyclic nucleotide-gated ion channel 1 (AtCNGC1) (Cyclic nucleotide-and calmodulin-regulated ion channel 1).
LOC_Os02g53340	Os02g0773400		0.00784314	-0.821352	-0.797413	-1.04586	-0.888207	0.0443754	0.00975269	-0.422785	-0.346631	-0.491403	-0.420273	Ion transport protein family protein.
LOC_Os02g54760	Os02g0789100	0.322789	0.276345	-0.0105476	-0.15139	-0.0326204	-0.0648527	0.0919646	0.0546515	-0.463649	-0.182292	-0.38551	-0.343817	Cyclic nucleotide-binding domain containing protein.
LOC_Os03g28120	Os03g0399300	0.205751	0.161369	0.238838	0.0316901	0.121265	0.130598		0.147171	0.0204363	0.171016	0.211851	0.134434	(No Hit)
LOC_Os03g44440	Os03g0646300		0.89618	0.38915	0.0723682	-0.364731	0.0322624	0.0702554	0.0351204	-0.524442	-0.541506	-0.913818	-0.659922	Cyclic nucleotide-gated channel A (Fragment).
LOC_Os03g54100	Os03g0752300	0.254294	0.208686	1	1	1	2		0.251169	0.113996	0.302964	0.00290101	0.139954	K+ channel protein.
LOC_Os03g55100	Os03g0758300	0.0412456	0.00477759	-1.36655	-1.37947	-1.67982	-1.47528	0.0349028	0.00119071	-2.13923	-1.95581	-1.91395	-2.003	Cyclic nucleotide-gated ion channel 2 (AtCNGC2) (Cyclic nucleotide-and calmodulin-regulated ion channel 2) (DEFENSE NO DEATH 1).
LOC_Os04g02720	Os04g0117500				0	1
LOC_Os04g36740	Os04g0445000		0.00447864	-1.855	-1.53219	-1.51926	-1.63548	0.064251	0.0297326	0.543921	0.961343	1.00978	0.838348	Potassium channel SKOR (Stelar K(+) outward rectifying channel).
LOC_Os04g55080	Os04g0643600	0.0875194	0.0497592	0.412481	0.598061	0.258796	0.423113	0.0536087	0.0196763	0.126399	0.196914	0.205765	0.176359	Cyclic nucleotide-gated channel C (Fragment).
LOC_Os05g35410	Os05g0428700		0.0276643	-0.866985	-0.655276	-1.18241	-0.901556	0.0443571	0.00970393	-1.2465	-1.65615	-1.24305	-1.3819	Potassium channel protein ZMK2.
LOC_Os05g42250	Os05g0502000		0.325435	-0.724448	-1.49544	0.255585	-0.654767		0.0146219	-2.50441	-2.58589	-3.60607	-2.89879	Cyclic nucleotide-gated ion channel 4 (AtCNGC4) (Cyclic nucleotide-and calmodulin-regulated ion channel 4) (AtHLM1).
LOC_Os06g10580	Os06g0207700	0.0577558	0.0215703	1.8133	2.24961	1.32187	1.79493	0.0333318	0.000591163	1.4403	1.53309	1.56229	1.51189	Ion transport protein family protein.
LOC_Os06g14310	Os06g0254200
LOC_Os06g33570	Os06g0527100	0.0420625	0.00577012	1.22082	1.0814	0.935611	1.07928		0.788157	-0.0463935	-0.0332117	0.0514222	-0.00939432	Cyclic nucleotide-gated channel A (Fragment).
LOC_Os06g33610
LOC_Os06g33600	Os06g0527300		0.351449	0.204403	0.167478	-0.0659383	0.101981		0.23213	-0.0807077	-0.201414	-0.727262	-0.336461	Cyclic nucleotide-gated channel C (Fragment).
LOC_Os07g01810	Os07g0108800		0.690961	0.844945	-1.97362	-0.020539	-0.383073		0.283881	0.0816099	-0.478315	-1.1396	-0.512103	Calcium-activated outward-rectifying potassium channel 1 (AtKCO1).
LOC_Os07g07910	Os07g0175400		0.816892	0.254974	-0.299494	0.181969	0.0458163		0.440209	-0.0390106	-1.71113	0.0884075	-0.553912	(No Hit)
LOC_Os09g12790	Os09g0299400	0.111636	0.0715954	-0.305906	-0.35242	-0.716012	-0.458113		0.167122	-0.0530238	-0.393287	-0.639861	-0.362057	Sodium-and chloride-activated ATP-sensitive potassium channel.
LOC_Os09g38580	Os09g0558300	0.648835	0.611943	0.0500584	0.154801	-0.0823096	0.04085		0.122341	0.0645305	0.181756	0.0614099	0.102565	Cyclic nucleotide-gated channel A (Fragment).
LOC_Os12g06570	Os12g0163000		0.037342	0.474989	0.342117	0.683979	0.500362		0.299763	0.348371	-0.0994931	0.556234	0.268371	Cyclic nucleotide-gated channel A (Fragment).
LOC_Os12g28260	Os12g0468500		0.734419	0.209258	-0.196819	-0.16478	-0.0507806		0.694367	0.156229	0.152038	-0.16389	0.0481256	(No Hit)
The Glutamate-gated Ion Channel (GIC) Family of Neurotransmitter Receptors
LOC_Os02g02540	Os02g0117500		0.462189	-0.0281005	-0.0161585	0.657134	0.204292	0.0805308	0.0443469	-0.266573	-0.579113	-0.571517	-0.472401	Glutamate receptor 3.2 precursor (Ligand-gated ion channel 3.2) (AtGluR2).
LOC_Os02g54640	Os02g0787600		0.0897469	0.340426	0.434144	0.113436	0.296002		0.0659937	1.47106	0.746679	0.651877	0.95654	Ionotropic glutamate receptor family protein.
LOC_Os04g49570	Os04g0585200		0.775976	-0.882414	-0.203386	0.652674	-0.144375		0.263335	0.0695888	-0.492427	-0.984493	-0.46911	Glutamate receptor 3.3 precursor (Ligand-gated ion channel 3.3).
LOC_Os06g08890	Os06g0188600	0.0414577	0.0051449	1.53882	1.54882	1.90308	1.66357	0.0333318	0.000506718	1.96972	2.0475	2.12953	2.04892	(No Hit)
LOC_Os06g08880	Os06g0188400		0.187449	0.674676	0.877204	0.00561684	0.519165		0.346326	0.496463	-0.184505	0.564138	0.292032	Hypothetical protein.
LOC_Os06g08900	Os06g0188700
LOC_Os06g08930	Os06g0189100
LOC_Os06g09090	Os06g0190500	0.583477	0.543736	0.0355415	-0.00463204	-0.162129	-0.04374		0.107354	0.173126	0.781404	0.527457	0.493996	Ionotropic glutamate receptor family protein.
LOC_Os06g09120	Os06g0190700
LOC_Os06g46670	Os06g0680500	0.0859599	0.048257	-1.27232	-0.791471	-0.592198	-0.88533		0.513131	-0.15693	-0.102877	0.0858088	-0.0579993	Glutamate receptor 3.1 precursor (Ligand-gated ion channel 3.1) (AtGLR2).
LOC_Os07g01310	Os07g0103100	0.163173	0.120408	-0.255393	-0.165532	-0.588634	-0.33652	0.0357537	0.00187278	-0.811834	-0.766314	-0.888433	-0.822194	Metabotropic gamma-aminobutyric acid receptor, type B family protein.
LOC_Os07g33790	Os07g0522600	0.126384	0.0854007	-1.52498	-0.522516	-0.811376	-0.952956		0.31199	0.274186	0.0231933	0.0328559	0.110078	Metabotropic gamma-aminobutyric acid receptor, type B family protein.
LOC_Os09g25920
LOC_Os09g25940
LOC_Os09g25930
LOC_Os09g25960
LOC_Os09g25980	Os09g0429200
LOC_Os09g25990	Os09g0429400		0.0956956	-0.0750881	-0.144848	-0.257407	-0.159114		0.0148903	-1.13639	-1.39037	-1.74207	-1.42294	Ionotropic glutamate receptor family protein.
LOC_Os09g26000	Os09g0429500
LOC_Os09g26144	Os09g0431100	0.130621	0.0893404	1.16063	0.415273	0.55901	0.711638	0.0456633	0.0109768	0.906797	0.642961	0.706874	0.752211	Ionotropic glutamate receptor family protein.
LOC_Os09g26160	Os09g0431200		0.0224871	0.944342	1.19085	1.59505	1.24341		0.108727	0.57429	0.413304	0.120367	0.36932	Ionotropic glutamate receptor family protein.
The Ammonia Transporter Channel (Amt) Family
LOC_Os01g61510	Os01g0831300	0.145911	0.103678	0.231219	0.623451	0.966095	0.606922		0.336105	0.165797	-0.425744	-0.868333	-0.376093	Ammonium transporter.
LOC_Os01g61550	Os01g0831900		0.274176	0.209416	-1.53222	-0.976511	-0.766437		0.0650204	-2.14666	-1.65144	-0.755337	-1.51781	Ammonium transporter 2 (AtAMT2).
LOC_Os01g65000
LOC_Os02g34580	Os02g0550800	0.0458182	0.00935099	-0.812122	-0.581976	-0.670553	-0.688217	0.0576987	0.023602	-1.43668	-1.21963	-0.818237	-1.15818	Ammonium transporter.
LOC_Os02g40710	Os02g0620500	0.363023	0.316671	-0.0588712	-0.230602	0.00764275	-0.0939436	0.0536503	0.0197057	0.291363	0.451408	0.476028	0.406266	High affinity ammonium transporter.
LOC_Os02g40730	Os02g0620600		0.0844275	-0.283839	-0.112045	-0.392372	-0.262752	0.0549067	0.0209526	1.58515	1.892	2.59047	2.02254	Rh-like protein/ammonium transporter family protein.
LOC_Os03g53780	Os03g0749000
LOC_Os03g62200	Os03g0838400	0.681955	0.647588	0.216961	0.0185223	-0.0913478	0.0480452		0.487616	0.196178	-0.0111388	-0.0104113	0.0582094	Ammonium transporter.
LOC_Os04g43070	Os04g0509600	0.0513093	0.0149599	0.560966	0.424573	0.658292	0.547943	0.0407647	0.0063725	-0.291753	-0.385413	-0.355291	-0.344152	Ammonium transporter 1, member 1 (LeAMT1;1).
LOC_Os05g39240	Os05g0468700	0.039764	0.00235399	0.608836	0.530177	0.525834	0.554949	0.0525359	0.018652	-0.236374	-0.328092	-0.387487	-0.317318	Ammonium transporter.
LOC_Os11g01410	Os11g0105300
LOC_Os12g01420	Os12g0105100
The Non-selective Cation Channel-2 (NSCC2) Family
LOC_Os02g23890	Os02g0435000	0.279824	0.233701	-0.461431	-0.0470162	-0.131392	-0.21328	0.0468976	0.0123613	-0.353554	-0.432349	-0.523034	-0.436312	Translocation protein Sec62 family protein.
The Chloroplast Envelope Anion Channel-forming Tic110 (Tic110) Family
LOC_Os10g35010	Os10g0492000		0.0429862	0.288615	0.167857	0.150784	0.202419	0.0667201	0.032025	-0.936449	-0.500021	-0.654018	-0.696829	Chloroplast inner envelope protein, 110 kD (IEP110) precursor.
LOC_Os10g35030	Os10g0492300		0.140982	-0.646733	-0.247939	-1.30969	-0.734788		0.622221	-0.998965	0.0382928	0.281159	-0.226505	IAP100.
The Small Conductance Mechanosensitive Ion Channel (MscS) Family
LOC_Os02g44770	Os02g0668000		0.17933	-0.613408	-0.660351	-0.00742248	-0.42706	0.0742555	0.0386825	-0.307641	-0.635407	-0.604873	-0.515973	MscS Mechanosensitive ion channel family protein.
LOC_Os02g45690	Os02g0681000		0.0535655	-0.54592	-0.359503	-0.842175	-0.582533	0.0716889	0.0363637	0.203516	0.419136	0.352016	0.324889	MscS Mechanosensitive ion channel family protein.
LOC_Os04g47320	Os04g0561000		0.0252399	2.19187	1.56853	1.27003	1.67681	0.040246	0.00588308	2.90039	3.79349	3.34553	3.34647	MscS Mechanosensitive ion channel family protein.
LOC_Os04g48940	Os04g0578700	0.0558159	0.0196164	-0.663171	-0.427274	-0.461808	-0.517418		0.0835747	-0.0556459	-0.198628	-0.168372	-0.140882	MscS Mechanosensitive ion channel family protein.
LOC_Os06g10410	Os06g0205600		0.0411516	-0.300993	-0.265712	-0.138825	-0.235176	0.0809797	0.0447264	-0.270126	-0.320043	-0.53829	-0.376153	MscS Mechanosensitive ion channel family protein.
The Annexin (Annexin) Family
LOC_Os01g31270	Os01g0497400
LOC_Os02g51750	Os02g0753800	0.0613683	0.0250743	-0.353161	-0.34248	-0.548394	-0.414678	0.0543432	0.0203401	0.690312	1.06686	1.14346	0.96688	Annexin p34.
LOC_Os05g31760	Os05g0382900	0.101356	0.0622563	0.157944	0.161164	0.329369	0.216159	0.0383085	0.00378718	-0.810143	-0.655492	-0.71791	-0.727848	Annexin family protein.
LOC_Os05g31750	Os05g0382600	0.039604	0.00201163	0.518311	0.556	0.605169	0.559827	0.0564983	0.022469	-0.202886	-0.177861	-0.290385	-0.223711	Annexin family protein.
LOC_Os07g46550	Os07g0659600
LOC_Os08g32970	Os08g0425700	0.0413426	0.00492539	1.70789	1.4858	1.34174	1.51181	0.0458899	0.011146	2.20577	2.64051	3.19164	2.6793	Annexin-like protein.
LOC_Os09g20330	Os09g0368850
LOC_Os09g23160	Os09g0394900		0.00507099	0.441298	0.47303	0.55882	0.491049	0.0607811	0.0265315	0.301823	0.409965	0.542069	0.417952	Annexin-like protein.
LOC_Os09g27990	Os09g0453300		0.224025	-0.137428	-0.342307	-1.17328	-0.551004		0.071574	0.294971	0.791439	0.909288	0.665233	Annexin family protein.
The CorA Metal Ion Transporter (MIT) Family
LOC_Os01g64890	Os01g0869200	0.075889	0.0389892	-0.53697	-0.3893	-0.787515	-0.571262		0.556495	0.23648	-0.0875502	0.0482988	0.0657428	Mg2+ transporter protein, CorA-like family protein.
LOC_Os01g68040	Os01g0908500	0.190162	0.146002	0.189919	0.233233	0.0230526	0.148735	0.0357537	0.00183744	-0.224184	-0.235286	-0.25904	-0.239503	Mg2+ transporter protein, CorA-like family protein.
LOC_Os03g04480	Os03g0137700		0.362732	0.0967187	-0.434352	-0.201588	-0.179741		0.0538131	-0.572572	-0.229825	-0.431174	-0.41119	Mg2+ transporter protein, CorA-like family protein.
LOC_Os03g48000	Os03g0684400	0.0460965	0.00967674	-0.877441	-0.77587	-0.619346	-0.757553	0.0524476	0.0185449	-0.423789	-0.630136	-0.688033	-0.580653	Mg2+ transporter protein, CorA-like family protein.
LOC_Os03g53110	Os03g0742400	0.271737	0.22592	0.323366	0.127171	0.0158196	0.155452		0.483473	0.00271992	0.123073	-0.0148593	0.0369778	MRS2-7.
LOC_Os04g35160	Os04g0430900
LOC_Os04g42280	Os04g0501100	0.0690571	0.0324934	-0.222691	-0.146557	-0.286236	-0.218494		0.0954788	0.211989	0.0763855	0.0943347	0.12757	MRS2-5.
LOC_Os06g44150	Os06g0650800	0.195416	0.151346	0.0727831	0.0291661	0.0155507	0.0391666	0.0310631	6.88236e-05	-0.556934	-0.568072	-0.552471	-0.559159	MRS2-5.
LOC_Os08g03600	Os08g0130000	0.0412456	0.0047652	0.658663	0.582194	0.740676	0.660511	0.0375751	0.00303606	-0.739968	-0.781848	-0.889014	-0.80361	Conserved hypothetical protein.
LOC_Os10g39790	Os10g0545000	0.985546	0.983029	0.0289164	0.107741	-0.131587	0.00169025	0.0589772	0.0247202	0.147665	0.25327	0.181747	0.194228	Mg2+ transporter protein, CorA-like family protein.
The Copper Transporter (Ctr) Family
LOC_Os01g56420	Os01g0770700	0.267499	0.221518	0.0242051	0.288143	0.10036	0.137569	0.0400218	0.0054285	2.03824	2.6306	2.45525	2.37469	Copper transporter 1.
LOC_Os01g56430	Os01g0770800		0.640892	0.306578	-1.44083	0.208841	-0.308471		0.142669	-1.2046	-0.140412	-1.3522	-0.899072	Ctr copper transporter family protein.
LOC_Os03g25470	Os03g0370800		0.0455898	1.68836	0.948147	2.16471	1.60041		0.00664961	2.3255	2.14998	1.75065	2.07538	(No Hit)
LOC_Os04g33900	Os04g0415600
LOC_Os05g35050	Os05g0424700		0.797268	0.159132	-0.372967	0.069379	-0.048152		0.527073	-0.0772231	-0.144038	0.0742271	-0.0490114	Ctr copper transporter family protein.
LOC_Os08g35490	Os08g0455900
LOC_Os09g26900	Os09g0440700	0.0541637	0.0179205	0.244785	0.220886	0.151662	0.205778	0.0333318	0.000585134	-0.696283	-0.71443	-0.657828	-0.689514	Ctr copper transporter family protein.
The Major Intrinsic Protein (MIP) Family
LOC_Os01g02190	Os01g0112400		0.880497	-1.05316	0.802971	-0.0239796	-0.0913886		0.041545	-1.0302	-0.965969	-1.79368	-1.26328	Major intrinsic protein family protein.
LOC_Os01g08660	Os01g0182200	0.0426439	0.00621392	0.77634	0.598328	0.755939	0.710203		0.0703044	0.0723467	0.183176	0.100573	0.118698	Small basic membrane integral protein ZmSIP1-2.
LOC_Os01g10530	Os01g0201900	0.72531	0.693533	0.309254	-0.0345054	-0.101077	0.0578905		0.0868436	0.282268	0.385204	0.106343	0.257938	Conserved hypothetical protein.
LOC_Os01g10600	Os01g0202800	0.107864	0.0681867	0.196242	0.122367	0.0726081	0.130406	0.038768	0.00437396	1.01838	0.97863	0.815113	0.937374	Major intrinsic protein.
LOC_Os01g13120	Os01g0232000	0.905213	0.891452	0.0578528	-0.170303	0.157385	0.0149781	0.0687267	0.0338397	-1.09763	-0.560785	-1.03517	-0.89786	Aquaglyceroporin (Tonoplast intrinsic protein (Tipa)).
LOC_Os01g13130	Os01g0232100		0.439649	-0.16897	0.678891	0.194953	0.234958		0.0180999	1.60394	1.14202	1.0453	1.26375	Tonoplast membrane integral protein ZmTIP4-3.
LOC_Os01g74450	Os01g0975900	0.0488373	0.0126092	-1.05643	-0.975125	-1.39816	-1.14324	0.0528532	0.0189394	0.777959	0.559024	0.496517	0.611167	Tonoplast membrane integral protein ZmTIP1-2.
LOC_Os02g13870	Os02g0232900		0.172804	0.24965	0.213527	0.00762085	0.156933		0.120901	1.21987	0.403783	2.0142	1.21262	Major intrinsic protein.
LOC_Os02g41860	Os02g0629200	0.0327406	3.2e-05	-0.946656	-0.96394	-0.949191	-0.953262		0.428235	0.231673	-0.0374784	0.0418939	0.0786962	Plasma membrane integral protein ZmPIP2-3.
LOC_Os02g44080	Os02g0658100	0.0404458	0.00313857	-0.480583	-0.57164	-0.571936	-0.541386	0.0559255	0.0219493	-0.357426	-0.573208	-0.600532	-0.510388	Aquaporin TIP2.1 (Tonoplast intrinsic protein 2.1) (Delta-tonoplast intrinsic protein) (Delta-TIP).
LOC_Os02g44630	Os02g0666200	0.0347431	0.000257	-0.612491	-0.639243	-0.607105	-0.619613	0.0300097	6.21968e-05	0.333998	0.326408	0.32604	0.328815	Aquaporin.
LOC_Os02g51110	Os02g0745100	0.04517	0.00869719	-1.37114	-1.3583	-1.78871	-1.50605	0.0690288	0.0340862	1.15729	2.02321	2.31209	1.83086	NOD26-like membrane integral protein ZmNIP2-1.
LOC_Os02g57720	Os02g0823100	0.0487438	0.0125184	-0.543745	-0.787478	-0.775449	-0.702224	0.0367221	0.0024172	1.47965	1.62517	1.75598	1.62027	Plasma membrane intrinsic protein (Plasma membrane integral protein ZmPIP1-5).
LOC_Os03g05290	Os03g0146100	0.045165	0.00862363	-0.259601	-0.350369	-0.278268	-0.296079	0.0629824	0.0285793	-0.424604	-0.785934	-0.721546	-0.644028	Tonoplast intrinsic protein (Tonoplast water channel).
LOC_Os03g20410	Os03g0320000		0.0762404	-2.30268	-1.10628	-0.954382	-1.45445	0.0349145	0.00123152	-1.28478	-1.42051	-1.43849	-1.38126	Major intrinsic protein family protein.
LOC_Os03g64330	Os03g0861300		0.0122483	-0.98518	-1.03361	-0.707741	-0.908843	0.0353544	0.0013883	-3.0861	-3.509	-3.26436	-3.28649	Aquaporin.
LOC_Os04g16450	Os04g0233400	0.0391754	0.00141576	-0.764971	-0.78972	-0.695349	-0.750013	0.0333318	0.000435964	-0.428448	-0.450552	-0.420265	-0.433088	MipE.
LOC_Os04g44060	Os04g0521100	0.040569	0.00369406	-1.64509	-1.41987	-1.75189	-1.60562	0.0912621	0.0540224	0.714354	0.417266	0.324324	0.485314	Plasma membrane intrinsic protein (Aquaporin).
LOC_Os04g44570	Os04g0527900		0.31094	0.17304	0.966716	0.0330062	0.390921		0.548084	1.02825	-1.0736	-1.75485	-0.600069	Tonoplast intrinsic protein (Putative beta-tonoplast intrinsic protein).
LOC_Os04g46490	Os04g0550800		0.0382578	0.387478	0.773439	0.785252	0.648723		0.0579459	0.291297	0.760642	0.692417	0.581452	Major intrinsic protein family protein.
LOC_Os04g47220	Os04g0559700	0.0407521	0.00411822	-0.360323	-0.352359	-0.429544	-0.380742	0.038285	0.00346427	0.250591	0.228655	0.280214	0.253153	HvPIP1;5 protein.
LOC_Os05g11560	Os05g0205000	0.0665795	0.0301333	1.5133	0.877067	1.65699	1.34912		0.088918	-0.792714	-0.379845	-0.286285	-0.486281	Multifunctional transport intrinsic membrane protein 2.
LOC_Os05g14240	Os05g0231700	0.167153	0.123975	1.41136	0.540476	0.433964	0.795266	0.0648419	0.0302391	0.730126	1.33899	1.33151	1.13354	Tonoplast membrane integral protein ZmTIP4-2.
LOC_Os06g12310	Os06g0228200	0.0468002	0.0103362	-0.783196	-0.610963	-0.875502	-0.756553	0.0333318	0.000681934	-0.758989	-0.783031	-0.715816	-0.752612	Major intrinsic protein family protein.
LOC_Os06g22960	Os06g0336200	0.0406883	0.00398557	-0.885183	-0.726463	-0.883756	-0.831801	0.0486111	0.0142976	-0.279588	-0.267343	-0.185564	-0.244165	Delta-tonoplast intrinsic protein.
LOC_Os06g35930	Os06g0552700
LOC_Os07g26630	Os07g0448100	0.0795564	0.0424266	-0.262047	-0.579365	-0.473709	-0.438374	0.0319153	0.00022382	1.39583	1.35266	1.42425	1.39091	Plasma membrane integral protein ZmPIP2-6.
LOC_Os07g26640	Os07g0448200	0.0432531	0.00691989	-0.648152	-0.856204	-0.826509	-0.776955	0.0409901	0.00662636	0.854332	1.00298	1.13707	0.998128	Plasma membrane intrinsic protein (Aquaporin).
LOC_Os07g26690	Os07g0448800	0.0382721	0.00105906	-0.637631	-0.672707	-0.600839	-0.637059		0.146055	-0.014347	-0.0996809	-0.134535	-0.0828543	Aquaporin.
LOC_Os08g05580	Os08g0151900
LOC_Os08g05590	Os08g0152000
LOC_Os08g05600	Os08g0152100
LOC_Os09g36930	Os09g0541000		0.17428	0.209813	0.226263	0.00530501	0.147127		0.0554663	0.49917	1.26159	0.933471	0.898077	Aquaporin PIP2.3 (Plasma membrane intrinsic protein 2c) (PIP2c) (TMP2C) (RD28-PIP) (Water-stress induced tonoplast intrinsic protein) (WSI-TIP).
LOC_Os10g34000	Os10g0481100		0.0517517	-0.853394	-0.974503	-0.397548	-0.741815	0.0357537	0.00181113	-2.08988	-2.30721	-2.41983	-2.27231	Aquaporin PIP2.1 (Plasma membrane intrinsic protein 2a) (PIP2a).
LOC_Os10g35050	Os10g0492600		0.254267	-0.10471	-0.381258	-0.0258037	-0.170591		0.00400777	0.829058	0.911881	0.730863	0.823934	Tonoplast membrane integral protein ZmTIP3-1.
LOC_Os10g36924	Os10g0513200	0.377961	0.331559	-0.0359593	-0.0322208	-0.411421	-0.159867	0.038285	0.00331397	1.10867	1.2384	1.35528	1.23412	NOD26-like membrane integral protein ZmNIP3-1.
LOC_Os12g10280	Os12g0204100		0.216853	0.137849	0.19319	-0.00888925	0.107383		0.532129	-0.0696803	-0.201622	0.0851632	-0.0620464	Major intrinsic protein family protein.
The Nucleotide-sensitive Anion-selective Channel, ICln (ICln) Family
LOC_Os03g14520	Os03g0249300		0.0179375	-0.469637	-0.630884	-0.760886	-0.620469	0.0373231	0.00273623	-0.214426	-0.255895	-0.246141	-0.238821	Nucleotide-sensitive chloride conductance regulator family protein.
LOC_Os10g08879	Os10g0170000	0.102113	0.0630148	-0.597446	-0.537086	-0.215249	-0.449927		0.178102	-0.0240984	-0.278146	-0.146776	-0.149673	Nucleotide-sensitive chloride conductance regulator family protein.

## Sheet: unclassfied
Unclassified
		Short exposures						Long exposures
				log2[Fold change (treatment/control)]						log2[Fold change (treatment/control)]
TIGR Locus ID	RAB-DB Locus ID	FDR	P Value	1	2	3	mean (N=3)	FDR	P Value	1	2	3	mean (N=3)	Description
The Ferroportin (FP) Family
LOC_Os06g36450	Os06g0560000		0.264309	0.0560702	-0.323939	-0.564084	-0.277318	0.0385081	0.00408663	0.315189	0.293023	0.252369	0.286861	Ferroportin1 family protein.
The Peroxisomal Protein Importer (PPI) Family
LOC_Os02g14790	Os02g0245100	0.322555	0.276081	-0.19678	0.0178462	-0.0971309	-0.0920214	0.0490894	0.0149328	-0.28883	-0.233867	-0.187591	-0.236762	Peroxisomal targeting signal type 2 receptor.
LOC_Os08g39080	Os08g0500100	0.122685	0.081839	0.322153	0.381732	0.109252	0.271046		0.110932	-0.0155916	-0.0796986	-0.0627136	-0.0526679	Peroxisomal targeting signal 1 receptor.
LOC_Os10g32960	Os10g0467200	0.823455	0.800258	-0.205007	0.219702	0.0942598	0.0363181	0.061417	0.0270642	0.225514	0.153352	0.130918	0.169928	Pex2 / Pex12, N-terminal domain containing protein.
