# Supplementary material for: Transcriptome Profiling and Physiological Studies Reveal a Major Role for Aromatic Amino Acids in Mercury Stress Tolerance in Rice Seedlings
Source: PLoS One. 2014 May 19;9(5):e95163. doi: 10.1371/journal.pone.0095163 (PMC4026224; doi:10.1371/journal.pone.0095163)
Supplement: Table S7 — Expression profiles of phytohormone-related genes induced by Hg stress. (XLSX) [file pone.0095163.s008.xlsx]

## Sheet: Table S7
Table S7 Expression profiles of phytohormone related genes induced in Hg stress.
			Short exposures		Long exposures
		In genome	Increased	Decreased	Increased	Decreased
GA	Total	36	0	0	3	0
	Biosynthesis	11	0	0	0	0
	Deactivation	15	0	0	2	0
	Signaling	10	0	0	1	0
Auxin	Total	82	3	0	2	2
	Biosynthesis	13	1	0	0	1
	Signaling	69	2	0	2	1
CK＊	Total	54	1	1	1	7
	Biosynthesis	11	1	0	0	0
	Deactivation	11	0	0	1	2
	Signaling	32	0	1	0	5
BR	Total	30	1	0	1	1
	Biosynthesis	18	1	0	0	1
	Signaling	12	0	0	1	0
Ethylene＊	Total	29	5	1	2	1
	Biosynthesis	13	5	0	2	1
	Signaling	16	0	1	0	0
ABA	Total	55	4	0	0	1
	Biosynthesis	13	1	0	0	1
	Deactivation	3	0	0	0	0
	Signaling	39	3	0	0	0
JA	Total	38	5	0	3	0
	Biosynthesis	27	4	0	3	0
	Signaling	11	1	0	0	0
Functional categories of genes, total number of genes found within the rice genome, numbers of genes present on and detected on arrays,
and numbers of genes showing significant differences (FDR <0.1) in transcript abundance are shown in rows and columns labeled accordingly
Phytohormone families that are overrepresented in the response group are shown with asterisks (P<0.05).

## Sheet: hormone
GA
			short exposures						Long exposures
					log2[Fold change (treatment/control)]						log2[Fold change (treatment/control)]
Gene name	RAB-DB Locus ID	TIGR Locus ID	FDR	P Value	1	2	3	mean (N=3)	FDR	P Value	1	2	3	mean (N=3)	Description
Biosynthesis
CPS	Os02g0278700	LOC_Os02g17780		0.239094	0.231826	0.56815	0.00882336	0.2696		0.470755	-0.0772302	-0.194559	0.0695804	-0.0674028	Kaurene synthase A.
KS	Os04g0611800	LOC_Os04g52230	0.0769078	0.0399588	0.545757	0.339913	0.722245	0.535972		0.156965	0.138848	0.335192	0.773554	0.415865	Terpene synthase, metal-binding domain containing protein.
KO1a	Os06g0570600			0.254597	0.193148	-1.3127	-1.13338	-0.750977		0.202583	0.68161	-0.0138783	0.97152	0.546417	Ent-kaurene oxidase (EC 1.14.13.78) (AtKO1) (Cytochrome P450 701A3).
KO2	Os06g0569900	LOC_Os06g37330	0.10245	0.0633583	-0.216302	-0.597784	-0.555407	-0.456498		0.237619	0.670261	0.156223	0.0900541	0.305513	Ent-kaurene oxidase (EC 1.14.13.78) (AtKO1) (Cytochrome P450 701A3).
KAO	Os06g0110000	LOC_Os06g02019		0.0863966	-0.322706	-0.244866	-0.0885997	-0.218724		0.0418146	0.514947	1.07207	0.72247	0.769831	Ent-kaurenoic acid oxidase 2 (EC 1.14.13.79) (AtKAO2) (Cytochrome P450 88A4).
GA20ox1	Os03g0856700	LOC_Os03g63970	0.0382721	0.000997	-1.89827	-2.10306	-2.07409	-2.02514	0.0380477	0.00321784	-0.641202	-0.687164	-0.564198	-0.630855	Ga20 oxidase (Fragment).
GA20ox2	Os01g0883800	LOC_Os01g66100	0.045582	0.00916709	0.934764	0.851294	0.667772	0.817944	0.0402299	0.00586332	0.864029	0.997344	0.764942	0.875438	Gibberellin 20-oxidase.
GA20ox3	Os07g0169700	LOC_Os07g07420		0.0388921	0.263777	0.268091	0.131249	0.221039		0.606989	-0.05088	-0.148581	0.0796047	-0.039952	Gibberellin n b20-oxidase (Fragment).
GA20ox4	Os05g0421900	LOC_Os05g34854		0.152249	0.94672	1.20465	0.103472	0.751615		0.014779	3.00921	1.9471	2.63825	2.53152	Gibberellin 20-oxidase.
GA3ox1	Os05g0178100	LOC_Os05g08540		0.172486	0.206039	0.328601	0.0221775	0.185606		0.474227	-0.0775952	-0.283555	0.0829735	-0.0927257	GA 3beta-hydroxylase.
GA3ox2	Os01g0177400	LOC_Os01g08220	0.0513093	0.0149613	-1.26794	-1.96428	-1.73244	-1.65489		0.541793	0.481239	-0.568007	-0.754381	-0.280383	GA 3beta-hydroxylase.
Deactivation
GA2ox1	Os05g0158600	LOC_Os05g06670		0.0534886	2.03963	1.10956	0.986949	1.37871		0.0301343	1.83712	3.33071	2.29431	2.48738	OsGA2ox1.
GA2ox2	Os01g0332200	LOC_Os01g22910		0.587266	0.139517	-0.531626	-0.000808	-0.130972		0.0450244	-1.62466	-1.69952	-0.765925	-1.36337	(No Hit)
GA2ox3	Os01g0757200	LOC_Os01g55240	0.0517001	0.0153829	3.62971	2.32553	3.09135	3.01553	0.0401175	0.00553376	1.5736	1.97359	1.60574	1.71764	Gibberellin 2-beta-dioxygenase (EC 1.14.11.13) (Gibberellin 2-beta- hydroxylase) (Gibberellin 2-oxidase) (GA 2-oxidase).
GA2ox4	Os05g0514600	LOC_Os05g43880		0.189808	1.13503	1.72647	0.0384212	0.966638		0.416587	0.223562	-0.181272	1.70234	0.581544	2OG-Fe(II) oxygenase domain containing protein.
GA2ox5	Os07g0103500	LOC_Os07g01340		0.203723	0.321942	0.239734	-0.00796401	0.184571		0.00334766	3.50945	3.24726	3.95682	3.57118	2OG-Fe(II) oxygenase domain containing protein.
GA2ox6	Os04g0522500	LOC_Os04g44150		0.00151282	0.6566	0.666538	0.587663	0.636934		0.0463834	0.960645	1.11752	0.483639	0.853936	Isopenicillin N synthase family protein.
GA2ox7	Os05g0560900	LOC_Os05g48700	0.614878	0.576531	0.136435	-0.184951	-0.154678	-0.0677315	0.0364589	0.0023471	1.12407	1.31709	1.29024	1.2438	Gibberellin 2-beta-dioxygenase (EC 1.14.11.13) (Gibberellin 2-beta- hydroxylase) (Gibberellin 2-oxidase) (GA 2-oxidase).
GA2ox8	Os01g0297000			0.712124	-0.501691	-0.363622	0.475789	-0.129841		0.159919	0.0322948	0.329369	0.443348	0.268337	Protein of unknown function DUF6 domain containing protein.
GA2ox9	Os02g0630300	LOC_Os02g41954	0.0502858	0.0138847	2.81074	1.87031	2.22594	2.30233		0.0573179	-1.01311	-0.646451	-0.417972	-0.69251	2OG-Fe(II) oxygenase domain containing protein.
GA2ox10	Os05g0208500	LOC_Os05g11810	0.0484138	0.0120172	-0.312041	-0.365895	-0.247798	-0.308578	0.0704892	0.0353188	0.445371	0.233682	0.296368	0.32514	Hypothetical protein.
EUI	Os05g0482400	LOC_Os05g40384	0.199542	0.155401	1.05212	0.218132	0.414532	0.561594	0.0598599	0.0256611	0.839309	1.38588	0.91496	1.04672	Cytochrome P450 family protein.
EUIL1	Os07g0681300	LOC_Os07g48330		0.665197	0.434644	-1.08113	-0.0294396	-0.22531		0.822803	-0.956035	0.577678	0.800048	0.140564	Cytochrome P450 family protein.
EUIL2	Os12g0118900	LOC_Os12g02630		0.278851	0.153745	-0.757392	-0.692608	-0.432085		0.357067	-0.0909902	0.2325	0.259503	0.133671	Cytochrome P450 family protein.
EUIL3	Os12g0119000	LOC_Os12g02640		0.82098	1.22517	-0.597239	-0.200748	0.142394	0.0450936	0.0104289	0.777874	0.66319	0.945168	0.795411	Cytochrome P450 family protein.
EUIL4	Os03g0332000			0.506294	0.16861	-1.18347	-0.0073931	-0.340751		0.0604477	1.46956	1.56855	3.09796	2.04536	Cytochrome P450 family protein.
Signaling
GID1	Os05g0407500	LOC_Os05g33730	0.0549635	0.0187909	0.905234	0.733393	1.18222	0.940281	0.0347547	0.000970884	1.01716	1.13042	1.05504	1.06754	Esterase/lipase/thioesterase domain containing protein.
SLR1	Os03g0707600	LOC_Os03g49990	0.0970774	0.0583619	-0.680444	-0.270449	-0.455864	-0.468919	0.0407598	0.00635044	-0.524188	-0.414174	-0.539344	-0.492569	Gibberellin-insensitive protein OsGAI.
SLRL1	Os01g0646300	LOC_Os01g45860	0.249253	0.203752	0.528435	0.0457793	1.05792	0.544046		0.0851885	0.235827	0.135523	0.0762319	0.149194	GAI protein.
SLRL2	Os05g0574900	LOC_Os05g49930		0.563985	0.191187	-0.70361	-0.0389967	-0.183807		0.0779977	-0.10963	-0.189007	-0.319515	-0.206051	GRAS transcription factor domain containing protein.
GID2	Os02g0580300	LOC_Os02g36974	0.0418233	0.00541495	-0.142038	-0.11586	-0.113488	-0.123795	0.0591708	0.0249682	-0.135825	-0.168051	-0.0942197	-0.132699	14-3-3-like protein GF14-6.
OsSPY	Os08g0559300	LOC_Os08g44510	0.0580524	0.0218108	-0.365213	-0.228519	-0.383589	-0.325774		0.689657	0.0774594	-0.069046	-0.0782832	-0.0232899	Gibberellin action negative regulator SPY.
OsSEC	Os01g0915400	LOC_Os01g68680		0.1693	0.678416	0.03511	0.500713	0.404747	0.0431196	0.00862641	0.699235	0.568625	0.789482	0.685781	TPR-like domain containing protein.
OsGAMYB	Os01g0812000	LOC_Os01g59660	0.499995	0.455904	0.00313665	0.0201549	-0.412621	-0.129777	0.0401175	0.00558938	0.645508	0.831502	0.707595	0.728202	MYB8.
OsGAMYBL1	Os06g0605600	LOC_Os06g40330	0.543259	0.500773	0.291084	0.0327949	-0.0645188	0.0864534		0.153276	0.0343075	0.245762	0.132444	0.137505	Conserved hypothetical protein.
OsGAMYBL2	Os03g0578900	LOC_Os03g38210		0.348476	1.62469	-0.0224323	0.253519	0.618593	0.0678687	0.0330505	1.46895	1.42827	2.44383	1.78035	Gibberellin MYB transcription factor.
Auxin
			short exposures						Long exposures
						log2[Fold change (treatment/control)]						log2[Fold change (treatment/control)]
Gene name	RAB-DB Locus ID	TIGR Locus ID	FDR	P Value	1	2	3	mean (N=3)	FDR	P Value	1	2	3	mean (N=3)	Description
Biosynthesis
OsASA1	Os03g0826500	LOC_Os03g61120	0.0612793	0.024995	-0.566316	-0.354579	-0.364233	-0.428376	0.0484624	0.014097	-0.469114	-0.717563	-0.619042	-0.601906	Anthranilate synthase alpha 1 subunit.
OsASA2	Os03g0264400	LOC_Os03g15780	0.0382721	0.00108385	1.59149	1.44386	1.44394	1.4931	0.0646273	0.0300598	0.263559	0.322905	0.474251	0.353572	Anthranilate synthase alpha 2 subunit.
OsASB1	Os04g0463500	LOC_Os04g38950	0.0537448	0.0174324	1.41004	0.90581	1.39379	1.23655	0.0505624	0.0165961	0.3701	0.256839	0.405834	0.344258	Anthranilate synthase beta subunit (EC 4.1.3.27) (At1g25220).
OsASB2	Os03g0718000	LOC_Os03g50880	0.0485598	0.0123381	-0.663253	-0.540867	-0.800215	-0.668111	0.0607236	0.0264622	0.658978	1.08672	1.18923	0.978308	Anthranilate synthase beta subunit (EC 4.1.3.27) (At1g25220).
OsTAA1;1	Os01g0169800	LOC_Os01g07500	0.948779	0.940824	-0.341772	0.290522	0.00527091	-0.0153265		0.369123	0.0685844	-0.14717	-0.221604	-0.100063	Allinase, C-terminal domain containing protein.
OsTAA1;2	Os01g0717400	LOC_Os01g51980		0.102877	0.203339	0.208348	0.0463947	0.152694		0.590643	-0.0583666	-0.155498	0.0824042	-0.0438202	Alliinase EGF-like domain containing protein.
OsTAA1;3	Os01g0717700	LOC_Os01g52010	0.0399925	0.00267855	-1.11275	-1.16692	-0.977563	-1.08574	0.0408176	0.00644355	-1.06646	-0.888687	-0.815571	-0.923574	Allinase, C-terminal domain containing protein.
OsTAA1;4	Os05g0169300	LOC_Os05g07720	0.0381433	0.000891	0.925638	0.868031	0.962286	0.918652	0.0401548	0.00572595	1.0566	0.89283	0.81929	0.922908	Alliinase EGF-like domain containing protein.
OsAAO1	Os10g0138100	LOC_Os10g04860	0.185932	0.141842	0.0214748	0.189165	0.2027	0.13778	0.0347547	0.00111516	-0.666957	-0.713057	-0.748903	-0.709639	Aldehyde oxidase (EC 1.2.3.1).
OsAAO2	Os03g0790900	LOC_Os03g57690	0.0418233	0.0054586	0.355367	0.34326	0.27765	0.325425	0.0357537	0.0017454	0.756047	0.86915	0.845601	0.823599	Aldehyde oxidase-2.
OsAAO3	Os07g0281700	LOC_Os07g18120	0.0508628	0.0145307	-1.96539	-1.381	-1.39443	-1.58027	0.0362835	0.00209662	-3.40214	-2.92704	-3.32854	-3.21924	Ferredoxin domain containing protein.
OsNIT1	Os02g0635200	LOC_Os02g42350	0.400122	0.354078	0.111262	0.292947	-0.0493126	0.118299	0.0759206	0.0401891	0.474706	0.928644	1.00846	0.803935	Nitrilase 2.
OsNIT2	Os02g0635000	LOC_Os02g42330	0.0418233	0.0054289	-0.122203	-0.112213	-0.14382	-0.126079	0.0622539	0.0278188	0.566049	1.04344	0.935206	0.84823	Nitrilase 1.
Signaling
OsYUCCA1	Os01g0645400	LOC_Os01g45760		0.54181	0.144242	-0.775971	0.00534768	-0.208794		0.550821	-1.17735	0.810775	-0.983293	-0.449955	Dimethylaniline monooxygenase-like protein (Flavin-containing monooxygenase YUCCA).
OsYUCCA2	Os05g0528600	LOC_Os05g45240
OsYUCCA3	Os01g0732600
OsYUCCA4	Os01g0224700	LOC_Os01g12490		0.192909	-0.49907	0.00157021	-0.376031	-0.291177		0.152761	0.0711288	0.200657	0.42257	0.231452	Flavin monoxygenase-like protein floozy.
OsYUCCA5	Os12g0512000	LOC_Os12g32750		0.0176524	0.951665	1.00916	1.43494	1.13192		0.00178482	0.937239	1.06737	0.948397	0.984334	Flavin monoxygenase-like protein floozy.
OsYUCCA6	Os07g0437000	LOC_Os07g25540	0.0620662	0.0257705	0.639129	0.898615	1.14652	0.894754		0.557401	-0.187967	0.191899	0.311245	0.105059	Flavin monoxygenase-like protein floozy.
OsYUCCA7	Os04g0128900	LOC_Os04g03980	0.195933	0.151918	-0.34841	-0.263377	-1.02544	-0.545742	0.0493821	0.0152817	-1.31465	-1.89252	-2.02514	-1.74411	Flavin monoxygenase-like protein floozy.
COW1	Os03g0162000	LOC_Os03g06654	0.741941	0.711804	0.236816	-0.15686	-0.278544	-0.0661962	0.059302	0.0250866	-0.32822	-0.584745	-0.463892	-0.458952	Dimethylaniline monooxygenase-like protein (Flavin-containing monooxygenase YUCCA).
OsTIR1;1	Os05g0150500	LOC_Os05g05800	0.0856844	0.0480013	-0.20978	-0.466051	-0.308724	-0.328185	0.038285	0.00329965	-0.784044	-0.943383	-0.929845	-0.885757	Cyclin-like F-box domain containing protein.
OsTIR1;2	Os02g0759700	LOC_Os02g52230	0.039764	0.00238143	-0.56907	-0.640588	-0.545449	-0.585036	0.0349028	0.00116047	-0.816323	-0.852476	-0.91681	-0.86187	Cyclin-like F-box domain containing protein.
OsTIR1;3	Os04g0395600	LOC_Os04g32460	0.0790434	0.0418623	-0.201269	-0.137863	-0.290817	-0.209983	0.0505519	0.0165817	0.383551	0.243417	0.30566	0.310876	Cyclin-like F-box domain containing protein.
OsTIR1;4	Os11g0462900	LOC_Os11g27450		0.163827	0.175854	0.193076	0.00955546	0.126162		0.232397	-0.0717447	-0.189104	-0.00828216	-0.0897104	Leucine-rich repeat, cysteine-containing subtype containing protein.
OsTIR1;5	Os11g0515500	LOC_Os11g31620	0.0414577	0.00503895	0.65045	0.705032	0.550427	0.635303		0.0803372	0.0925589	0.158559	0.273194	0.174771	Conserved hypothetical protein.
OsIAA1	Os01g0178500	LOC_Os01g08320	0.0404458	0.00305819	1.02635	0.853417	0.902973	0.927579		0.337555	0.101714	-0.264281	-0.396288	-0.186285	AUX/IAA protein family protein.
OsIAA2	Os01g0190300	LOC_Os01g09450	0.0385207	0.00128802	1.41698	1.58705	1.5753	1.52644	0.038285	0.00331305	0.943618	0.772983	0.849209	0.85527	AUX/IAA protein family protein.
OsIAA3	Os01g0231000	LOC_Os01g13030	0.0478627	0.0114353	-0.381819	-0.424815	-0.544182	-0.450272	0.0357537	0.00170036	0.617456	0.549849	0.544094	0.570466	Auxin-responsive protein (Aux/IAA) (Fragment).
OsIAA4	Os01g0286900	LOC_Os01g18360		0.147954	-1.55249	-1.05625	-0.17431	-0.927683		0.361167	0.545884	0.350054	-0.157532	0.246136	Auxin-responsive protein IAA31 (Indoleacetic acid-induced protein 31).
OsIAA5	Os01g0675700	LOC_Os01g48444	0.0448632	0.00825081	-0.547522	-0.398091	-0.499034	-0.481549	0.0542814	0.0202555	0.314139	0.226636	0.195652	0.245476	Auxin-responsive protein IAA14 (Indoleacetic acid-induced protein 14) (SOLITARY-ROOT protein).
OsIAA6	Os01g0741900	LOC_Os01g53880	0.0481319	0.0117397	-0.323351	-0.408178	-0.475349	-0.402293	0.0570408	0.0230486	0.454495	0.752075	0.765957	0.657509	Auxin-responsive protein IAA26 (Indoleacetic acid-induced protein 26) (Phytochrome-associated protein 1).
OsIAA7	Os02g0228900	LOC_Os02g13520	0.252917	0.207273	-0.24971	-0.0123014	-0.116993	-0.126335	0.0631203	0.028702	0.401957	0.469531	0.25048	0.373989	Auxin-responsive protein IAA18 (Indoleacetic acid-induced protein 18).
OsIAA8	Os02g0723400	LOC_Os02g49160		0.212237	-2.10692	-1.69311	0.109052	-1.23033		0.335172	-0.0767601	-0.219368	0.0267387	-0.0897966	AUX/IAA protein family protein.
OsIAA9	Os02g0805100	LOC_Os02g56120	0.108825	0.0689895	1.09396	0.89935	2.12611	1.37314		0.388402	0.530001	-1.06416	-1.46185	-0.665334	AUX/IAA protein family protein.
OsIAA10	Os02g0817600	LOC_Os02g57250	0.0391754	0.00149665	-0.796555	-0.823889	-0.722617	-0.78102		0.521472	0.537756	-0.0650425	-0.0233375	0.149792	AUX/IAA protein family protein.
OsIAA11	Os03g0633500	LOC_Os03g43400	0.115699	0.075572	-0.270977	-0.24255	-0.0841618	-0.19923		0.147355	-0.141644	-0.705025	-1.12426	-0.656977	Auxin-responsive protein IAA17 (Indoleacetic acid-induced protein 17) (Auxin response 3).
OsIAA12	Os03g0633800	LOC_Os03g43410	0.316192	0.269827	0.0430259	0.0672349	0.376577	0.162279		0.0962595	-0.322355	-0.717003	-1.17968	-0.73968	IAA6 (Fragment).
OsIAA13	Os03g0742900	LOC_Os03g53150	0.0676847	0.0311574	-0.310233	-0.282264	-0.162024	-0.251507	0.0415416	0.00734135	-0.997377	-1.31806	-1.2985	-1.20465	AUX/IAA protein family protein.
OsIAA14	Os03g0797800	LOC_Os03g58350		0.575158	-0.498181	-0.609892	0.443146	-0.221642		0.0782552	-0.868235	-2.63529	-2.87255	-2.12536	AUX/IAA protein family protein.
OsIAA15	Os05g0178600	LOC_Os05g08570	0.0327406	0.000106	0.3062	0.296944	0.306401	0.303182	0.0886586	0.0516955	-0.397621	-0.493871	-0.849128	-0.580206	AUX/IAA protein family protein.
OsIAA16	Os05g0186900	LOC_Os05g09480		0.722845	-0.300235	-0.236104	0.302458	-0.0779602	0.0415416	0.00733399	1.74449	2.35876	2.0928	2.06535	Conserved hypothetical protein.
OsIAA17	Os05g0230700	LOC_Os05g14180	0.0893984	0.0514162	-0.284595	-0.186239	-0.430208	-0.300348		0.405132	0.319251	0.269753	-0.136107	0.150966	Auxin-responsive protein IAA2 (Indoleacetic acid-induced protein 2).
OsIAA18	Os05g0523300	LOC_Os05g44810		0.240513	0.200993	0.208824	-0.0269056	0.127637		0.0707225	0.47267	0.534294	1.09064	0.6992	AUX/IAA protein family protein.
OsIAA19	Os05g0559400	LOC_Os05g48590	0.0591872	0.0229583	1.07116	0.633756	1.04188	0.915597		0.356825	0.40063	0.0828838	-0.026781	0.152244	IAA6 (Fragment).
OsIAA20	Os06g0166500	LOC_Os06g07040	0.0330563	0.000131	1.27139	1.31841	1.31325	1.30102		0.220415	0.0815382	-0.969186	-1.23504	-0.707561	AUX/IAA protein family protein.
OsIAA21	Os06g0335500	LOC_Os06g22870	0.040569	0.00357713	-0.532702	-0.453592	-0.555213	-0.513836	0.0432395	0.00871916	0.604059	0.550246	0.749966	0.634757	AUX/IAA protein family protein.
OsIAA22	Os06g0355300	LOC_Os06g24850	0.0516283	0.0152945	-1.48119	-0.950655	-1.29625	-1.2427	0.038934	0.00455443	1.12779	1.33342	1.4243	1.29517	(No Hit)
OsIAA23	Os06g0597000	LOC_Os06g39590	0.0367487	0.000493	0.737938	0.685042	0.724854	0.715945		0.13498	0.18662	0.206666	0.0256844	0.139657	Auxin-responsive protein IAA14 (Indoleacetic acid-induced protein 14) (SOLITARY-ROOT protein).
OsIAA24	Os07g0182400	LOC_Os07g08460	0.828838	0.806362	-0.361524	-0.0993062	0.299823	-0.053669		0.907139	0.755101	-0.532641	-0.383369	-0.0536362	AUX/IAA protein family protein.
OsIAA25	Os08g0109400	LOC_Os08g01780		0.0238104	-1.82272	-1.06144	-1.35134	-1.41183		0.0217095	1.1035	0.967744	0.645958	0.905734	AUX/IAA protein family protein.
OsIAA26	Os09g0527700	LOC_Os09g35870	0.0657423	0.0293982	-0.59649	-0.70258	-0.371401	-0.556824		0.0811953	-0.641044	-2.14545	-2.11225	-1.63292	AUX/IAA protein family protein.
OsIAA27	Os11g0221000	LOC_Os11g11410		0.0437702	-0.865742	-0.468891	-1.05309	-0.795908		0.0778617	-0.233385	-0.626804	-0.775636	-0.545275	Hypothetical protein.
OsIAA28	Os11g0221200	LOC_Os11g11420
OsIAA29	Os12g0601300	LOC_Os12g40890	0.131025	0.0896817	-0.244971	-0.0754747	-0.140298	-0.153581		0.100244	-0.186302	-0.826019	-0.686592	-0.566304	Auxin-responsive protein (Aux/IAA) (Fragment).
OsIAA30	Os12g0601400	LOC_Os12g40900	0.614586	0.576233	-0.457729	0.0658598	0.0504304	-0.113813	0.0973748	0.0596095	-0.45381	-1.17257	-1.15999	-0.92879	Auxin-responsive protein (Aux/IAA) (Fragment).
OsARF1	Os01g0236300	LOC_Os01g13520	0.0517908	0.0154471	0.130233	0.129969	0.186239	0.148814	0.0519979	0.0179527	0.636583	0.469228	0.407214	0.504342	Auxin response factor 18.
OsARF2	Os01g0670800	LOC_Os01g48060		0.284103	0.190164	0.329334	-0.0446992	0.158266		0.517827	0.466591	-0.19708	-1.96091	-0.563799	Transcriptional factor B3 family protein.
OsARF3	Os01g0753500	LOC_Os01g54990	0.120079	0.0795482	-0.772069	-0.249363	-0.48806	-0.503164	0.0543016	0.02027	-0.282251	-0.463104	-0.349622	-0.364992	Transcriptional factor B3 family protein.
OsARF4	Os01g0927600	LOC_Os01g70270	0.039604	0.00210894	0.491821	0.419695	0.45079	0.454102		0.0975864	-0.283421	-0.0754681	-0.174714	-0.177868	AUX/IAA protein family protein.
OsARF5	Os02g0141100	LOC_Os02g04810	0.0811815	0.0440817	-2.16539	-0.99204	-1.52694	-1.56146	0.0779394	0.0420361	-0.406435	-0.706983	-0.892366	-0.668595	Auxin response factor 7 (Non-phototropic hypocotyl 4) (BIPOSTO protein) (Auxin-responsive protein IAA21/IAA23/IAA25). Splice isoform 2.
OsARF6	Os02g0164900	LOC_Os02g06910	0.0407521	0.00410221	1.12376	1.26808	1.40543	1.26576		0.114397	0.230028	0.0738145	0.355664	0.219836	Auxin response factor 6.
OsARF7	Os02g0557200	LOC_Os02g35140	0.0795694	0.0424452	-0.449236	-0.272261	-0.595469	-0.438989		0.085635	-0.191452	-0.453427	-0.663586	-0.436155	Auxin response factor 1.
OsARF8	Os02g0628600	LOC_Os02g41800		0.497349	0.187288	0.0102471	-0.0318913	0.0552146		0.209693	-0.132531	-1.44227	-0.542084	-0.705629	Auxin response factor 10.
OsARF9	Os04g0442000	LOC_Os04g36054	0.202301	0.157937	0.0334121	0.336821	0.443704	0.271312		0.152791	-0.0532723	-0.524351	-0.647502	-0.408375	Auxin response factor 2 (ARF1-binding protein) (ARF1-BP).
OsARF10	Os04g0519700	LOC_Os04g43910		0.00678261	-0.718656	-0.800468	-0.951402	-0.823509		0.697759	0.29519	-0.211688	-0.34619	-0.0875625	Auxin response factor 10.
OsARF11	Os04g0664400	LOC_Os04g56850		0.126119	0.182363	0.619074	0.241625	0.347687		0.00498139	0.869092	1.02864	1.11118	1.00297	Auxin response factor 1.
OsARF12	Os04g0671900	LOC_Os04g57610	0.0979102	0.0591282	-0.47137	-0.292521	-0.193678	-0.31919	0.0414032	0.00700858	-0.740274	-0.946228	-0.979356	-0.888619	Auxin response factor 8.
OsARF13	Os04g0690600	LOC_Os04g59430		0.54701	0.196799	-0.643393	-0.0855503	-0.177382		0.323764	-0.453196	-0.206636	0.0706089	-0.196408	Transcriptional factor B3 family protein.
OsARF14	Os05g0515400	LOC_Os05g43920	0.0580053	0.0217722	-0.904267	-0.593677	-0.588821	-0.695589	0.0801378	0.0439507	0.294302	0.345684	0.153722	0.264569	Transcriptional factor B3 family protein.
OsARF15	Os05g0563400	LOC_Os05g48870	0.0480893	0.0116453	-1.32883	-0.905148	-1.14992	-1.12797	0.0333318	0.000666343	0.805571	0.785518	0.737955	0.776348	Auxin response factor 5.
OsARF16	Os06g0196700	LOC_Os06g09660	0.0540767	0.0178508	-1.78361	-1.22541	-1.20197	-1.40366	0.0614752	0.0271325	-0.735505	-1.17286	-1.35016	-1.08617	Auxin response factor 1.
OsARF17	Os06g0677800	LOC_Os06g46410	0.349717	0.302971	-0.0325881	0.214456	0.11395	0.0986058	0.0429904	0.00851146	-0.342561	-0.474455	-0.415397	-0.410804	Auxin response factor 3.
OsARF18	Os06g0685700	LOC_Os06g47150	0.0399925	0.00260291	-0.887708	-0.948208	-1.0562	-0.96404	0.0661275	0.0315048	-0.752748	-0.432867	-0.473435	-0.553017	Auxin response factor 16.
OsARF19	Os06g0702600	LOC_Os06g48950	0.0950171	0.0564408	0.158243	0.25218	0.385138	0.265187		0.258106	0.865712	0.295979	0.0141077	0.391933	Auxin response factor 2.
OsARF20	Os07g0183100	LOC_Os07g08520
OsARF21	Os07g0183300	LOC_Os07g08540		0.286537	0.191168	1.46607	0.183878	0.613704		0.604641	1.35109	-0.199137	-0.20616	0.315263	(No Hit)
OsARF22	Os08g0520500	LOC_Os08g40900	0.0462603	0.00979473	-0.977459	-0.765836	-1.0861	-0.943132		0.151862	0.0283364	0.313143	0.353365	0.231615	Auxin response factor 2.
OsARF23	Os10g0479900	LOC_Os10g33940	0.313476	0.267209	-0.551805	-0.131811	-0.0380764	-0.240564		0.514969	0.198838	-0.269977	-0.315829	-0.128989	Transcriptional factor B3 family protein.
OsARF24	Os11g0523800	LOC_Os11g32110	0.0549628	0.0187437	-0.297972	-0.251122	-0.399936	-0.316343		0.31719	0.110519	-0.368939	-0.388831	-0.21575	Transcriptional factor B3 family protein.
OsARF25	Os12g0479400	LOC_Os12g29520	0.490594	0.446119	0.277912	0.0330963	-0.0398072	0.0904004	0.0551579	0.0212464	0.492157	0.806131	0.799616	0.699301	Transcriptional factor B3 family protein.
OsARF26	Os12g0613700	LOC_Os12g41950	0.0448632	0.00824157	-0.544458	-0.42522	-0.41223	-0.460636	0.0998899	0.0618822	-0.159754	-0.340112	-0.43868	-0.312848	Transcriptional factor B3 family protein.
CK
			short exposures						Long exposures
						log2[Fold change (treatment/control)]						log2[Fold change (treatment/control)]
Gene name	RAB-DB Locus ID	TIGR Locus ID	FDR	P Value	1	2	3	mean (N=3)	FDR	P Value	1	2	3	mean (N=3)	Description
Biosynthesis
OsIPT1	Os03g0358900	LOC_Os03g24440
OsIPT2	Os03g0356900	LOC_Os03g24240		0.376069	0.154826	0.174095	-0.0669527	0.0873228		0.394854	-0.0821306	-0.210171	0.0500429	-0.080753	tRNA isopentenyltransferase family protein.
OSIPT3	Os05g0312000	LOC_Os05g24684	0.0468184	0.0103568	2.07728	1.52908	1.56635	1.72424	0.0463771	0.0117219	0.808597	0.550041	0.700161	0.686266	Conserved hypothetical protein.
OsIPT4	Os03g0810100	LOC_Os03g59570		0.0991456	-0.365987	-0.840704	-0.297335	-0.501342		0.835499	0.0626526	0.208174	-0.188788	0.0273459	Isopentenyl transferase-like domain containing protein.
OsIPT5	Os07g0211700	LOC_Os07g11050
OsIPT6	Os07g0190033	LOC_Os07g09210
OsIPT7	Os05g0551700	LOC_Os05g47840		0.163773	0.207736	0.22085	0.0108426	0.146476		0.000566813	-1.37696	-1.48333	-1.4769	-1.44573	tRNA isopentenyltransferase family protein.
OsIPT8	Os01g0688300	LOC_Os01g49390
OsCYP735A3	Os08g0429800	LOC_Os08g33300
OsCYP735A4	Os09g0403300	LOC_Os09g23820
LOG	Os01g0588900	LOC_Os01g40630	0.0589511	0.0226494	1.19097	0.978039	1.63736	1.26879	0.0346565	0.000915428	0.468793	0.437557	0.423358	0.443236	Conserved hypothetical protein 730 family protein.
Deactivation
OsCKX1	Os01g0187600	LOC_Os01g09260	0.085755	0.048058	-0.778792	-1.19515	-0.542337	-0.83876	0.0333318	0.000416572	-2.06336	-2.0793	-1.94775	-2.03013	Cytokinin dehydrogenase 1 precursor (EC 1.5.99.12) (Cytokinin oxidase 1) (CKO 1).
Gn1/OsCKX2	Os01g0197600		0.0523659	0.0160547	-1.74499	-2.50282	-1.72805	-1.99195	0.0413541	0.00694055	-3.47709	-2.71245	-2.74621	-2.97858	Hypothetical protein.
OsCKX3	Os10g0483500	LOC_Os10g34230	0.0549635	0.018771	-0.432345	-0.317932	-0.273112	-0.34113	0.0702589	0.0351246	0.884089	0.523988	0.507259	0.638445	FAD linked oxidase, N-terminal domain containing protein.
OsCKX4	Os01g0940000	LOC_Os01g71310	0.054458	0.0181843	4.65749	3.17792	5.14573	4.32705		0.985161	0.541148	-0.688483	0.170264	0.00764291	FAD linked oxidase, N-terminal domain containing protein.
OsCKX5	Os01g0775400	LOC_Os01g56810	0.119323	0.0788294	2.0154	0.891481	2.88323	1.93004	0.0989446	0.0610603	0.289789	0.690671	0.790215	0.590225	FAD linked oxidase, N-terminal domain containing protein.
OsCKX6	Os02g0220000	LOC_Os02g12770
OsCKX7	Os02g0220100	LOC_Os02g12780
OsCKX8	Os04g0523500	LOC_Os04g44230
OsCKX9	Os05g0374200	LOC_Os05g31040		0.126356	0.180234	0.21157	0.0314443	0.141083		0.552613	-0.849741	0.0987775	0.0848175	-0.222049	FAD linked oxidase, N-terminal domain containing protein.
OsCKX10	Os06g0572300	LOC_Os06g37500
OsCKX11	Os08g0460600	LOC_Os08g35860	0.885977	0.870069	0.689304	-0.0594244	-0.444779	0.0617002	0.0393864	0.00482002	1.16443	1.44946	1.44499	1.35296	Hypothetical protein.
Signaling
OsHK1	Os02g0738500	LOC_Os02g50480	0.0788568	0.041699	0.263329	0.440584	0.573206	0.425706		0.161617	-0.031042	-0.532073	-0.568905	-0.37734	Non-protein coding transcript, unclassifiable transcript.
OsHK2	Os10g0362300	LOC_Os10g21810	0.0663746	0.0299324	0.618315	0.360856	0.393175	0.457449		0.548071	0.659992	0.681338	-0.50145	0.27996	Response regulator receiver domain containing protein.
OsHK3	Os01g0923700	LOC_Os01g69920	0.194178	0.150062	0.556277	0.302102	0.08113	0.31317	0.0365391	0.00239169	0.550191	0.542711	0.630644	0.574515	Histidine kinase-like protein.
OsHK4	Os03g0717700	LOC_Os03g50860	0.0936178	0.0551968	-1.03549	-0.460522	-0.610568	-0.702192	0.0372313	0.00268479	-0.538878	-0.600877	-0.645428	-0.595061	Response regulator receiver domain containing protein.
OsHKL1/OsCRL4	Os12g0454800	LOC_Os12g26940	0.269109	0.223259	-0.193572	-0.0529327	-0.582986	-0.276497	0.0980281	0.060213	0.472773	1.17538	1.25785	0.968667	Histidine kinase.
OsHP1	Os09g0567400	LOC_Os09g39400	0.0510298	0.0146742	-0.659481	-0.439005	-0.644859	-0.581115	0.0739287	0.0384206	-0.464516	-0.356542	-0.703819	-0.508292	Histidine-containing phosphotransfer protein.
OsHP2	Os08g0557700	LOC_Os08g44350	0.0401837	0.00289441	-0.434639	-0.475097	-0.393933	-0.434556	0.0547988	0.0208808	0.177161	0.297391	0.27105	0.248534	Histidine-containing phosphotransfer protein.
OsHP3	Os01g0743800	LOC_Os01g54050	0.0423772	0.00600444	-0.225539	-0.189331	-0.174002	-0.196291		0.0925908	0.0464296	0.141246	0.0718775	0.0865176	Histidine-containing phosphotransfer protein 4.
OsHP4	Os05g0521300	LOC_Os05g44560	0.0976724	0.0589252	-0.953722	-0.583662	-0.396229	-0.644538	0.0944149	0.0569019	-0.26431	-0.686781	-0.603182	-0.518091	Kinesin 4 (Kinesin-like protein D).
OsHP5	Os05g0186100	LOC_Os05g09410		0.35592	-0.0666662	-0.0512538	0.0211798	-0.0322467		0.202414	-0.381843	-0.182867	-1.22239	-0.595701	Histidine-containing phosphotransfer protein 4.
OsRR1	Os04g0442300	LOC_Os04g36070	0.0597344	0.0235528	-1.05238	-0.951211	-0.603921	-0.869169	0.0416379	0.00742983	-1.58585	-1.97955	-2.14104	-1.90215	ZmRR2 protein (Response regulator 2).
OsRR2	Os02g0557800	LOC_Os02g35180	0.0411723	0.00441878	-0.953188	-0.793019	-0.777731	-0.841313	0.0409901	0.00662087	-0.803251	-0.652266	-0.865315	-0.773611	Response regulator receiver domain containing protein.
OsRR3	Os02g0830200	LOC_Os02g58350	0.0492291	0.0129914	-1.65977	-1.34956	-1.11347	-1.37427	0.0364589	0.00233912	-2.63181	-2.44188	-2.88563	-2.65311	ZmRR2 protein (Response regulator 2).
OsRR4	Os01g0952500	LOC_Os01g72330	0.1501	0.107887	-0.979862	-0.901089	-0.198811	-0.693254	0.038285	0.00343927	-1.69303	-1.55609	-1.90333	-1.71748	Two-component response regulator ARR9 (Response reactor 4).
OsRR5	Os04g0524300	LOC_Os04g44280		0.212207	-1.67385	-1.53524	0.10652	-1.03419		0.467173	-0.0867201	-0.185526	0.0719276	-0.0667729	ZmRR2 protein (Response regulator 2).
OsRR6	Os04g0673300	LOC_Os04g57720	0.110143	0.0702161	1.07451	0.405181	1.22851	0.902733	0.0441331	0.00949516	-1.4525	-1.17017	-1.65229	-1.42499	ZmRR2 protein (Response regulator 2).
OsRR7	Os07g0449700	LOC_Os07g26720
OsRR8	Os08g0377200	LOC_Os08g28950
OsRR9	Os11g0143300	LOC_Os11g04720	0.17669	0.133268	-0.844704	-0.72314	-0.109537	-0.559127	0.0485679	0.0142697	-1.23279	-0.889979	-1.3591	-1.16062	Type-A response regulator.
OsRR10	Os12g0139400	LOC_Os12g04500	0.13508	0.0935299	-1.25914	-0.972004	-0.314693	-0.848612	0.0709038	0.03569	-1.38581	-0.754421	-1.52578	-1.222	Two-component response regulator ARR17.
OsRR11	Os02g0631700	LOC_Os02g42060		0.961296	1.17393	-1.18943	0.127857	0.0374527	0.0437182	0.00917013	-2.44088	-2.49439	-3.25613	-2.73046	ZmRR2 protein (Response regulator 2).
OsRR12	Os08g0358800	LOC_Os08g26990
OsRR13	Os04g0212200	LOC_Os04g13470	0.238908	0.193685	0.236717	0.0170269	0.42006	0.224601		0.446428	-0.488032	-0.22577	0.17238	-0.180474	Response regulator receiver domain containing protein.
OsRR14	Os03g0742300	LOC_Os03g53100		0.212223	0.149671	0.201218	-0.0085118	0.114126		0.379066	-0.118971	-0.190726	0.0595879	-0.0833695	Response regulator receiver domain containing protein.
OsRR15	Os08g0376700	LOC_Os08g28900		0.557258	0.196943	-1.07976	0.0405665	-0.28075		0.599126	-0.0471251	-0.160112	0.0790187	-0.0427394	Response regulator 1.
OsRR16	Os01g0904700	LOC_Os01g67770		0.0127529	-0.722748	-0.575017	-0.858887	-0.718884	0.0360163	0.00200106	0.914942	0.996908	1.06904	0.993631	Two-component response regulator ARR1. Splice isoform 2.
OsRR17	Os02g0182100	LOC_Os02g08500	0.0612195	0.0249451	-1.27796	-0.838739	-0.786784	-0.967826	0.0412401	0.00687528	-0.883492	-0.780617	-1.03899	-0.901032	Two-component response regulator ARR1. Splice isoform 2.
OsRR18	Os02g0796500	LOC_Os02g55320	0.517896	0.473921	0.126442	0.313894	-0.114741	0.108532	0.0369493	0.00258924	0.532026	0.62668	0.617885	0.592197	Two-component response regulator ARR11 (Receiver-like protein 3).
OsRR19	Os03g0224200	LOC_Os03g12350	0.128852	0.0876491	0.104782	0.366764	0.385982	0.285843	0.0448596	0.010287	-0.3329	-0.326307	-0.238067	-0.299091	Response regulator receiver domain containing protein.
OsRR20	Os06g0183100	LOC_Os06g08440		0.255443	-0.396482	-0.0768748	-1.37599	-0.61645		0.125257	0.145696	0.743877	0.433229	0.440934	Two-component response regulator ARR14.
OsRR21	Os06g0647200	LOC_Os06g43910		0.0131811	0.531444	0.547441	0.751205	0.61003		0.0446208	0.860863	0.476962	0.459486	0.599103	Response regulator receiver domain containing protein.
OsRR22/Ehd1	Os10g0463400	LOC_Os10g32600		0.191516	0.119423	0.180967	0.00326518	0.101218		0.459746	-0.103142	0.0302697	1.20391	0.377012	(No Hit)
BR
			short exposures						Long exposures
						log2[Fold change (treatment/control)]						log2[Fold change (treatment/control)]
Gene name	RAB-DB Locus ID	TIGR Locus ID	FDR	P Value	1	2	3	mean (N=3)	FDR	P Value	1	2	3	mean (N=3)	Description
Biosynthesis
OsSMT1	Os07g0206700	LOC_Os07g10600	0.10042	0.0613546	-0.301588	-0.305756	-0.115821	-0.241055	0.0333318	0.000485464	-0.933566	-0.968894	-0.89763	-0.933363	Cycloartenol-C24-methyltransferase.
OsFACKEL1	Os01g0354200	LOC_Os01g25189	0.0664518	0.0300017	-0.737626	-0.418427	-0.486693	-0.547582		0.12072	-0.0871039	-0.505555	-0.522316	-0.371658	Delta(14)-sterol reductase (EC 1.3.1.70) (C-14 sterol reductase) (Sterol C14-reductase) (FACKEL protein).
OsFACKEL2	Os09g0565600	LOC_Os09g39220	0.0538407	0.0175923	-0.867747	-0.788313	-0.540854	-0.732305	0.0478826	0.0132943	-0.881849	-1.33049	-1.1736	-1.12865	Delta(14)-sterol reductase (EC 1.3.1.70) (C-14 sterol reductase) (Sterol C14-reductase) (FACKEL protein).
OsHYD1	Os01g0103600	LOC_Os01g01369		0.0104143	-0.134768	-0.187958	-0.146843	-0.156523		0.0336824	0.477479	0.287048	0.572532	0.445686	Emopamil-binding family protein.
OsDWF7	Os01g0134500	LOC_Os01g04260		0.00228047	-0.713263	-0.604225	-0.656902	-0.65813	0.0442155	0.00956543	-0.750307	-1.01405	-1.03706	-0.933808	Delta-7-sterol-C5(6)-desaturase (EC 1.3.3.-) (Delta-7-C-5 sterol desaturase) (Delta7-sterol-C5-desaturase).
OsDWF5	Os02g0465400	LOC_Os02g26650	0.0552898	0.0191166	-0.618637	-0.40651	-0.425145	-0.483431	0.0507854	0.0167972	-0.489193	-0.777802	-0.63736	-0.634785	7-dehydrocholesterol reductase (EC 1.3.1.21) (7-DHC reductase) (Sterol delta-7-reductase) (Dwarf5 protein).
OsDIM	Os10g0397400	LOC_Os10g25780	0.0616157	0.025286	-1.5237	-0.996582	-0.935447	-1.15191	0.0516143	0.0175252	-0.819995	-1.32123	-1.10417	-1.0818	Cell elongation protein DIMINUTO (Cell elongation protein Dwarf1).
OsDET2;1	Os11g0184100	LOC_Os11g08110	0.0520516	0.0156691	-1.11864	-0.728863	-0.861837	-0.903115		0.0650733	-0.222791	-0.49497	-0.635	-0.45092	(No Hit)
OsDET2;2	Os01g0851600	LOC_Os01g63260	0.0779201	0.0409178	-0.301027	-0.502868	-0.650059	-0.484651	0.0842966	0.0476171	0.0808239	0.0835973	0.154329	0.10625	3-oxo-5-alpha-steroid 4-dehydrogenase, C-terminal domain containing protein.
OsDWARF4/CYP90B2	Os03g0227700	LOC_Os03g12660	0.0367487	0.00065	-0.134038	-0.128974	-0.1227	-0.128571	0.044244	0.00962388	0.939425	1.32287	1.22218	1.16149	Steroid 22-alpha-hydroxylase.
D11/CYP724B1	Os04g0469800	LOC_Os04g39430	0.0553277	0.0191795	-1.24332	-0.755273	-1.01028	-1.00296	0.0336304	0.000751436	0.189743	0.185015	0.172926	0.182561	Cytochrome P450 family protein.
D2/CYP90D2	Os07g0136800	LOC_Os07g04380		0.293047	0.124879	0.183312	-0.0335115	0.0915599		0.342905	-0.124095	-0.181775	0.0491943	-0.0855583	Hypothetical protein.
OsCPD1/CYP90A3	Os11g0143200	LOC_Os11g04710	0.126138	0.085139	-0.700589	-0.374159	-0.24	-0.438249	0.041618	0.00741419	-0.830055	-1.01907	-1.12316	-0.990762	Cytochrome P450 family protein.
OsCPD2/CYP90A4	Os12g0139300	LOC_Os12g04480	0.0637808	0.0274139	-1.1159	-0.606727	-0.891724	-0.871449	0.0467396	0.0121938	-1.01083	-1.4139	-1.47044	-1.29839	E-class P450, group I family protein.
OsDWARF/CYP85A1	Os03g0602300	LOC_Os03g40540	0.228328	0.183422	0.459468	0.4701	0.000154	0.309907	0.0920621	0.0547414	0.16909	0.139697	0.066413	0.125067	Cytochrome P450 family protein.
OsBAS1L1/CYP734A4	Os06g0600400	LOC_Os06g39880	0.13122	0.0899148	0.337733	0.808695	1.21488	0.787103	0.036954	0.00263178	0.631598	0.753129	0.71666	0.700462	Cytochrome P450 family protein.
OsBAS1L2/CYP734A6	Os01g0388000	LOC_Os01g29150	0.04369	0.00723669	-0.375534	-0.295575	-0.394869	-0.355326	0.0474332	0.0128371	1.15444	0.835994	0.828109	0.939512	Cytochrome P450 family protein.
OsBAS1L3/CYP734A2	Os02g0204700	LOC_Os02g11020	0.0453411	0.00886594	2.28448	2.58038	3.14737	2.67074		0.0357784	-0.825034	-0.561858	-1.12542	-0.837437	(No Hit)
Signaling
OsBRI1	Os01g0718300	LOC_Os01g52050	0.0586025	0.02227	-0.736493	-0.490488	-0.844764	-0.690582		0.335945	0.0436057	-0.153341	-0.119248	-0.076328	Systemin receptor SR160 precursor (EC 2.7.1.37) (Brassinosteroid LRR receptor kinase).
OsBRL1	Os09g0293500	LOC_Os09g12240	0.0901459	0.0520885	-0.157299	-0.284582	-0.383015	-0.274965		0.110194	0.20276	1.04088	0.915207	0.719616	BRASSINOSTEROID INSENSITIVE 1 precursor (EC 2.7.1.37) (AtBRI1) (Brassinosteroid LRR receptor kinase).
OsBRL2	Os10g0114400	LOC_Os10g02500	0.0426439	0.00621782	-0.301069	-0.396101	-0.343584	-0.346918	0.0924485	0.0551535	-0.170454	-0.206743	-0.368701	-0.248633	Protein kinase domain containing protein.
OsBRL3	Os08g0342300	LOC_Os08g25380	0.212579	0.167836	0.67637	0.676599	0.0264902	0.45982	0.0793769	0.0432727	0.606158	1.20132	1.3438	1.05042	(No Hit)
OsBAK1;1	Os08g0174700	LOC_Os08g07760	0.0780721	0.041064	0.112928	0.115067	0.0548687	0.0942882	0.0673368	0.0325704	-0.395584	-0.71672	-0.763907	-0.625404	Somatic embryogenesis receptor-like kinase 2.
OsBAK1;2	Os04g0457800	LOC_Os04g38480	0.0482148	0.0118065	0.502749	0.519802	0.360384	0.460978		0.0628051	0.206382	0.119813	0.085044	0.13708	Somatic embryogenesis receptor kinase 1.
OsBKI1	Os09g0459500	LOC_Os09g28550		0.161031	1.30336	1.17906	0.0737681	0.852061	0.0452726	0.0106316	2.66106	3.72773	3.68804	3.35895	Hypothetical protein.
OsBIN2/OsGSK1	Os01g0296100	LOC_Os01g19150	0.040569	0.0033675	0.749282	0.684494	0.611931	0.681902	0.0420787	0.00776761	-0.114466	-0.0867663	-0.11515	-0.105461	Glycogen synthase kinase-3 homolog MsK-2 (EC 2.7.1.-).
OsBIN2;4/OsSKetha	Os05g0207500	LOC_Os05g11730	0.0367487	0.000592	-0.958461	-0.899262	-0.974998	-0.94424	0.0777647	0.0418894	-0.342721	-0.752055	-0.645842	-0.580206	Shaggy-related protein kinase eta (EC 2.7.1.-) (ASK-eta).
OsBSL1	Os05g0144400	LOC_Os05g05240	0.0629955	0.0267692	-0.247124	-0.423455	-0.440725	-0.370435	0.0981523	0.0603335	-0.261854	-0.186369	-0.0992545	-0.182493	Serine/threonine-specific protein phosphatase and bis(5-nucleosyl)-tetraphosphatase domain containing protein.
OsBSL2	Os12g0617900	LOC_Os12g42310	0.0609571	0.0246314	-0.550516	-0.551419	-0.323089	-0.475008		0.108299	-0.0314799	-0.147304	-0.154711	-0.111165	Serine/threonine protein phosphatase BSL2 (EC 3.1.3.16) (BSU1-like protein 2).
OsBZR1/BES1	Os07g0580500	LOC_Os07g39220	0.148464	0.10631	-0.219129	-0.0632963	-0.295969	-0.192798		0.364644	0.0469789	-0.108748	-0.14031	-0.0673599	Plant protein of unknown function DUF822 family protein.
Ethylene
			short exposures						Long exposures
						log2[Fold change (treatment/control)]						log2[Fold change (treatment/control)]
Gene name	RAB-DB Locus ID	TIGR Locus ID	FDR	P Value	1	2	3	mean (N=3)	FDR	P Value	1	2	3	mean (N=3)	Description
Biosynthesis
OsACS1	Os03g0727600	LOC_Os03g51740	0.225847	0.180952	0.581347	0.222533	0.0879697	0.297283	0.0954327	0.0578465	0.543469	0.294308	0.250429	0.362735	1-aminocyclopropane-1-carboxylate synthase 1 (EC 4.4.1.14) (ACC synthase 1) (S-adenosyl-L-methionine methylthioadenosine-lyase 1).
OsACS2	Os04g0578000	LOC_Os04g48850	0.0245067	9.85e-06	3.28593	3.32153	3.29973	3.3024		0.299287	-0.111658	-0.558585	-0.0216049	-0.230616	ACC synthase (EC 4.4.1.14).
OsACS3	Os05g0196600	LOC_Os05g10780
OsACS4	Os05g0319200	LOC_Os05g25490
OsACS5	Os01g0192900	LOC_Os01g09700	0.100251	0.0612034	-1.07855	-1.49382	-0.55796	-1.04345	0.0500726	0.0159738	-2.10489	-2.63123	-3.28775	-2.67462	ACC synthase (EC 4.1.1.14) (Fragment).
OsACS6	Os06g0130400	LOC_Os06g03990	0.193695	0.149523	-0.224108	-0.270704	-0.0240879	-0.172967		0.913375	-0.0242271	-0.070733	0.115619	0.00688618	1-aminocyclopropane-1-carboxylate synthase family protein.
OsACO1	Os09g0451400	LOC_Os09g27820		0.0625417	3.55654	1.94652	1.5377	2.34692		0.112448	2.30375	1.18899	0.596926	1.36322	1-aminocyclopropapne-1-carboxylic acid oxidase.
OsACO2	Os02g0771600	LOC_Os02g53180	0.0414577	0.00502234	2.28672	2.47658	1.93446	2.23259	0.0357537	0.00183339	3.11223	2.78849	3.22319	3.04131	1-aminocyclopropane-1-carboxylate oxidase 1 (EC 1.14.17.4) (ACC oxidase 1) (Ethylene-forming enzyme) (EFE).
OsACO3	Os09g0451000	LOC_Os09g27750	0.0545786	0.0183023	0.474724	0.384855	0.616756	0.492112	0.0383085	0.00375182	2.98387	2.41783	2.82303	2.74157	1-aminocyclopropane-1-carboxylate oxidase 1 (EC 1.14.17.4) (ACC oxidase 1) (Ethylene-forming enzyme) (EFE).
OsACO4	Os11g0186900	LOC_Os11g08380	0.0520516	0.0157076	2.04005	1.30343	1.81944	1.72097	0.0805653	0.0443965	-0.316128	-0.410053	-0.652466	-0.459549	1-aminocyclopropane-1-carboxylate oxidase.
OsACO5	Os05g0149400	LOC_Os05g05680	0.0359565	0.000429	4.33184	4.09602	4.38328	4.27038	0.089712	0.052682	1.84086	3.87722	4.57552	3.4312	1-aminocyclopropane-1-carboxylate oxidase.
OsACO6	Os05g0149300	LOC_Os05g05670	0.047568	0.0109781	3.40937	3.45363	4.6469	3.83663		0.0156079	1.74647	2.63657	2.62926	2.33743	1-aminocyclopropane-1-carboxylate oxidase.
OsACO7	Os01g0580500	LOC_Os01g39860		0.0272597	-1.07994	-0.803601	-0.598561	-0.827369	0.0357497	0.00148114	-2.19482	-2.31656	-2.50459	-2.33866	1-aminocyclopropane-1-carboxylate oxidase (Fragment).
Signaling
OsETR1;1	Os03g0701700	LOC_Os03g49500	0.442414	0.396728	0.0747861	0.232168	-0.0473328	0.0865406	0.071633	0.0363079	0.340815	0.172321	0.336797	0.283311	Ethylene receptor.
OsETR1;2	Os05g0155200	LOC_Os05g06320	0.0929643	0.0546629	0.0915337	0.0654677	0.036931	0.0646442	0.0527568	0.0188439	-0.822257	-0.529486	-0.84766	-0.733134	Ethylene receptor homolog.
OsEIN4	Os04g0169100	LOC_Os04g08740	0.0939653	0.0554973	-2.0911	-0.842962	-1.46114	-1.46507	0.0661259	0.0314906	0.346604	0.67308	0.564343	0.528009	Ethylene receptor.
OsETR2;1	Os02g0820900	LOC_Os02g57530	0.0455679	0.00904346	-1.51294	-1.29451	-1.08284	-1.29676	0.0357497	0.00156311	-0.323547	-0.285394	-0.291145	-0.300029	Ethylene receptor-like protein 2.
OsETR2;2	Os07g0259100	LOC_Os07g15540		0.20829	0.183112	0.218254	-0.0104334	0.130311		0.0558314	0.742456	1.8332	1.255	1.27688	Ethylene receptor.
OsCTR1;1	Os02g0527600	LOC_Os02g32610	0.227077	0.182155	-0.352709	-0.00183674	-0.321611	-0.225386		0.117547	-0.0815745	-0.115206	-0.273085	-0.156622	MAP3K delta-1 protein kinase (Fragment).
OsCTR1;2	Os09g0566500	LOC_Os09g39320	0.0435651	0.00712589	-0.393774	-0.297381	-0.381999	-0.357718		0.0949953	-0.808562	-0.201944	-0.590951	-0.533819	Protein kinase family protein.
OsEIN2;1	Os07g0157000	LOC_Os07g06300	0.045041	0.00842173	-0.881549	-0.637782	-0.790007	-0.769779		0.968699	0.0485457	-0.042635	-0.00945089	-0.00118004	EIN2.
OsEIN2;2	Os03g0700800	LOC_Os03g49400	0.0441587	0.007723	-0.609144	-0.535653	-0.44692	-0.530572		0.125017	0.191266	0.0846529	0.375543	0.217154	EIN2.
OsEIN3;1	Os03g0324200		0.235156	0.190055	0.442046	0.0616608	0.162763	0.222157		0.18953	0.0153179	0.566647	0.362777	0.314914	EIL3.
OsEIN3;2	Os03g0324300	LOC_Os03g20780	0.0367487	0.000648	0.428678	0.407894	0.445538	0.42737	0.0800008	0.0437868	0.164675	0.34739	0.358185	0.290083	EIL3.
OsEIN3;3	Os07g0685700	LOC_Os07g48630	0.0593396	0.0230554	1.35994	0.865739	1.49726	1.24098		0.228849	0.0118618	-0.109177	-0.117598	-0.0716375	Ethylene insensitive 3 family protein.
OsEIN3;4	Os09g0490200	LOC_Os09g31400	0.0432531	0.00692565	0.60507	0.480673	0.638829	0.574857		0.095181	-0.684376	-0.198421	-0.390984	-0.424594	EIL3.
OsEIN3;5	Os08g0508700	LOC_Os08g39830		0.386199	0.203712	-0.368898	-0.742046	-0.302411		0.102496	0.358102	1.42333	1.64109	1.14084	ETHYLENE-INSENSITIVE3-like 3 protein.
OsEIN3;6	Os02g0574800	LOC_Os02g36510		0.995368	-0.253187	0.243036	0.0129682	0.000939138		0.469981	-0.103948	-0.188817	0.081291	-0.0704914	Conserved hypothetical protein.
OsEIN3;7	Os04g0456700	LOC_Os04g38390	0.20452	0.160085	0.248238	0.0187873	0.299127	0.188717		0.128785	0.240093	0.0425491	0.14697	0.143204	Lipoxygenase, LH2 domain containing protein.
ABA
			short exposures						Long exposures
						log2[Fold change (treatment/control)]						log2[Fold change (treatment/control)]
Gene name	RAB-DB Locus ID	TIGR Locus ID	FDR	P Value	1	2	3	mean (N=3)	FDR	P Value	1	2	3	mean (N=3)	Description
Biosynthesis
OsZEP1	Os04g0448900	LOC_Os04g37619	0.38563	0.339453	0.87713	0.00613275	0.131502	0.338255		0.479408	0.459902	-0.110368	0.0835295	0.144355	Zeaxanthin epoxidase.
OsABA4	Os01g0128300	LOC_Os01g03750		0.296884	0.331144	0.0548072	0.023843	0.136598		0.149475	0.877135	0.308065	0.223277	0.469493	Conserved hypothetical protein.
OsNCED1	Os03g0645900	LOC_Os03g44380	0.039604	0.00196005	0.867731	0.803716	0.937234	0.86956		0.829051	0.122859	-0.0296612	-0.0526571	0.0135136	9-cis-epoxycarotenoid dioxygenase.
OsNCED2	Os12g0617400	LOC_Os12g42280	0.0407171	0.0040468	5.24341	4.2045	4.88973	4.77921	0.0771192	0.0412801	0.825225	1.67837	1.75275	1.41878	Viviparous-14.
OsNCED3	Os07g0154100	LOC_Os07g05940		0.000471	3.9321	4.19952	3.94315	4.02492		0.0188444	0.929171	0.823482	1.29002	1.01422	Viviparous-14.
OsABA2	Os03g0810800	LOC_Os03g59610	0.0359565	0.000437	-0.568062	-0.559775	-0.599299	-0.575712	0.0471698	0.0126127	-0.593946	-0.876221	-0.823955	-0.764707	Short-chain alcohol dehydrogenase.
OsAAO3	Os07g0281700	LOC_Os07g18120	0.0508628	0.0145307	-1.96539	-1.381	-1.39443	-1.58027	0.0362835	0.00209662	-3.40214	-2.92704	-3.32854	-3.21924	Ferredoxin domain containing protein.
OsAAO3;2	Os07g0282300	LOC_Os07g18154		0.170686	-1.8138	-2.04731	-0.0690305	-1.31005		0.269944	-0.0602928	0.295134	0.332281	0.189041	Aldehyde oxidase-2.
OsAAO3;3	Os07g0164900	LOC_Os07g07050	0.135327	0.0937924	-0.0888005	-0.32633	-0.358906	-0.258012		0.540089	-0.0536537	0.0744943	-0.18625	-0.0551364	Aldehyde oxidase-2.
OsAAO3;4	Os10g0168100	LOC_Os10g08640	0.0578188	0.0216184	-1.23959	-0.913376	-0.747626	-0.966864	0.0489441	0.0146636	-0.783642	-1.20584	-1.08362	-1.02437	(No Hit)
OsAAO3;5	Os06g0790700
OsAAO3;6	Os06g0790900
OsABA3	Os06g0670000	LOC_Os06g45860	0.0626178	0.0264034	-0.749972	-0.418651	-0.702023	-0.623549	0.0364012	0.00229084	-0.902411	-0.785569	-0.91722	-0.8684	Molybdenum cofactor sulfurase.
Deactivation
OsABA8OX1	Os02g0703600	LOC_Os02g47470	0.488548	0.443928	0.826286	-0.12163	0.106235	0.270297		0.0743899	-0.200959	-0.641642	-0.527549	-0.456717	Cytochrome P450 90C1 (EC 1.14.-.-) (ROTUNDIFOLIA3).
OsABA8OX2	Os08g0472800	LOC_Os08g36860		0.183499	-0.0497941	-0.614082	-1.01356	-0.559146	0.0734214	0.0379918	-0.830945	-1.72081	-1.58399	-1.37858	E-class P450, group I family protein.
OsABA8OX3	Os09g0457100	LOC_Os09g28390		0.158006	0.208513	0.240263	0.0157383	0.154838		0.538132	-0.0924044	-0.179232	0.0937419	-0.0592982	Cytochrome P450 family protein.
Signaling
OsPLDα1	Os01g0172400	LOC_Os01g07760	0.036941	0.000736	-0.244243	-0.267087	-0.262743	-0.258024	0.040054	0.00547978	-0.798699	-0.616093	-0.71559	-0.710127	Phospholipase D alpha 1 precursor (EC 3.1.4.4) (PLD alpha 1) (Choline phosphatase 1) (Phosphatidylcholine-hydrolyzing phospholipase D 1).
OsPLDα2	Os03g0119100	LOC_Os03g02740		0.0872425	-0.162746	-0.0546034	-0.0866584	-0.101336		0.275996	-0.724027	-0.0405388	-0.169229	-0.311265	Phospholipase D beta 2.
OsPLDα3	Os03g0391400	LOC_Os03g27370	0.961097	0.954769	0.0655228	-0.00870808	-0.0503072	0.00216917		0.227128	-0.028532	0.646665	0.40158	0.339904	Phospholipase D.
OsPLDα4	Os03g0840800	LOC_Os03g62410		0.20041	0.265437	0.231069	-0.00895951	0.162515		0.415519	-0.0801258	-0.211228	0.0557807	-0.0785243	Phospholipase D.
OsPLDα5	Os05g0171000	LOC_Os05g07880		0.282803	0.142573	0.18642	-0.0343497	0.0982142		0.510759	-0.0700094	-0.206286	0.0797242	-0.0655239	Phospholipase D2 (EC 3.1.4.4).
OsPLDα6	Os06g0604200	LOC_Os06g40170	0.0412456	0.0046672	3.54981	3.4021	4.23194	3.72795		0.349664	-0.0532946	-1.0786	-0.0886287	-0.406843	Phospholipase D.
OsPLDα7	Os06g0604300	LOC_Os06g40180	0.0426615	0.00625743	2.816	2.69542	3.46114	2.99086		0.152073	-0.267057	-1.24225	-0.491617	-0.666975	Phospholipase D2.
OsPLDα8	Os06g0604400	LOC_Os06g40190		0.729351	0.157799	0.00167019	-0.0771294	0.0274467		0.640411	-0.146938	0.469822	-1.0389	-0.238672	Phospholipase D alpha 2 (EC 3.1.4.4) (PLD alpha 2) (Choline phosphatase 2) (Phosphatidylcholine-hydrolyzing phospholipase D 2).
OsPLDα9	Os07g0260400	LOC_Os07g15680		0.377811	0.103284	-0.191682	-0.633435	-0.240611		0.952565	-0.0197386	0.114738	-0.10805	-0.00435002	Phospholipase D.
OsPLDα10	Os08g0401800	LOC_Os08g31060		0.181538	1.20342	1.29226	0.00761435	0.834431		0.0317913	0.58921	1.14683	0.927007	0.887682	Phospholipase D alpha 1 precursor (EC 3.1.4.4) (PLD alpha 1) (Choline phosphatase 1) (Phosphatidylcholine-hydrolyzing phospholipase D 1).
OsPLDα11	Os09g0421300	LOC_Os09g25390		0.03704	-0.576662	-0.639683	-1.05447	-0.756939		0.634469	-0.0684976	0.0637301	-0.0687337	-0.0245004	Phospholipase D lambda.
OsPLDα12	Os09g0543100	LOC_Os09g37100	0.0510298	0.0146825	-0.81535	-0.879359	-0.574858	-0.756522	0.048675	0.0143536	-0.76139	-1.02123	-1.16909	-0.983903	Phospholipase D delta (EC 3.1.4.4) (AtPLDdelta) (PLD delta). Splice isoform 2.
OsPLDα13	Os10g0524400	LOC_Os10g38060	0.0595509	0.0233111	0.31614	0.305156	0.481819	0.367705	0.045255	0.0106136	-0.439429	-0.511754	-0.355242	-0.435475	Phospholipase D (EC 3.1.4.4).
OsPP2C1	Os01g0583100	LOC_Os01g40094	0.258786	0.213153	-0.0421639	-0.162015	-0.0269079	-0.0770289	0.0396228	0.00506155	-0.558119	-0.703971	-0.69005	-0.650713	Protein phosphatase 2C ABI2 (EC 3.1.3.16) (PP2C) (Abscisic acid- insensitive 2).
OsPP2C2	Os01g0656200	LOC_Os01g46760	0.551533	0.509434	0.251822	0.429047	-0.219011	0.153953	0.055697	0.0217244	0.822817	0.524236	0.885867	0.744307	Protein phosphatase 2C family protein.
OsPP2C3	Os01g0846300	LOC_Os01g62760	0.0558401	0.0196446	1.7077	1.03298	1.36674	1.36914		0.571203	0.0759687	-0.0492935	-0.16922	-0.0475149	Protein phpsphatase 2C (PP2C) (EC 3.1.3.16).
OsPP2C4	Os03g0268600	LOC_Os03g16170	0.0675379	0.0310015	3.31987	3.12071	5.3366	3.92573		0.185855	-0.49587	-0.0501385	-0.225244	-0.257084	Protein phosphatase type 2C.
OsPP2C5	Os05g0457200	LOC_Os05g38290	0.0798622	0.0427575	1.00596	0.657338	1.41643	1.02657	0.0805164	0.044332	-0.944771	-1.91366	-2.11464	-1.65769	Protein phosphatase-2C.
OsPP2C6	Os05g0537400	LOC_Os05g46040	0.0557405	0.0195521	0.721576	0.450903	0.716237	0.629572		0.403439	0.0272313	-0.0682983	-0.0519658	-0.0310109	Protein phosphatase 2C.
OsPP2C7	Os05g0572700	LOC_Os05g49730		0.0886278	1.29461	0.392056	1.48987	1.05885		0.152498	0.515323	0.0939707	0.231195	0.280163	Protein phosphatase 2C.
OsPP2C8	Os05g0592800	LOC_Os05g51510	0.122659	0.0818118	-0.080162	-0.198249	-0.272631	-0.183681	0.0339137	0.000786279	-0.447891	-0.493542	-0.474672	-0.472035	Protein phosphatase 2C ABI2 (EC 3.1.3.16) (PP2C) (Abscisic acid- insensitive 2).
SAPK8	Os03g0764800	LOC_Os03g55600	0.0520516	0.0156989	-0.426855	-0.279155	-0.325643	-0.343884	0.0873564	0.0504535	-0.203331	-0.260714	-0.108006	-0.190683	Protein kinase, 41K (EC 2.7.1.-).
SAPK9	Os12g0586100	LOC_Os12g39630	0.497704	0.453459	0.201059	0.450193	-0.160427	0.163608		0.199603	0.139995	0.329937	0.0285101	0.166147	Protein kinase, 41K (EC 2.7.1.-).
SAPK10	Os03g0610900	LOC_Os03g41460		0.0226445	1.07971	1.69475	1.11951	1.29799		0.101513	-0.42984	-0.0966955	-0.331721	-0.286085	Protein kinase, 41K (EC 2.7.1.-).
OsVP1	Os01g0911700	LOC_Os01g68370	0.0458841	0.00942811	1.64378	1.19862	1.62714	1.48984		0.0316231	1.04966	0.605389	0.656383	0.770476	Transcription activator VP1-rice.
TRAB1	Os08g0472000	LOC_Os08g36790	0.0697424	0.0331626	-0.153125	-0.244234	-0.303027	-0.233462		0.0978428	0.138394	0.0337029	0.0985889	0.0902287	TRAB1 (BZIP transcription factor).
OsbZIP9	Os01g0813100	LOC_Os01g59760		0.140012	-0.43768	-1.92168	-0.820757	-1.06004		0.0840735	-0.543198	-1.25331	-1.84378	-1.21343	Basic-leucine zipper (bZIP) transcription factor domain containing protein.
OsbZIP10	Os01g0859300	LOC_Os01g64000		0.0228391	2.93486	2.15178	1.74169	2.27611	0.0505401	0.0165578	1.76505	1.92484	2.66079	2.11689	ABA response element binding factor.
OsbZIP12	Os01g0867300	LOC_Os01g64730	0.287385	0.241082	0.0552684	-0.399574	-0.492112	-0.278806	0.0595808	0.0253812	-0.0685377	-0.120778	-0.0904359	-0.0932506	OSE2-like protein (Fragment).
OsbZIP23	Os02g0766700	LOC_Os02g52780	0.0475526	0.01095	1.19126	0.894555	0.866772	0.984197		0.192223	0.214644	0.00932223	0.346743	0.190236	Abscisic acid responsive elements-binding factor (ABA-responsive element binding protein 2) (AREB2).
OsbZIP24	Os02g0833600	LOC_Os02g58670	0.127107	0.0860804	0.335857	0.423423	0.115571	0.291617	0.0775842	0.0417224	0.659336	0.557731	0.300732	0.505933	Glip19 protein.
OsbZIP29	Os03g0322700	LOC_Os03g20650
OsbZIP40	Os05g0437700	LOC_Os05g36160	0.125623	0.0845956	0.452022	0.166647	0.223123	0.280597		0.0628952	0.2375	0.122848	0.107295	0.155881	OSE2-like protein (Fragment).
OsbZIP42	Os05g0489700	LOC_Os05g41070	0.0987608	0.0598468	-0.310806	-0.118595	-0.220501	-0.216634	0.0528914	0.0189989	0.436749	0.275859	0.318962	0.343857	Promoter-binding factor-like protein (ABA-responsive element binding protein 3) (AREB3).
OsbZIP46	Os06g0211200	LOC_Os06g10880	0.0576577	0.0215083	-0.956286	-0.920759	-1.43065	-1.10256	0.0607811	0.026533	1.11964	0.79565	0.63901	0.851433	Abscisic acid responsive elements-binding factor (ABA-responsive element binding protein 1) (AREB1).
OsbZIP62	Os07g0686100	LOC_Os07g48660	0.0422178	0.0058234	-0.921811	-0.785617	-1.02695	-0.911461		0.0840476	0.0983637	0.336151	0.34099	0.258502	Abscisic acid responsive elements-binding factor.
OsbZIP69	Os08g0549600	LOC_Os08g43600		0.353217	-0.298236	-1.64372	0.0689057	-0.624351		0.643236	-0.0504389	0.361178	-0.925343	-0.204868	(No Hit)
OsbZIP72	Os09g0456200	LOC_Os09g28310		0.0233378	-1.0846	-0.659437	-1.12355	-0.955864		0.0950629	0.0687722	0.272962	0.27418	0.205304	BZIP transcription factor ABI5.
OsbZIP77	Os09g0540800	LOC_Os09g36910
JA
			short exposures						Long exposures
						log2[Fold change (treatment/control)]						log2[Fold change (treatment/control)]
Gene name	RAB-DB Locus ID	TIGR Locus ID	FDR	P Value	1	2	3	mean (N=3)	FDR	P Value	1	2	3	mean (N=3)	Description
Biosynthesis
OsDAD1;1	Os11g0146600	LOC_Os11g04940
OsDAD1;2	Os08g0143600	LOC_Os08g04800	0.040569	0.00344234	5.9446	4.86979	5.68127	5.49855	0.0385081	0.00411211	3.12764	3.02142	2.52426	2.89111	Lipase, class 3 family protein.
OsDAD1;3	Os02g0653900	LOC_Os02g43700	0.08578	0.0480789	1.05223	0.950566	1.88073	1.29451		0.225436	0.31285	0.200769	-0.0145312	0.166363	Lipase, class 3 family protein.
OsDAD1;4	Os10g0562200	LOC_Os10g41270	0.0639206	0.0275349	0.626059	0.341987	0.570167	0.512737	0.0525359	0.0186424	0.468746	0.760453	0.702616	0.643938	Lipase-like protein.
OsPLA1	Os07g0520900	LOC_Os07g33670		0.061289	-0.258228	-0.115668	-0.317163	-0.230353		0.0778129	-0.167258	-0.405424	-0.546266	-0.372983	Patatin family protein.
OsLOX2;1	Os08g0508800	LOC_Os08g39840	0.0505855	0.0142416	5.45109	3.57406	4.45791	4.49436		0.236832	0.890727	0.147118	2.59902	1.21229	Lipoxygenase, chloroplast precursor (EC 1.13.11.12).
OsLOX2;2	Os12g0559200	LOC_Os12g37260		0.101577	0.146825	0.195615	0.0443799	0.12894		0.217617	-0.0440359	-1.91346	-0.920607	-0.959369	Lipoxygenase (EC 1.13.11.12).
OsLOX2;3	Os08g0509100	LOC_Os08g39850	0.0399925	0.00262902	2.57386	2.87076	3.07663	2.84041	0.0401175	0.0056243	2.77473	2.13284	2.4856	2.46439	Lipoxygenase, chloroplast precursor (EC 1.13.11.12).
OsLOX2;4	Os02g0194700	LOC_Os02g10120		0.0547791	0.308729	0.138268	0.181507	0.209501		0.0610659	-0.0755058	-0.164565	-0.206208	-0.148759	Plant lipoxygenase family protein.
OsLOX2;5	Os03g0179900	LOC_Os03g08220		0.00235463	0.889308	0.802219	0.949665	0.880397		0.00221633	-0.535696	-0.629831	-0.573763	-0.579764	Lipoxygenase (EC 1.13.11.12).
OsAOS1	Os03g0225900	LOC_Os03g12500		0.00172745	2.61717	2.58832	2.29174	2.49908	0.0405949	0.00611099	2.35454	2.28771	2.91152	2.51793	Allene oxide synthase (EC 4.2.1.92).
OsAOS2	Os03g0767000	LOC_Os03g55800	0.0617171	0.0254261	1.94112	1.78998	2.94258	2.22456		0.063106	-0.126141	-0.266968	-0.350139	-0.247749	Allene oxide synthase (EC 4.2.1.92).
OsAOC	Os03g0438100	LOC_Os03g32314	0.0497227	0.0133458	1.14643	1.13701	1.59415	1.29253	0.038285	0.00335766	-0.441285	-0.500889	-0.540001	-0.494058	Allene oxide cyclase precursor (EC 5.3.99.6) (Allene oxide cylase).
OsOPR7	Os08g0459600	LOC_Os08g35740	0.039604	0.00162796	1.08432	1.02181	0.942449	1.01619	0.0547988	0.0208496	0.193315	0.232087	0.137293	0.187565	12-oxophytodienoate reductase 3 (EC 1.3.1.42).
OsOPCL1	Os03g0132000	LOC_Os03g04000	0.0481252	0.011717	1.76795	1.25176	1.34456	1.45476		0.27253	-0.147478	0.0238295	-0.110434	-0.0780274	4-coumarate-CoA ligase-like protein.
OsACX	Os06g0103500	LOC_Os06g01390	0.0382721	0.00104828	0.894201	1.00043	0.945193	0.946607	0.0318878	0.000167036	0.235666	0.229075	0.225513	0.230085	Acyl-CoA oxidase (EC 1.3.3.6).
OaAIM1	Os02g0274100	LOC_Os02g17390	0.0409501	0.00431036	0.708086	0.889735	0.792514	0.796778	0.0318878	0.000137773	-0.207316	-0.214702	-0.214881	-0.2123	Peroxisomal fatty acid beta-oxidation multifunctional protein (MFP) [Includes: Enoyl-CoA hydratase (EC 4.2.1.17); 3-2-trans-enoyl-CoA isomerase (EC 5.3.3.8); 3-hydroxybutyryl-CoA epimerase (EC 5.1.2.3); 3-hydroxyacyl-CoA dehydrogenase (EC 1.1.1.35)].
OsKAT	Os02g0817700	LOC_Os02g57260	0.172859	0.129579	0.397154	0.463092	0.0646545	0.3083		0.513311	-0.346641	0.689967	0.383393	0.24224	Acetyl-CoA acyltransferase (3-ketoacyl-coa thiolase) (EC 2.3.1.16).
OsJMT1	Os01g0701700	LOC_Os01g50610		0.139335	-1.39843	-0.36095	-0.538269	-0.765884		0.984186	-0.154695	0.0342741	0.115057	-0.00178785	SAM dependent carboxyl methyltransferase family protein.
OsJMT2	Os06g0329900	LOC_Os06g22440		0.711358	0.338765	-1.24175	0.24769	-0.218433		0.82792	-0.0875772	0.238018	-0.0718726	0.0261894	SAM dependent carboxyl methyltransferase family protein.
OsJMT3	Os06g0314600	LOC_Os06g20920		0.573289	-0.620334	0.124602	0.0276489	-0.156028		0.530965	-0.0922484	-0.187242	0.0936369	-0.0619512	Floral nectary-specific protein.
OsJMT4	Os06g0323100	LOC_Os06g21820		0.330937	0.217062	1.09449	-0.0183251	0.431076	0.070866	0.0356528	2.68169	3.16814	4.98469	3.61151	S-adenosyl-L-methionine:salicylic acid carboxyl methyltransferase.
OsJMT5	Os05g0102000	LOC_Os05g01140		0.0675818	0.25691	0.183715	0.0895664	0.176731		0.335353	-0.146537	-0.137265	-1.79156	-0.691789	SAM dependent carboxyl methyltransferase family protein.
OsJMT6	Os06g0315000	LOC_Os06g20960
OsJAR1;1	Os11g0186500	LOC_Os11g08340
OsJAR1;2	Os05g0586200	LOC_Os05g50890		0.0567463	1.05951	0.575202	1.46507	1.03326		0.161065	-0.372973	-0.0582437	-0.170912	-0.20071	GH3 auxin-responsive promoter family protein.
OsJAR1;3	Os01g0221100	LOC_Os01g12160		0.494914	0.166133	-1.17656	-0.0293973	-0.346607		0.423113	-0.0875379	-0.81112	0.0796104	-0.273016	GH3 auxin-responsive promoter family protein.
Signaling
OsCOI1	Os01g0853400	LOC_Os01g63420	0.0682743	0.031699	-0.778024	-0.410157	-0.745447	-0.644543	0.0336304	0.000741535	0.555122	0.505078	0.532038	0.530746	Coronatine-insensitive 1.
OsJAZ1	Os03g0180900	LOC_Os03g08320	0.0437681	0.00735053	3.82271	3.22677	4.36233	3.80394	0.0360163	0.00199355	0.912821	0.802242	0.926697	0.880587	ZIM domain containing protein.
OsJAZ2	Os10g0392400	LOC_Os10g25290	0.0504392	0.01401	4.34623	2.99593	4.46271	3.93496	0.0622788	0.0278565	0.71399	0.545891	0.983641	0.747841	ZIM domain containing protein.
OsJAZ3	Os07g0615200	LOC_Os07g42370	0.0401837	0.00286937	0.963334	0.883368	1.06338	0.970028	0.0465116	0.0119029	0.429189	0.605659	0.457227	0.497358	ZIM domain containing protein.
OsJAZ4	Os03g0402800	LOC_Os03g28940	0.0760753	0.0391638	1.16792	0.748778	1.56973	1.16214	0.0400218	0.0054298	-0.329264	-0.304062	-0.389093	-0.340806	ZIM domain containing protein.
OsJAZ5	Os03g0181100	LOC_Os03g08330	0.057466	0.0212969	2.17826	1.71474	2.86489	2.25263		0.140422	0.202257	0.166846	0.0227224	0.130609	ZIM domain containing protein.
OsJAZ6	Os03g0180800	LOC_Os03g08310	0.0677553	0.0312261	2.70841	2.7852	4.56616	3.35326	0.0498654	0.0157528	-0.41158	-0.311555	-0.488819	-0.403985	ZIM domain containing protein.
OsJAZ7	Os09g0439200	LOC_Os09g26780	0.0562259	0.0201812	2.58588	1.63474	2.6655	2.29538	0.0433541	0.00884904	0.857766	0.990382	1.18762	1.01192	ZIM domain containing protein.
OsJAZ8	Os03g0396500	LOC_Os03g27900
OsJAZ9	Os04g0395800	LOC_Os04g32480	0.0597671	0.0236035	3.19151	2.37847	4.12874	3.23291		0.0817461	-0.24113	-0.838491	-0.668976	-0.582866	ZIM domain containing protein.
OsMYC	Os10g0575000	LOC_Os10g42430	0.0617006	0.0253736	0.0880642	0.158131	0.129574	0.125256	0.051674	0.0176009	0.197483	0.278881	0.318506	0.264957	Transcription factor MYC7E (Fragment).
