# Supplementary material for: Transcriptome Profiling and Physiological Studies Reveal a Major Role for Aromatic Amino Acids in Mercury Stress Tolerance in Rice Seedlings
Source: PLoS One. 2014 May 19;9(5):e95163. doi: 10.1371/journal.pone.0095163 (PMC4026224; doi:10.1371/journal.pone.0095163)
Supplement: Table S8 — Expression profiles of protein kinase genes induced by Hg stress. (XLSX) [file pone.0095163.s009.xlsx]

## Sheet: Table S8
Table S8 Expression profiles of protein kinase genes induced by Hg stress.
		Short exposures		Long exposures
Functional categories	In genome	Increased	Decreased	Increased	Decreased
Total	1074	48	18	29	16
C-LEC	1	0	0	0	0
CR4L	7	1	0	0	0
CrRLK1L-1	18	1	0	1	0
DUF26	63	3	0	3	0
Extensin	6	0	0	0	0
L-LEC	101	5	0	5	0
LRK10L-2	44	2	0	1	0
LRR-I＊	40	0	0	0	6
LRR-II	12	0	1	0	0
LRR-III＊	43	0	4	0	0
LRR-IV	2	0	1	0	0
LRR-IX	3	0	0	0	0
LRR-V	12	0	0	0	1
LRR-VI＊	15	2	1	2	0
LRR-VII	11	0	1	0	0
LRR-VIII＊	35	7	0	3	0
LRR-X	27	1	0	0	0
LRR-XI	28	0	1	3	0
LRR-XII	106	0	0	2	1
LRR-XIII	6	0	1	1	0
LRR-XIV	3	1	0	0	0
LRR-XV	13	0	1	0	0
LysM-I	4	0	0	0	0
LysM-II	7	1	0	0	0
PERK	14	0	0	1	0
RKF3	3	1	0	0	0
RLCK-II	1	0	0	0	0
RLCK-IV	6	1	0	0	0
RLCK-IX	29	0	2	1	1
RLCK-OS	35	4	0	2	1
RLCK-V	13	0	1	0	1
RLCK-VI＊	10	0	2	0	0
RLCK-VII＊	54	6	0	2	1
RLCK-VIII	10	0	0	0	0
RLCK-X	3	0	1	0	0
RLCK-XII	6	0	0	0	0
RLCK-XIII	9	0	0	0	0
RLCK-XV	4	0	0	0	1
RLCK-XVI	2	0	0	0	0
SD-1	34	3	0	0	0
SD-2	101	4	0	2	0
URK-I＊	6	0	0	0	2
WAK	89	5	1	0	1
WAKL-OS	38	0	0	0	0
Functional categories of genes, total number of genes found within the rice genome, numbers of genes present on and detected on arrays,
and numbers of genes showing significant differences (FDR <0.1) in transcript abundance are shown in rows and columns labeled accordingly
protein kinase families that are overrepresented in the response group are shown with asterisks (P<0.05).

## Sheet: RLK protein kinase
TKL
						Short exposures						Long exposures
								log2[Fold change (treatment/control)]					log2[Fold change (treatment/control)]
Name	Group	Family	Subfamily	TIGR Locus ID	RAB-DB Locus ID	FDR	P Value	1	2	3	mean (N=3)	FDR	P Value	1	2	3	mean (N=3)	Description
9629.m00042	TKL	IRAK	C-LEC	Os01g01410	Os01g0104000		0.0440562	-0.314904	-0.145749	-0.21685	-0.225834		0.282984	0.0122748	-0.0506736	-0.0716534	-0.036684	C-type lectin domain containing protein.
9633.m02948	TKL	IRAK	CR4L	Os05g32170	Os05g0387700		0.00118225	-0.849733	-0.933371	-0.951645	-0.911583		0.113867	0.254355	0.681225	0.239431	0.391671	Protein kinase domain containing protein.
9629.m01616	TKL	IRAK	CR4L	Os01g16230	Os01g0267800	0.058289	0.0220029	0.73868	0.527348	0.904464	0.723497	0.0593171	0.0251101	0.399995	0.708274	0.545505	0.551258	Protein kinase domain containing protein.
9631.m04208	TKL	IRAK	CR4L	Os03g43670	Os03g0637800	0.0697273	0.0331392	-1.21106	-0.825922	-0.644976	-0.893986		0.0732491	-0.474608	-1.48696	-1.32734	-1.0963	Protein kinase family protein.
9632.m03459	TKL	IRAK	CR4L	Os04g35890	Os04g0439600		0.0239173	0.636274	0.404443	0.709143	0.583287	0.0629912	0.0285964	0.915668	0.518596	0.625213	0.686492	Protein kinase domain containing protein.
9633.m00288	TKL	IRAK	CR4L	Os05g03620	Os05g0127300	0.0415578	0.00528143	1.75906	1.61445	2.06314	1.81222	0.0436871	0.00911976	0.45024	0.628162	0.580441	0.552948	Cytokinin-regulated kinase 1.
9636.m00082	TKL	IRAK	CR4L	Os08g01830	Os08g0109800	0.444414	0.398788	-0.0179157	0.0319224	0.278553	0.0975199	0.0357497	0.00148356	-0.637631	-0.720074	-0.649022	-0.668909	Protein kinase domain containing protein.
9639.m01092	TKL	IRAK	CR4L	Os11g11490	Os11g0222000	0.514851	0.470889	0.318989	0.0562125	-0.0712614	0.101313		0.576388	-0.0399962	0.0144454	-0.00595479	-0.0105019	Protein kinase family protein.
9629.m00554	TKL	IRAK	CrRLK1L-1	Os01g06280	Os01g0155500	0.0621306	0.0258691	0.943029	0.528141	0.72099	0.73072	0.0597891	0.0255876	1.21872	1.42408	2.06909	1.57063	Resistance protein candidate (Fragment).
9629.m05510	TKL	IRAK	CrRLK1L-1	Os01g56330	Os01g0769700	0.0541274	0.0178956	-1.07094	-0.774435	-0.693387	-0.846254	0.0423623	0.00809866	-0.906084	-1.17997	-1.22662	-1.10422	LpimPth4.
9631.m00239	TKL	IRAK	CrRLK1L-1	Os03g03280	Os03g0124200	0.131268	0.0899615	-0.16635	-0.404188	-0.601702	-0.390747	0.0445061	0.00990891	0.995036	1.26014	1.41534	1.22351	Pto-like serine/threonine kinase.
9631.m01698	TKL	IRAK	CrRLK1L-1	Os03g17300	Os03g0281500	0.0678943	0.0313763	1.91069	1.71974	0.992865	1.5411	0.0574119	0.0233908	0.668889	0.391698	0.49652	0.519036	LpimPth3.
9631.m02151	TKL	IRAK	CrRLK1L-1	Os03g21540	Os03g0333200	0.071754	0.0350038	0.188735	0.370126	0.263016	0.273959		0.483801	-0.015912	0.125667	0.00354296	0.0377661	Resistance protein candidate (Fragment).
9631.m05382	TKL	IRAK	CrRLK1L-1	Os03g55210
9632.m05124	TKL	IRAK	CrRLK1L-1	Os04g52860	Os04g0619600	0.169281	0.126086	-0.709825	-0.187708	-0.307181	-0.401572	0.0402961	0.00591226	-0.729725	-0.940468	-0.916321	-0.862171	Resistance protein candidate (Fragment).
9633.m00622	TKL	IRAK	CrRLK1L-1	Os05g06990	Os05g0162500		0.54694	0.209684	-0.225996	-0.349254	-0.121855		0.145468	0.362843	0.895661	0.203036	0.48718	Hypothetical protein.
9633.m01831	TKL	IRAK	CrRLK1L-1	Os05g20150	Os05g0280700		0.710081	-0.0450205	-0.212961	0.559406	0.100475		0.229591	0.787412	0.224766	0.0865958	0.366258	Resistance protein candidate (Fragment).
9633.m02281	TKL	IRAK	CrRLK1L-1	Os05g25350	Os05g0317700		0.0899337	0.838381	1.61602	0.537961	0.997453	0.0554968	0.0215024	-0.444095	-0.409004	-0.648255	-0.500451	Resistance protein candidate (Fragment).
9633.m02283	TKL	IRAK	CrRLK1L-1	Os05g25370	Os05g0317900		0.243686	0.180164	0.209475	-0.02609	0.121183		0.346422	-0.132119	-0.190529	0.053328	-0.0897735	Resistance protein candidate (Fragment).
9633.m02291	TKL	IRAK	CrRLK1L-1	Os05g25450	Os05g0318700	0.0647018	0.0283209	2.21498	1.23959	1.55674	1.67044	0.0678939	0.0330843	1.07912	1.74703	2.13576	1.65397	Resistance protein candidate (Fragment).
9634.m00267	TKL	IRAK	CrRLK1L-1	Os06g03610
9634.m02243	TKL	IRAK	CrRLK1L-1	Os06g22810	Os06g0334300	0.0399925	0.00268997	-0.679452	-0.776952	-0.657889	-0.704764	0.0367221	0.00250655	-0.655199	-0.770808	-0.757391	-0.727799	Receptor-like protein kinase.
9635.m00473	TKL	IRAK	CrRLK1L-1	Os07g05370	Os07g0147600	0.0644158	0.0280784	-0.797672	-1.4613	-1.10202	-1.12033	0.044755	0.0101973	-0.960572	-0.979164	-1.29906	-1.0796	Protein kinase domain containing protein.
9638.m03516	TKL	IRAK	CrRLK1L-1	Os10g39010	Os10g0534500	0.0485598	0.0122225	1.68904	1.24839	1.20743	1.38162	0.0399044	0.00534824	1.18004	1.41551	1.52087	1.37214	Protein kinase domain containing protein.
13101.m01648	TKL	IRAK	CrRLK1L-1	Os01g14926	Os01g0253000		0.645299	0.200159	-0.476578	-0.0422025	-0.106207		0.112465	-0.864679	-0.173224	-0.909082	-0.648995	Resistance protein candidate (Fragment).
13105.m02605	TKL	IRAK	CrRLK1L-1	Os05g25430	Os05g0318600		0.62788	0.222647	-0.0800005	0.00997449	0.0508736		0.552114	-0.0801398	-0.200148	1.31088	0.343529	Protein kinase domain containing protein.
9634.m03304	TKL	IRAK	DUF26	Os06g34960	Os06g0541600	0.0401837	0.00290978	0.245575	0.257154	0.293209	0.265313		0.815858	0.458785	-0.44102	0.194471	0.0707452	Protein kinase family protein.
9635.m02031	TKL	IRAK	DUF26	Os07g20610
13107.m03576	TKL	IRAK	DUF26	Os07g35004	Os07g0534700		0.266961	0.046908	0.0889525	0.451757	0.195873		0.130781	-0.219999	-1.04565	-1.46817	-0.911273	Protein kinase family protein.
13107.m03591	TKL	IRAK	DUF26	Os07g35140	Os07g0535800	0.0667382	0.0303473	2.5684	1.57508	3.0144	2.38596		0.0173914	0.360691	0.462029	0.576446	0.466389	Protein kinase domain containing protein.
9629.m02564	TKL	IRAK	DUF26-1h_AtRLK4_like	Os01g26390	Os01g0366300		0.166055	2.03539	0.438144	0.698569	1.05737		0.0149072	1.72324	1.43557	1.11428	1.42436	ARK3 product/receptor-like serine/threonine protein kinase ARK3.
9633.m03875	TKL	IRAK	DUF26-Ia	Os05g41370	Os05g0493100	0.0877803	0.0500135	2.17394	1.02422	1.28865	1.4956	0.0889445	0.0519748	1.61159	0.932877	2.24523	1.59656	KI domain interacting kinase 1.
9635.m02971	TKL	IRAK	DUF26-Ia	Os07g30410	Os07g0487300		0.219942	0.206504	0.22531	-0.0181522	0.137888		0.516535	-0.094374	-0.173517	0.0871167	-0.0602581	Protein kinase family protein.
9635.m02984	TKL	IRAK	DUF26-Ia	Os07g30510
9635.m03456	TKL	IRAK	DUF26-Ia	Os07g35010
9638.m00382	TKL	IRAK	DUF26-Ia	Os10g04720	Os10g0136400		0.143088	-0.528165	-0.401642	-0.0588876	-0.329565		0.923012	-0.829196	0.564041	0.130304	-0.0449505	Serine/threonine kinase.
9638.m00383	TKL	IRAK	DUF26-Ia	Os10g04730	Os10g0136500		0.242133	0.151474	0.207726	-0.020643	0.112852		0.436507	-0.0901795	-0.208394	0.0673979	-0.0770585	Protein kinase domain containing protein.
9639.m03532	TKL	IRAK	DUF26-Ia	Os11g38850	Os11g0601500		0.682701	0.204061	-0.102641	0.0248566	0.0420921		0.562833	-0.0649111	-0.158849	0.0803024	-0.0478193	Protein kinase family protein.
9635.m03493	TKL	IRAK	DUF26-Ic	Os07g35370	Os07g0538200	0.0562482	0.0201993	1.46161	1.71665	1.02427	1.40084	0.0415416	0.00732856	1.89258	2.3542	2.55066	2.26581	Protein kinase domain containing protein.
9630.m02590	TKL	IRAK	DUF26-Ic	Os02g27310
9632.m01083	TKL	IRAK	DUF26-Ic	Os04g12080	Os04g0197200		0.140586	-1.81307	-0.54701	-0.594602	-0.984894	0.0919142	0.0545918	-0.509201	-1.09108	-1.29376	-0.964681	Protein kinase domain containing protein.
9632.m01093	TKL	IRAK	DUF26-Ic	Os04g12180
9635.m03481	TKL	IRAK	DUF26-Ic	Os07g35260	Os07g0537000		0.183778	1.511	1.74608	0.00739193	1.08816		0.223828	1.82383	1.6475	-0.160177	1.10372	Receptor protein kinase.
9635.m03483	TKL	IRAK	DUF26-Ic	Os07g35280	Os07g0537200		0.106609	0.597445	2.90236	2.58441	2.02807		0.0185019	3.35866	2.06608	3.04879	2.82451	Serine/threonine protein kinase family protein.
9635.m03484	TKL	IRAK	DUF26-Ic	Os07g35290	Os07g0537300		0.0255188	1.84468	1.02689	1.61761	1.4964		0.00502222	0.773874	0.656781	0.841161	0.757272	Protein of unknown function DUF26 domain containing protein.
9635.m03485	TKL	IRAK	DUF26-Ic	Os07g35300	Os07g0537400	0.0541076	0.0178761	1.9764	1.34974	1.33878	1.55497	0.0484624	0.014106	0.625414	0.460528	0.703435	0.596459	Serine/threonine kinase receptor precursor.
9635.m03486	TKL	IRAK	DUF26-Ic	Os07g35310	Os07g0537500	0.08121	0.0441154	1.93293	1.01191	1.10215	1.349		0.124073	0.15517	0.931865	0.670631	0.585889	Protein kinase domain containing protein.
9635.m03488	TKL	IRAK	DUF26-Ic	Os07g35330	Os07g0537600	0.040569	0.0033744	1.53871	1.31363	1.28459	1.37897		0.0871065	0.327415	1.21715	0.976912	0.840494	Protein of unknown function DUF26 domain containing protein.
9635.m03489	TKL	IRAK	DUF26-Ic	Os07g35340	Os07g0537900		0.0517929	1.72819	0.702208	1.45783	1.29608	0.0546268	0.0206332	1.38534	0.827439	1.09895	1.10391	SRK3 gene.
9635.m03494	TKL	IRAK	DUF26-Ic	Os07g35380	Os07g0538300		0.0832427	1.98301	0.614991	1.25055	1.28285	0.0474799	0.0128965	2.11864	2.23367	1.51118	1.9545	Serine/threonine kinase receptor-like protein.
9635.m03495	TKL	IRAK	DUF26-Ic	Os07g35390	Os07g0538400		0.184925	0.275009	0.221973	0.00195927	0.166314		0.275171	-0.0895316	-0.223909	0.0104144	-0.101009	Receptor-like protein kinase 4.
9635.m03497	TKL	IRAK	DUF26-Ic	Os07g35410	Os07g0538700		0.201802	0.343261	0.301328	-0.0128637	0.210575		0.642949	0.72954	0.500366	-0.576798	0.217703	Protein kinase family protein.
9635.m03511	TKL	IRAK	DUF26-Ic	Os07g35540	Os07g0539700		0.886985	0.379559	-0.662602	0.131371	-0.0505572		0.274901	0.546239	-0.0980801	0.446094	0.298084	Serine/threonine protein kinase family protein.
9635.m03516	TKL	IRAK	DUF26-Ic	Os07g35580	Os07g0540100	0.0866881	0.0489579	0.850905	0.81411	0.366724	0.677246	0.0357497	0.00150925	1.67534	1.58684	1.81299	1.69172	Receptor protein kinase.
9635.m03523	TKL	IRAK	DUF26-Ic	Os07g35650	Os07g0540800		0.000136	3.39128	3.26434	3.29147	3.3157		0.0743248	0.905279	2.47002	1.41071	1.59534	Serine/threonine protein kinase family protein.
9635.m03524	TKL	IRAK	DUF26-Ic	Os07g35660	Os07g0541000	0.0538407	0.0175912	2.22136	2.02369	1.38535	1.8768	0.0723682	0.037006	0.971632	1.59643	2.01097	1.52635	Receptor protein kinase.
9635.m03526	TKL	IRAK	DUF26-Ic	Os07g35680	Os07g0541200		0.0475703	1.91774	0.973779	1.07527	1.32226	0.0626477	0.0282767	0.696048	0.757153	1.17509	0.876096	Protein kinase family protein.
9635.m03527	TKL	IRAK	DUF26-Ic	Os07g35690	Os07g0541400	0.04917	0.0129409	4.18162	3.24521	2.85472	3.42718	0.0748388	0.039189	0.794232	1.3511	1.68839	1.27791	Receptor protein kinase.
9635.m03528	TKL	IRAK	DUF26-Ic	Os07g35700	Os07g0541500		0.313564	2.3672	1.17167	-0.368163	1.0569	0.0591628	0.0249472	3.41208	1.90894	2.86275	2.72792	KI domain interacting kinase 1.
9635.m03530	TKL	IRAK	DUF26-Ic	Os07g35730	Os07g0541700		0.000414	0.220812	0.231817	0.216588	0.223073		0.742368	-0.116965	-0.119071	0.450356	0.0714402	Receptor-like protein kinase 5.
9635.m04367	TKL	IRAK	DUF26-Ic	Os07g43560	Os07g0628700		0.78667	0.20695	-0.112248	-0.211688	-0.0389951		0.0338805	-0.0939149	-0.182834	-0.175262	-0.15067	Receptor protein kinase.
9635.m04368	TKL	IRAK	DUF26-Ic	Os07g43570	Os07g0628900		0.00560907	0.269143	0.277562	0.216422	0.254376		0.984487	-1.25316	1.21191	0.0881529	0.0156335	KI domain interacting kinase 1.
9638.m01489	TKL	IRAK	DUF26-Ic	Os10g17950
9638.m01490	TKL	IRAK	DUF26-Ic	Os10g17960
9638.m01519	TKL	IRAK	DUF26-Ic	Os10g18260	Os10g0329700		0.631291	-0.241203	0.291144	0.23402	0.0946535		0.252956	0.100994	0.132128	0.708362	0.313828	Serine/threonine protein kinase family protein.
9639.m03122	TKL	IRAK	DUF26-Ic	Os11g34610
13111.m03363	TKL	IRAK	DUF26-Ic	Os11g34624	Os11g0549300		0.313197	-0.836324	-1.7408	0.259134	-0.772662		0.858445	0.386095	-0.736269	0.143334	-0.0689467	KI domain interacting kinase 1.
9635.m03535	TKL	IRAK	DUF26-Id	Os07g35770
9635.m03662	TKL	IRAK	DUF26-Id	Os07g36980
9632.m05258	TKL	IRAK	DUF26-Id	Os04g54130	Os04g0633900		0.0476644	-0.517674	-0.625114	-1.06205	-0.734944		0.0465088	0.591122	0.261547	0.562986	0.471885	S-locus glycoprotein family protein.
9635.m03531	TKL	IRAK	DUF26-Id	Os07g35740	Os07g0541800		0.825812	0.355284	-0.18598	-0.325044	-0.0519134		0.0505942	1.03598	0.688059	1.57154	1.09853	KI domain interacting kinase 1.
9635.m03532	TKL	IRAK	DUF26-Id	Os07g35750	Os07g0541900		0.679623	0.199869	-0.315628	-0.098655	-0.0714715		0.352193	-1.1348	-0.232546	0.0655241	-0.433942	Protein kinase domain containing protein.
9635.m03537	TKL	IRAK	DUF26-Id	Os07g35790	Os07g0542400		0.259542	0.183245	0.348808	-0.0256574	0.168798		0.428432	-0.0830479	-0.927343	0.0848426	-0.308516	Protein kinase domain containing protein.
9635.m03539	TKL	IRAK	DUF26-Id	Os07g35810	Os07g0542600		0.0438715	0.429904	0.942398	0.676771	0.683024	0.0632993	0.0289301	0.678369	0.363443	0.612196	0.551336	Protein kinase family protein.
9629.m03690	TKL	IRAK	DUF26-Ie	Os01g38840
9629.m03696	TKL	IRAK	DUF26-Ie	Os01g38900
9629.m03474	TKL	IRAK	DUF26-If	Os01g36790	Os01g0548600	0.039764	0.00236465	3.08939	2.82322	3.34385	3.08549		0.0015601	1.27612	1.1558	1.12167	1.18453	Protein kinase domain containing protein.
9633.m00320	TKL	IRAK	DUF26-If	Os05g03920	Os05g0130100		0.0360274	0.21701	0.223624	0.112534	0.184389		0.591132	-0.06384	-0.152536	0.0847795	-0.0438654	Protein of unknown function DUF26 domain containing protein.
9638.m03008	TKL	IRAK	DUF26-If	Os10g34220	Os10g0483400		0.119423	-0.0709876	-0.169519	-0.0499792	-0.0968288	0.0992337	0.0612902	0.179829	0.492834	0.397692	0.356785	Protein kinase domain containing protein.
13109.m02309	TKL	IRAK	DUF26-If	Os09g24330	Os09g0408800		0.395154	-0.0658381	-0.612934	0.0320797	-0.215564		0.0459226	-0.641371	-0.693651	-1.23667	-0.857231	Protein kinase family protein.
13111.m02698	TKL	IRAK	DUF26-If	Os11g28104	Os11g0470200		0.1537	0.727376	1.21421	0.143858	0.695147		0.00430684	1.43512	1.20838	1.5123	1.38527	Protein kinase domain containing protein.
9629.m03444	TKL	IRAK	DUF26-Ih	Os01g36500	Os01g0545500		0.00374033	0.628448	0.595796	0.728498	0.650914	0.0642718	0.0297707	-1.74328	-3.30225	-2.6257	-2.55708	(No Hit)
9634.m04625	TKL	IRAK	DUF26-Ih	Os06g47470	Os06g0689600		0.0108786	0.255243	0.261746	0.184899	0.233962		0.5703	-0.0803456	-0.151388	0.0882571	-0.0478256	Protein kinase domain containing protein.
9639.m04236	TKL	IRAK	DUF26-Ih	Os11g45540	Os11g0681400		0.211388	0.760396	1.32945	0.00212174	0.697323		0.374302	0.821218	-0.153423	0.290914	0.31957	SWIM Zn-finger domain containing protein.
9634.m04630	TKL	IRAK	DUF26-Ih	Os06g47530	Os06g0690200	0.050057	0.0136399	2.18293	1.63487	1.49867	1.77216	0.0526376	0.0187328	0.956307	1.52243	1.49106	1.32327	Protein kinase domain containing protein.
9635.m01265	TKL	IRAK	DUF26-Ih	Os07g12850
9635.m03453	TKL	IRAK	DUF26-Ih	Os07g34980	Os07g0534500		0.542673	0.192312	-1.19603	0.0435375	-0.320059		0.421989	-0.0669821	0.602728	0.0761552	0.203967	Protein kinase domain containing protein.
9635.m04760	TKL	IRAK	DUF26-Ih	Os07g47230
9629.m03307	TKL	IRAK	DUF26-Ih_AtRLK4_like	Os01g35160	Os01g0535400		0.0540548	-0.456701	-0.355509	-0.181655	-0.331288		0.235835	-0.0530181	-0.354221	-0.0779052	-0.161715	Protein kinase domain containing protein.
9629.m04969	TKL	IRAK	Extensin	Os01g51290	Os01g0709500	0.0414577	0.00514152	-0.290854	-0.304976	-0.366066	-0.320632		0.149967	-0.0219603	-0.242133	-0.260091	-0.174728	Serine/threonine-protein kinase PBS1 (EC 2.7.1.37) (AvrPphB susceptible protein 1).
9630.m05673	TKL	IRAK	Extensin	Os02g57080	Os02g0815900	0.04369	0.00721311	-0.282041	-0.209132	-0.250295	-0.247156		0.477036	0.135241	-0.0534287	0.0610343	0.0476157	Protein kinase domain containing protein.
9632.m04117	TKL	IRAK	Extensin	Os04g43020	Os04g0509000		0.166917	0.160119	0.220281	0.012999	0.131133		0.323736	-0.775706	-0.28286	0.0861852	-0.324127	Protein kinase domain containing protein.
9633.m01043	TKL	IRAK	Extensin	Os05g11750	Os05g0207700	0.0463259	0.00988993	-1.19218	-0.895866	-0.891482	-0.993175		0.929433	0.322943	-0.272763	-0.103369	-0.0177298	Serine/threonine-protein kinase PBS1 (EC 2.7.1.37) (AvrPphB susceptible protein 1).
9633.m03039	TKL	IRAK	Extensin	Os05g33080	Os05g0398800	0.0735446	0.0367643	-1.26744	-0.782159	-1.61207	-1.22055		0.333566	0.0230667	-0.0885725	-0.33185	-0.132452	Protein kinase domain containing protein.
13101.m01650	TKL	IRAK	Extensin	Os01g14932	Os01g0253100	0.179023	0.135443	-0.0636902	-0.0683842	-0.204185	-0.112086	0.0402373	0.00587854	0.303166	0.233023	0.285941	0.274043	Pto kinase interactor 1.
9631.m05492	TKL	IRAK	L-LEC	Os03g56180	Os03g0772700
9632.m00093	TKL	IRAK	L-LEC	Os04g01890	Os04g0109400
9632.m00469	TKL	IRAK	L-LEC	Os04g05580	Os04g0141400		0.212982	0.391748	0.404513	-0.0277195	0.256181		0.103874	1.19655	0.516524	0.405387	0.706153	Legume lectin, beta domain containing protein.
9633.m00270	TKL	IRAK	L-LEC	Os05g03450	Os05g0125200		0.014194	-1.39838	-1.12944	-1.71925	-1.41569		0.0711342	-0.158102	-0.0580827	-0.177544	-0.131243	Protein kinase domain containing protein.
9635.m01588	TKL	IRAK	L-LEC	Os07g15930	Os07g0262600		0.302757	0.243008	0.169845	-0.049792	0.12102		0.975877	-0.0825772	-0.320809	0.425931	0.00751516	Protein kinase family protein.
9635.m01589	TKL	IRAK	L-LEC	Os07g15940	Os07g0262800	0.0497901	0.0133862	0.631424	0.472323	0.713509	0.605752		0.0130367	0.95009	0.699657	0.668589	0.772779	Resistance protein candidate (Fragment).
9636.m00211	TKL	IRAK	L-LEC	Os08g03040	(Os08g0124633)
9637.m01178	TKL	IRAK	L-LEC	Os09g14660	Os09g0315600		0.157389	0.16434	0.166062	0.010946	0.113783		0.241279	-0.43056	-0.490435	0.059773	-0.287074	Protein kinase family protein.
9637.m01394	TKL	IRAK	L-LEC	Os09g16590	Os09g0335400
9640.m03061	TKL	IRAK	L-LEC	Os12g31610	Os12g0500400		0.249742	0.2073	0.205216	-0.0312865	0.127077		0.35201	-0.12028	-0.178567	0.0506177	-0.0827431	Protein kinase domain containing protein.
13103.m06122	TKL	IRAK	L-LEC	Os03g56160	Os03g0772600	0.0750666	0.0382102	2.97088	2.66224	1.42185	2.35166	0.0722775	0.0369346	2.54443	2.33581	4.23269	3.03764	Protein kinase family protein.
13104.m00099	TKL	IRAK	L-LEC	Os04g01860
13104.m00100	TKL	IRAK	L-LEC	Os04g01874	Os04g0109100	0.0584677	0.0221793	0.657124	0.607025	0.96724	0.743796	0.0461163	0.0114847	1.03698	0.892712	0.708485	0.879392	Protein kinase domain containing protein.
13104.m00279	TKL	IRAK	L-LEC	Os04g03579	Os04g0125700		0.0433907	-1.04116	-1.02278	-0.483531	-0.849156	0.0385081	0.00395834	2.71724	2.27607	2.80698	2.6001	Legume lectin, beta domain containing protein.
13104.m00389	TKL	IRAK	L-LEC	Os04g04670
13104.m00530	TKL	IRAK	L-LEC	Os04g06090
13104.m00541	TKL	IRAK	L-LEC	Os04g06210
13104.m00544	TKL	IRAK	L-LEC	Os04g06244
13108.m00246	TKL	IRAK	L-LEC	Os08g02996	Os08g0124000	0.0406883	0.00400458	1.60309	1.30771	1.36477	1.42519	0.0991331	0.0612048	0.452104	0.207073	0.235489	0.298222	Resistance protein candidate (Fragment).
13108.m00248	TKL	IRAK	L-LEC	Os08g03002	Os08g0124100		0.104961	-0.821244	-0.40309	-1.50184	-0.908725	0.0333318	0.000434805	1.35964	1.40915	1.31089	1.3599	Resistance protein candidate (Fragment).
13108.m00255	TKL	IRAK	L-LEC	Os08g03070	Os08g0124700	0.039604	0.0019059	0.776202	0.892006	0.882906	0.850371	0.0432116	0.00871084	0.563286	0.693698	0.783371	0.680118	Resistance protein candidate (Fragment).
13109.m01629	TKL	IRAK	L-LEC	Os09g17010
13112.m04322	TKL	IRAK	L-LEC	Os12g41410
9632.m02040	TKL	IRAK	L-LEC	Os04g22120
9637.m01390	TKL	IRAK	L-LEC	Os09g16540	Os09g0334800		0.135549	0.106915	0.179867	0.432231	0.239671		0.874906	0.196926	-0.318877	0.0402793	-0.0272238	Protein kinase domain containing protein.
9637.m01434	TKL	IRAK	L-LEC	Os09g16950	Os09g0339000		0.89889	0.493691	-0.653317	0.0161901	-0.047812		0.855877	0.055513	-0.199065	0.0875273	-0.0186748	Protein kinase domain containing protein.
9640.m02587	TKL	IRAK	L-LEC	Os12g26940	Os12g0454800	0.269109	0.223259	-0.193572	-0.0529327	-0.582986	-0.276497	0.0980281	0.060213	0.472773	1.17538	1.25785	0.968667	Histidine kinase.
9629.m05592	TKL	IRAK	L-LEC	Os01g57100	Os01g0779300	0.122184	0.0813963	-0.345202	-0.381638	-0.83856	-0.5218		0.0712146	-0.506874	-0.184452	-0.307482	-0.332936	Protein kinase domain containing protein.
9630.m00544	TKL	IRAK	L-LEC	Os02g06160
9630.m01864	TKL	IRAK	L-LEC	Os02g19530
9630.m01866	TKL	IRAK	L-LEC	Os02g19550	Os02g0298200		0.180231	2.76871	2.63497	0.0234173	1.80903		0.00666883	2.5258	2.27089	2.99887	2.59852	Protein kinase family protein.
9630.m02460	TKL	IRAK	L-LEC	Os02g26160	Os02g0459600		0.690791	-0.0636147	0.215909	-0.0306346	0.0405531		0.833656	-0.0830705	0.77202	-1.06981	-0.126953	Legume lectin, beta domain containing protein.
9630.m04102	TKL	IRAK	L-LEC	Os02g42780	Os02g0640500		0.978103	-0.468046	0.0100269	0.433812	-0.00806901		0.27421	-0.00365591	0.346427	1.06447	0.469081	Resistance protein candidate (Fragment).
9630.m04698	TKL	IRAK	L-LEC	Os02g48200	Os02g0712600	0.805856	0.780937	-0.325059	0.246777	0.262375	0.0613642	0.0591825	0.0249875	0.491631	0.618205	0.851241	0.653692	Legume lectin, beta domain containing protein.
9630.m04699	TKL	IRAK	L-LEC	Os02g48210	Os02g0712700	0.0347431	0.000196	1.36553	1.37417	1.4277	1.38913		0.825204	-0.0554295	-0.141921	0.135599	-0.0205837	Legume lectin, beta domain containing protein.
9630.m05586	TKL	IRAK	L-LEC	Os02g56310	Os02g0807000	0.948356	0.940258	0.0316447	0.175922	-0.238399	-0.0102775		0.0627597	0.433893	1.21035	0.995006	0.879749	Phosphoenolpyruvate carboxylase kinase.
9631.m01470	TKL	IRAK	L-LEC	Os03g15250	Os03g0258000		0.226088	0.172981	0.212623	-0.0174417	0.122721		0.364094	-0.134892	-0.195005	0.0603961	-0.0898338	Resistance protein candidate (Fragment).
9631.m05991	TKL	IRAK	L-LEC	Os03g60810	Os03g0823000	0.0508628	0.0145299	0.270726	0.308372	0.404963	0.32802	0.038285	0.00332476	-0.608353	-0.598371	-0.714055	-0.640259	Resistance protein candidate (Fragment).
9632.m00244	TKL	IRAK	L-LEC	Os04g03370
9632.m00260	TKL	IRAK	L-LEC	Os04g03530
9632.m00390	TKL	IRAK	L-LEC	Os04g04800
9632.m00458	TKL	IRAK	L-LEC	Os04g05470	Os04g0140400	0.065232	0.0287873	-0.528133	-0.868642	-0.538193	-0.644989		0.163457	0.0895901	0.226958	0.533596	0.283381	Legume lectin, beta domain containing protein.
9632.m00467	TKL	IRAK	L-LEC	Os04g05560	Os04g0141200		0.422316	0.191231	0.937035	-0.158337	0.32331	0.0826328	0.046148	1.61097	1.06388	2.35087	1.67524	Legume lectin, beta domain containing protein.
9632.m04316	TKL	IRAK	L-LEC	Os04g44900	Os04g0531400	0.0478627	0.0114033	1.70369	1.26053	1.24147	1.4019	0.0522169	0.0182711	0.641995	1.00655	1.00472	0.884423	Receptor like protein kinase.
9632.m04317	TKL	IRAK	L-LEC	Os04g44910	Os04g0531500	0.054561	0.018261	1.55539	1.15962	0.984121	1.23304	0.0549166	0.0209694	0.877717	1.44277	1.40828	1.24292	Protein kinase family protein.
9632.m04800	TKL	IRAK	L-LEC	Os04g49460	Os04g0584100		0.0504145	3.89925	2.39665	1.7828	2.6929	0.0493649	0.0152405	2.96323	3.36463	4.46637	3.59808	Legume lectin, alpha domain containing protein.
9633.m01194	TKL	IRAK	L-LEC	Os05g13770	Os05g0224700		0.158139	0.146844	0.206991	0.0170604	0.123632		0.435353	-0.101008	-0.435898	0.0904517	-0.148818	Protein kinase domain containing protein.
9633.m01241	TKL	IRAK	L-LEC	Os05g14220
9634.m01052	TKL	IRAK	L-LEC	Os06g10790	Os06g0210400		0.234919	-0.167275	-1.53403	-0.416889	-0.706064		0.0451013	3.04644	1.34435	2.34975	2.24685	Legume lectin, beta domain containing protein.
9634.m01423	TKL	IRAK	L-LEC	Os06g14260
9634.m01764	TKL	IRAK	L-LEC	Os06g17490	Os06g0285400	0.058916	0.022601	-1.54777	-1.08224	-0.945536	-1.19185		0.00290686	-0.699842	-0.658205	-0.789307	-0.715785	Serine/threonine-specific kinase like protein.
9634.m02185	TKL	IRAK	L-LEC	Os06g22290	Os06g0328400	0.0539204	0.0177002	3.12423	2.11006	2.14853	2.46094	0.0401548	0.00572778	1.86541	1.94526	2.37	2.06022	Legume lectin, beta domain containing protein.
9635.m00303	TKL	IRAK	L-LEC	Os07g03780	Os07g0129800	0.039604	0.00195279	5.04872	4.35882	4.91547	4.77434	0.0543016	0.020271	3.65709	2.97978	4.87628	3.83772	Protein kinase family protein.
9635.m00304	TKL	IRAK	L-LEC	Os07g03790
9635.m00306	TKL	IRAK	L-LEC	Os07g03810	Os07g0130100		0.399668	1.12921	-0.00497051	0.0511339	0.39179		0.0512033	0.621813	1.46362	1.4388	1.17474	Lectin-like receptor kinase 7;2.
9635.m00307	TKL	IRAK	L-LEC	Os07g03820	Os07g0130200		0.035434	0.426128	0.639738	0.855171	0.640346		0.0288345	1.04648	1.057	0.585129	0.896202	Protein kinase domain containing protein.
9635.m00308	TKL	IRAK	L-LEC	Os07g03830
9635.m00309	TKL	IRAK	L-LEC	Os07g03840	Os07g0130400		0.457791	0.159327	-1.47101	-0.0798943	-0.46386		0.0689719	-0.0748975	-0.216463	-0.212653	-0.168005	Protein kinase family protein.
9635.m00311	TKL	IRAK	L-LEC	Os07g03860	Os07g0130700		0.715751	0.164763	-0.526097	0.0865861	-0.0915826		0.0809634	-0.342825	-0.107895	-0.220343	-0.223688	Resistance protein candidate (Fragment).
9635.m00312	TKL	IRAK	L-LEC	Os07g03870	Os07g0130800		0.0447796	2.78954	3.19702	1.41168	2.46608		0.0113972	4.61684	3.1759	3.8186	3.87045	Lectin-like receptor kinase 7;2.
9635.m00313	TKL	IRAK	L-LEC	Os07g03880	Os07g0130900		0.213033	0.204135	0.190956	-0.0136249	0.127155		0.678975	0.29979	-0.167827	0.0621751	0.0647127	Lectin-like receptor kinase 7;2.
9635.m00314	TKL	IRAK	L-LEC	Os07g03890	Os07g0131000		0.606638	-0.632171	0.208362	-0.0301616	-0.151324		0.490058	0.236801	-1.91612	-0.0261146	-0.568479	Serine/threonine protein kinase family protein.
9635.m00315	TKL	IRAK	L-LEC	Os07g03900	Os07g0131100		0.447435	0.215198	0.169019	-0.104037	0.0933934		0.436371	-0.0775105	1.26972	0.0506259	0.414278	Protein kinase family protein.
9635.m00317	TKL	IRAK	L-LEC	Os07g03920
9635.m00318	TKL	IRAK	L-LEC	Os07g03930
9635.m00320	TKL	IRAK	L-LEC	Os07g03950
9635.m00322	TKL	IRAK	L-LEC	Os07g03970
9635.m00325	TKL	IRAK	L-LEC	Os07g04000	Os07g0132100		0.144214	0.121371	0.182018	0.0226184	0.108669		0.540591	-0.0901682	-0.148368	0.0847897	-0.0512487	Protein kinase family protein.
9635.m00326	TKL	IRAK	L-LEC	Os07g04010
9635.m00329	TKL	IRAK	L-LEC	Os07g04040	Os07g0132500		0.0859158	0.145828	0.17613	0.047946	0.123301		0.379969	-0.101886	-0.387445	0.0550545	-0.144759	Lectin-like receptor kinase 7;2.
9635.m00339	TKL	IRAK	L-LEC	Os07g04130	Os07g0133100		0.118632	0.148132	0.194521	0.0342406	0.125631		0.477924	-0.106779	-0.185218	0.0842139	-0.0692608	(No Hit)
9635.m01838	TKL	IRAK	L-LEC	Os07g18230
9635.m01839	TKL	IRAK	L-LEC	Os07g18240
9635.m03805	TKL	IRAK	L-LEC	Os07g38250	Os07g0569800	0.0633578	0.0270744	1.894	1.46117	1.0413	1.46549	0.0609078	0.0266395	1.45057	1.45172	2.32118	1.74116	Protein kinase family protein.
9635.m03866	TKL	IRAK	L-LEC	Os07g38810	Os07g0575700		0.834833	0.684319	-0.257119	-0.20964	0.0725201		0.0195814	0.685452	0.517838	0.422136	0.541808	Receptor like protein kinase.
9635.m03867	TKL	IRAK	L-LEC	Os07g38820
9635.m05024	TKL	IRAK	L-LEC	Os07g38800	Os07g0575600		0.22335	0.447989	1.5991	0.203553	0.750214		0.0429546	0.643502	1.41633	1.28692	1.11559	Resistance protein candidate (Fragment).
9636.m00208	TKL	IRAK	L-LEC	Os08g03020	Os08g0124500	0.218665	0.173815	-0.0125856	-0.526704	-0.517548	-0.352279	0.0480148	0.0134551	1.12362	1.19338	1.61532	1.31078	Resistance protein candidate (Fragment).
9636.m00216	TKL	IRAK	L-LEC	Os08g03090	Os08g0124900	0.0435604	0.00712102	0.874122	0.679002	0.897727	0.81695	0.0633876	0.0289965	0.407518	0.690515	0.440819	0.512951	Protein kinase family protein.
9636.m00218	TKL	IRAK	L-LEC	Os08g03100
9636.m00223	TKL	IRAK	L-LEC	Os08g03150
9636.m00224	TKL	IRAK	L-LEC	Os08g03160
9636.m00225	TKL	IRAK	L-LEC	Os08g03170	Os08g0125200		0.586109	0.269268	-1.03498	-0.000945	-0.255552		0.0750104	-0.369549	-1.18385	-1.04909	-0.867494	Protein kinase domain containing protein.
9636.m00233	TKL	IRAK	L-LEC	Os08g03240	Os08g0125800	0.0525831	0.0162542	0.528007	0.804173	0.596867	0.643015	0.0482839	0.0139195	0.710778	0.893941	1.08045	0.895057	Resistance protein candidate (Fragment).
9636.m04074	TKL	IRAK	L-LEC	Os08g40270	Os08g0514000	0.044143	0.0076337	1.53285	1.28438	1.7471	1.52144	0.0394908	0.00486386	0.960088	0.871102	1.10622	0.979135	Legume lectin, beta domain containing protein.
9636.m04075	TKL	IRAK	L-LEC	Os08g40280	Os08g0514100		0.0832165	0.215726	0.207824	0.494485	0.306011		0.267542	0.0539522	-0.384558	-0.267923	-0.19951	Protein kinase domain containing protein.
9637.m00536	TKL	IRAK	L-LEC	Os09g07730	Os09g0251100		0.461934	0.177404	-0.130173	0.29799	0.115074		0.00438	0.570211	0.631013	0.716556	0.63926	Protein kinase domain containing protein.
9637.m00704	TKL	IRAK	L-LEC	Os09g09500
9637.m00705	TKL	IRAK	L-LEC	Os09g09510
9638.m00307	TKL	IRAK	L-LEC	Os10g03990
9638.m00929	TKL	IRAK	L-LEC	Os10g10540
9638.m02622	TKL	IRAK	L-LEC	Os10g30530	Os10g0441900		0.034575	1.68885	0.838253	1.37476	1.30062		0.0654269	-0.072177	-0.125307	-0.193352	-0.130279	Lectin-like receptor kinase 7;2.
9638.m02623	TKL	IRAK	L-LEC	Os10g30540	Os10g0442000	0.04454	0.00802852	0.863193	0.669176	0.661821	0.731396	0.06811	0.0332486	0.372296	0.469615	0.695976	0.512629	Receptor like protein kinase.
9638.m03509	TKL	IRAK	L-LEC	Os10g38960	Os10g0533800		0.00776766	1.88242	1.42557	1.49631	1.60143		0.117522	0.177326	1.01182	0.961974	0.717039	Protein kinase family protein.
9639.m02313	TKL	IRAK	L-LEC	Os11g25860	Os11g0445300		0.0670341	-0.992237	-0.548619	-1.50827	-1.01637	0.0480387	0.0135164	0.848781	0.777284	1.13087	0.918978	Protein kinase domain containing protein.
9640.m03756	TKL	IRAK	L-LEC	Os12g38610	Os12g0574700	0.33239	0.285705	-0.241406	-0.277161	0.0581723	-0.153465	0.0423623	0.0080981	-0.634079	-0.530064	-0.727767	-0.630636	Resistance protein candidate (Fragment).
9640.m04040	TKL	IRAK	L-LEC	Os12g41270	Os12g0606000		0.0676142	-0.339383	-0.513615	-0.185193	-0.346064		0.0167631	0.435143	0.450992	0.28952	0.391885	Protein of unknown function DUF26 domain containing protein.
9640.m04064	TKL	IRAK	L-LEC	Os12g41490	Os12g0608500		0.177027	0.213975	0.232447	0.00396151	0.150128		0.031207	0.815598	0.494816	0.957048	0.75582	Protein kinase domain containing protein.
9640.m04066	TKL	IRAK	L-LEC	Os12g41510	Os12g0608700	0.117477	0.0770992	1.34662	1.01148	0.414376	0.924158	0.0529307	0.0190696	1.5436	1.11201	1.83367	1.49643	Resistance protein candidate (Fragment).
9640.m04068	TKL	IRAK	L-LEC	Os12g41530	Os12g0608900		0.0215478	0.981055	0.646095	1.09867	0.908608		0.0463151	0.171841	0.377641	0.254679	0.268054	Resistance protein candidate (Fragment).
9640.m04069	TKL	IRAK	L-LEC	Os12g41540	Os12g0609000	0.0420404	0.00571595	0.451819	0.415926	0.53581	0.467852	0.0357537	0.00182209	0.709189	0.637814	0.616715	0.654573	Resistance protein candidate (Fragment).
9629.m00158	TKL	IRAK	LRK10L-2	Os01g02460	Os01g0114900		0.308603	0.186216	1.19737	0.0699586	0.484514		0.423991	-0.0617295	0.475622	0.0696196	0.161171	Protein kinase domain containing protein.
13101.m05155	TKL	IRAK	LRK10L-2	Os01g49580	Os01g0690600		0.137091	0.19659	0.228453	0.0272601	0.150768		0.547491	-0.0830124	-0.181375	0.0921672	-0.0574068	Protein kinase family protein.
13101.m05157	TKL	IRAK	LRK10L-2	Os01g49614	Os01g0690800		0.100546	1.15815	0.34815	1.52108	1.00913		0.131081	1.41968	0.192674	1.33978	0.984044	Protein kinase domain containing protein.
13105.m05060	TKL	IRAK	LRK10L-2	Os05g47750	Os05g0550700	0.165773	0.122712	2.69959	2.00945	0.450208	1.71975	0.0717435	0.0364405	1.51776	0.910457	1.87517	1.43446	Protein kinase domain containing protein.
13108.m02540	TKL	IRAK	LRK10L-2	Os08g24770
9629.m00140	TKL	IRAK	LRK10L-2	Os01g02290	Os01g0113200		0.00497418	2.95477	2.99002	2.3836	2.77613		0.421836	0.41829	-0.348786	2.2036	0.757702	LRK14.
9629.m00141	TKL	IRAK	LRK10L-2	Os01g02300	Os01g0113300	0.0422318	0.00585317	3.77579	2.91016	3.59139	3.42578		0.14085	0.637667	0.543705	1.8756	1.01899	Receptor-like kinase ARK1AS.
9629.m00143	TKL	IRAK	LRK10L-2	Os01g02320	Os01g0113400		0.407393	-1.00584	-0.043036	0.0153917	-0.344494	0.0347547	0.00100404	-0.908398	-0.873034	-0.814314	-0.865249	Serine/threonine protein kinase (Fragment).
9629.m00147	TKL	IRAK	LRK10L-2	Os01g02350	Os01g0113700		0.0518024	1.476	1.11027	0.606303	1.06419		0.0102208	-0.249919	-0.35731	-0.305924	-0.304385	Protein kinase domain containing protein.
9629.m00148	TKL	IRAK	LRK10L-2	Os01g02360	Os01g0113800		0.0238944	2.29303	2.17185	1.32681	1.93057		0.00612865	0.881675	1.10535	0.878355	0.955127	Protein kinase family protein.
9629.m00151	TKL	IRAK	LRK10L-2	Os01g02390	Os01g0114100	0.151964	0.109813	1.28801	0.899122	0.270421	0.819185	0.0920715	0.0547597	-0.579348	-0.243607	-0.376518	-0.399824	Protein kinase family protein.
9629.m00152	TKL	IRAK	LRK10L-2	Os01g02400	Os01g0114300		0.181758	0.825763	1.12885	0.0279844	0.660866		0.6285	-0.731229	1.67718	0.241567	0.39584	LRK14.
9629.m00153	TKL	IRAK	LRK10L-2	Os01g02410	Os01g0114400		0.589255	0.138795	-0.4632	-0.019897	-0.114767		0.440063	-0.124049	-0.203715	0.0828786	-0.0816286	Protein kinase domain containing protein.
9629.m00154	TKL	IRAK	LRK10L-2	Os01g02420	Os01g0114500		0.200888	0.128118	0.185573	-0.00156434	0.104042		0.374775	-0.322495	-0.153819	0.0798431	-0.132157	Rust resistance kinase Lr10.
9629.m00155	TKL	IRAK	LRK10L-2	Os01g02430	Os01g0114600		0.915095	-0.772097	1.01544	-0.0555721	0.0625908		0.635548	-0.206539	0.729521	-0.0435823	0.1598	Receptor-like kinase ARK1AS (Fragment).
9629.m00156	TKL	IRAK	LRK10L-2	Os01g02440	Os01g0114700		0.958802	0.179975	-0.123973	-0.0401466	0.00528516		0.289123	-0.268747	-0.201094	0.0516872	-0.139385	LRK33.
9629.m00167	TKL	IRAK	LRK10L-2	Os01g02550
9629.m00168	TKL	IRAK	LRK10L-2	Os01g02560	Os01g0115600		0.280295	-0.384742	-1.40343	-0.0261384	-0.60477		0.200463	-0.136532	-0.199271	-0.733053	-0.356285	LRK14.
9629.m00169	TKL	IRAK	LRK10L-2	Os01g02570	Os01g0115700		0.0521597	0.866648	0.558776	1.30461	0.91001		0.131837	0.885928	0.843557	0.118618	0.616035	Protein kinase family protein.
9629.m00170	TKL	IRAK	LRK10L-2	Os01g02580
9629.m00172	TKL	IRAK	LRK10L-2	Os01g02600	Os01g0115900		0.985242	-0.958901	0.958799	0.0347761	0.0115579		0.058837	1.56122	1.04097	0.618615	1.0736	Protein kinase domain containing protein.
9629.m00173	TKL	IRAK	LRK10L-2	Os01g02610	Os01g0116000		0.0671175	0.444071	1.21986	1.26616	0.976697		0.889857	0.704947	-0.0472861	-0.493274	0.0547957	Protein kinase domain containing protein.
9629.m00180	TKL	IRAK	LRK10L-2	Os01g02680	Os01g0116200		0.141764	0.191638	0.200054	0.0213384	0.137677		0.124899	-0.0688718	-0.193092	-0.340627	-0.200864	Protein kinase domain containing protein.
9629.m00181	TKL	IRAK	LRK10L-2	Os01g02690	Os01g0116300		0.297979	0.93247	0.217022	0.0147734	0.388088		0.648379	-0.0721185	-0.198849	0.739266	0.1561	(No Hit)
9629.m00185	TKL	IRAK	LRK10L-2	Os01g02730
9629.m00187	TKL	IRAK	LRK10L-2	Os01g02750	Os01g0116900		0.319872	0.213067	1.13369	0.0122075	0.452989		0.440127	-0.104325	1.04499	0.0807349	0.340465	Protein kinase domain containing protein.
9629.m00188	TKL	IRAK	LRK10L-2	Os01g02760	Os01g0117000		0.302365	-0.973151	-0.194665	-0.0319992	-0.399938		0.0403428	2.51467	2.68675	1.26858	2.15667	Protein kinase domain containing protein.
9629.m00189	TKL	IRAK	LRK10L-2	Os01g02770	Os01g0117100		0.655672	0.17341	0.0172584	-0.0770349	0.0378777		0.936911	-0.0739632	1.20653	-1.32886	-0.0654325	LRK14.
9629.m00190	TKL	IRAK	LRK10L-2	Os01g02780	Os01g0117200		0.76195	0.259434	-0.762353	0.164067	-0.112951		0.615928	-0.0657443	-0.145485	0.089481	-0.0405828	ARK protein (Fragment).
9629.m00191	TKL	IRAK	LRK10L-2	Os01g02790	Os01g0117300		0.479498	0.176643	-2.06884	0.0201905	-0.624003		0.464051	-0.07903	-0.17515	0.0656743	-0.0628353	Protein kinase domain containing protein.
9629.m00192	TKL	IRAK	LRK10L-2	Os01g02800	Os01g0117400		0.330421	-0.933738	-0.104212	-0.0534323	-0.363794		0.0673909	3.69984	1.56686	1.94178	2.40283	Protein kinase domain containing protein.
9629.m00193	TKL	IRAK	LRK10L-2	Os01g02810	Os01g0117500		0.216544	0.973832	2.68307	0.228809	1.29524		0.378546	0.595864	0.162679	-0.0871081	0.223811	LRK14.
9629.m00195	TKL	IRAK	LRK10L-2	Os01g02830	Os01g0117600		0.528728	0.225644	-1.38382	0.0136382	-0.381514		0.155559	1.25244	0.0880102	1.1368	0.825751	Protein kinase domain containing protein.
9629.m00196	TKL	IRAK	LRK10L-2	Os01g02840	Os01g0117700		0.279215	3.26675	0.716064	0.199788	1.3942		0.17909	0.211761	0.725791	1.67354	0.870363	LRK14.
9629.m00364	TKL	IRAK	LRK10L-2	Os01g04460
9629.m00366	TKL	IRAK	LRK10L-2	Os01g04480	Os01g0137200		0.104973	1.59412	0.339763	1.25702	1.06363		0.0825434	1.13324	0.751563	2.12739	1.3374	Receptor serine/threonine kinase PR5K.
9629.m00367	TKL	IRAK	LRK10L-2	Os01g04490	Os01g0137400		0.538302	0.158427	-0.945764	0.0203147	-0.255674		0.129215	-0.0595748	-0.424988	-0.373738	-0.2861	Hypothetical protein.
9629.m00370	TKL	IRAK	LRK10L-2	Os01g04520	Os01g0137500		0.604766	0.204487	-0.627664	-0.0291681	-0.150782		0.346735	-0.122731	-0.180447	0.0498849	-0.0844311	Protein kinase domain containing protein.
9629.m00373	TKL	IRAK	LRK10L-2	Os01g04550
9629.m00375	TKL	IRAK	LRK10L-2	Os01g04570	Os01g0138300		0.0673704	1.65079	1.71579	0.599665	1.32208	0.0347547	0.00108258	1.77441	1.58836	1.72762	1.6968	Protein kinase domain containing protein.
9629.m00376	TKL	IRAK	LRK10L-2	Os01g04580	Os01g0138400	0.04454	0.00804849	2.33688	1.91358	2.62608	2.29218		0.982305	0.283429	0.102273	-0.401077	-0.0051251	Receptor protein kinase-like protein.
9629.m07414	TKL	IRAK	LRK10L-2	Os01g02700	Os01g0116400		0.554715	1.06587	-0.0433096	-0.187245	0.278438		0.685716	0.0130778	0.262969	-0.665778	-0.12991	Protein kinase domain containing protein.
9632.m00847	TKL	IRAK	LRK10L-2	Os04g09770
9636.m02412	TKL	IRAK	LRK10L-2	Os08g24630
9637.m01609	TKL	IRAK	LRR-Ia	Os09g19160	Os09g0356200		0.282585	-0.522413	-1.92005	-0.0304109	-0.824291		0.22738	-0.728601	-0.519576	0.0488445	-0.399777	Protein kinase domain containing protein.
9637.m01632	TKL	IRAK	LRR-Ia	Os09g19380
13105.m04775	TKL	IRAK	LRR-Ia	Os05g45010	Os05g0525800		0.247924	-0.102629	-0.249079	0.000785	-0.116974	0.0362768	0.00206212	-1.61865	-1.81574	-1.8889	-1.77443	Protein kinase-like domain containing protein.
13109.m01724	TKL	IRAK	LRR-Ia	Os09g17890
13109.m01749	TKL	IRAK	LRR-Ia	Os09g18159	Os09g0350900		0.24822	0.183017	0.171794	-0.0261857	0.109542		0.391774	-0.0976924	-0.186418	0.054956	-0.0763847	Protein kinase domain containing protein.
13109.m01790	TKL	IRAK	LRR-Ia	Os09g18594	Os09g0355400		0.0307169	-1.06621	-0.725183	-0.587541	-0.792979		0.139585	-1.41786	-0.159005	-1.3328	-0.969888	Protein kinase domain containing protein.
13109.m01795	TKL	IRAK	LRR-Ia	Os09g19140	Os09g0356000	0.0618749	0.0255656	-2.1887	-1.5469	-1.2702	-1.6686	0.0351806	0.00128855	-2.80312	-2.85051	-3.14011	-2.93125	Protein kinase domain containing protein.
13109.m01804	TKL	IRAK	LRR-Ia	Os09g19229	Os09g0356800		0.241192	0.502529	0.0087461	1.20646	0.572577		0.539308	1.37307	-0.304325	0.0543104	0.374352	Protein kinase domain containing protein.
13109.m01821	TKL	IRAK	LRR-Ia	Os09g19390
13111.m04730	TKL	IRAK	LRR-Ia	Os11g47490
9637.m01540	TKL	IRAK	LRR-Ia	Os09g17970	Os09g0349100		0.194172	0.866997	1.29139	0.0126561	0.72368		0.21051	-0.0837427	1.28186	1.38477	0.860964	Protein kinase family protein.
9637.m01545	TKL	IRAK	LRR-Ia	Os09g18020	Os09g0349700		0.0762346	0.223853	0.456741	0.686645	0.455746		0.224409	0.190024	0.0846219	0.00486937	0.0931718	Protein kinase domain containing protein.
9637.m01547	TKL	IRAK	LRR-Ia	Os09g18030	Os09g0349800		0.67757	0.183549	-0.34182	-0.0610717	-0.0731142		0.200046	1.14524	0.106865	0.468961	0.57369	Protein kinase domain containing protein.
9637.m01568	TKL	IRAK	LRR-Ia	Os09g18230	Os09g0351700		0.152759	0.21159	0.245612	0.0193761	0.158859		0.370809	-0.099123	-1.64156	-0.0524435	-0.597707	Protein kinase family protein.
9637.m01571	TKL	IRAK	LRR-Ia	Os09g18260	Os09g0352000		0.00321998	0.601739	0.533254	0.649901	0.594965		0.603818	0.15026	-0.284052	-0.0964341	-0.0767419	Protein kinase domain containing protein.
9637.m01581	TKL	IRAK	LRR-Ia	Os09g18360	Os09g0353200		0.177953	0.147074	0.205014	0.00731203	0.1198		0.406482	-0.121685	-0.190429	0.0691616	-0.080984	Protein kinase domain containing protein.
9629.m00252	TKL	IRAK	LRR-Ia	Os01g03370
9629.m05849	TKL	IRAK	LRR-Ia	Os01g59550	Os01g0810500		0.914133	0.248006	-0.342203	0.0311713	-0.0210086		0.947356	-0.0539668	-0.0175973	0.0637789	-0.00259506	Protein kinase domain containing protein.
9629.m05850	TKL	IRAK	LRR-Ia	Os01g59560	Os01g0810600		0.397397	0.187077	0.167871	-0.0797215	0.0917421		0.864355	-0.0788867	-0.208237	0.393312	0.0353962	Protein kinase domain containing protein.
9629.m05851	TKL	IRAK	LRR-Ia	Os01g59570	Os01g0810800		0.65114	0.222923	-0.6589	0.0155675	-0.140137		0.665398	-0.0736192	-0.063205	0.0681175	-0.0229022	Receptor protein kinase-like protein.
9630.m00498	TKL	IRAK	LRR-Ia	Os02g05730	Os02g0151100	0.649465	0.612667	-0.0950446	0.36716	-0.0174078	0.0849026		0.651681	0.117316	-0.166821	-0.0834322	-0.0443125	Protein kinase domain containing protein.
9633.m01394	TKL	IRAK	LRR-Ia	Os05g15720	Os05g0246600		0.370734	0.181443	0.457264	-0.0930224	0.181895		0.415605	0.355424	-0.500438	-1.43207	-0.525693	Protein kinase domain containing protein.
9633.m04197	TKL	IRAK	LRR-Ia	Os05g44930	Os05g0524500		0.0711255	-2.05998	-1.09462	-0.827705	-1.32743	0.0423623	0.00810373	-1.56511	-1.67984	-2.09589	-1.78028	Protein kinase domain containing protein.
9633.m04198	TKL	IRAK	LRR-Ia	Os05g44940	Os05g0524600		0.0920104	0.209373	0.210314	0.0549681	0.158218		0.384738	-0.299754	-0.156509	0.0847581	-0.123835	Protein kinase domain containing protein.
9633.m04201	TKL	IRAK	LRR-Ia	Os05g44960	Os05g0525000	0.0570298	0.0208162	-2.40269	-1.69875	-1.50062	-1.86736	0.0347547	0.000932077	-2.36216	-2.25094	-2.5014	-2.3715	TMK protein precursor.
9633.m04202	TKL	IRAK	LRR-Ia	Os05g44970
9633.m04204	TKL	IRAK	LRR-Ia	Os05g44990	Os05g0525600	0.0504259	0.0139878	-1.63365	-1.07792	-1.32377	-1.34512	0.0396289	0.00514846	-2.08245	-2.22242	-2.6376	-2.31416	Protein kinase domain containing protein.
9636.m04116	TKL	IRAK	LRR-Ia	Os08g40650	Os08g0518400		0.283468	0.213028	0.599632	-0.0224169	0.263414		0.235314	-0.0940939	-1.37434	-0.451681	-0.640039	Protein kinase family protein.
9637.m00673	TKL	IRAK	LRR-Ia	Os09g09220
9637.m01534	TKL	IRAK	LRR-Ia	Os09g17910	Os09g0348600		0.161682	-0.375198	-0.886264	-0.153672	-0.471711		0.00305924	-2.86779	-2.62165	-2.36503	-2.61816	Protein kinase domain containing protein.
9637.m01544	TKL	IRAK	LRR-Ia	Os09g18010	Os09g0349600	0.0746998	0.0378397	-0.320429	-0.667869	-0.519646	-0.502648	0.0498482	0.0157227	-2.24276	-1.54897	-1.57526	-1.789	Protein kinase domain containing protein.
9637.m01597	TKL	IRAK	LRR-Ia	Os09g18530
9637.m01629	TKL	IRAK	LRR-Ia	Os09g19350
9637.m01645	TKL	IRAK	LRR-Ia	Os09g19510	Os09g0359500		0.870326	0.200376	-0.306914	0.0240368	-0.0275003		0.51294	-0.0963014	-0.18918	0.090728	-0.0649177	Protein kinase domain containing protein.
9640.m03691	TKL	IRAK	LRR-Ia	Os12g37980	Os12g0567500		0.453999	-0.0633193	0.0791368	-0.47683	-0.153671		0.0256109	-1.50432	-2.60599	-2.58887	-2.23306	(No Hit)
9636.m00365	TKL	IRAK	LRR-Ib	Os08g04420	Os08g0138700	0.0440908	0.00754447	0.819845	0.655338	0.886844	0.787342	0.0518255	0.0178224	-0.165593	-0.175197	-0.249889	-0.196893	Protein kinase family protein.
13106.m01901	TKL	IRAK	LRR-Ib	Os06g17285	Os06g0283300	0.0485924	0.0123633	0.542251	0.558307	0.384218	0.494925		0.0871874	0.140193	0.388631	0.514846	0.34789	Serine/threonine protein kinase family protein.
9635.m03785	TKL	IRAK	LRR-Ic	Os07g38070	Os07g0568100		0.681654	-0.940441	0.769068	1.06059	0.296407		0.0622063	-0.642218	-0.758651	-0.273785	-0.558218	Nodulation receptor kinase.
9639.m00021	TKL	IRAK	LRR-Ic	Os12g01200	Os12g0102500	0.04517	0.00872244	-0.639379	-0.558079	-0.769738	-0.655732	0.0476872	0.0131281	0.272901	0.322125	0.214142	0.269723	Protein kinase domain containing protein.
9640.m00020	TKL	IRAK	LRR-Ic	Os11g01200	Os11g0102900		0.260839	0.216531	0.606932	0.00154306	0.275002		0.813138	-0.594202	0.543283	-0.219145	-0.0900215	Protein kinase domain containing protein.
9629.m00695	TKL	IRAK	LRR-II	Os01g07630	Os01g0171000	0.0396273	0.00225723	-1.38968	-1.17799	-1.3007	-1.28946	0.0730594	0.037678	0.19134	0.215109	0.3537	0.253383	BRASSINOSTEROID INSENSITIVE 1-associated receptor kinase 1 precursor (EC 2.7.1.37) (BRI1-associated receptor kinase 1) (Somatic embryogenesis receptor-like kinase 3).
9630.m01310	TKL	IRAK	LRR-II	Os02g14120	Os02g0236100	0.988024	0.985934	-0.25452	0.412714	-0.145858	0.00411194	0.0367221	0.00242076	0.757946	0.797419	0.673285	0.742884	SERK1 (Fragment).
9630.m01729	TKL	IRAK	LRR-II	Os02g18320	Os02g0283800	0.161775	0.119093	-0.650437	-0.153969	-0.339346	-0.381251	0.0986783	0.0608286	-0.0572128	-0.067174	-0.0246364	-0.0496744	Receptor-like protein kinase.
9631.m04841	TKL	IRAK	LRR-II	Os03g49620	Os03g0703200		0.014453	1.12633	0.838496	0.763691	0.909507	0.038285	0.00335817	0.647691	0.66459	0.776611	0.696297	Protein kinase domain containing protein.
9632.m03631	TKL	IRAK	LRR-II	Os04g38480	Os04g0457800	0.0482148	0.0118065	0.502749	0.519802	0.360384	0.460978		0.0628051	0.206382	0.119813	0.085044	0.13708	Somatic embryogenesis receptor kinase 1.
9633.m00702	TKL	IRAK	LRR-II	Os05g07850	Os05g0170700		0.0399259	0.972562	1.83041	1.0959	1.29963		0.268854	1.24789	0.852187	-0.173816	0.642086	(No Hit)
9634.m01190	TKL	IRAK	LRR-II	Os06g12120	Os06g0225300		0.439675	0.655684	0.185003	-0.16123	0.226486	0.0749023	0.0392667	0.958433	0.472317	0.964454	0.798401	BRASSINOSTEROID INSENSITIVE 1-associated receptor kinase 1 precursor (EC 2.7.1.37) (BRI1-associated receptor kinase 1) (Somatic embryogenesis receptor-like kinase 3).
9634.m01642	TKL	IRAK	LRR-II	Os06g16330	Os06g0274500		0.0768854	-0.837515	-0.305845	-0.462893	-0.535418	0.082639	0.0461761	0.237655	0.103547	0.183662	0.174955	SERK1 (Fragment).
9636.m00717	TKL	IRAK	LRR-II	Os08g07760	Os08g0174700	0.0780721	0.041064	0.112928	0.115067	0.0548687	0.0942882	0.0673368	0.0325704	-0.395584	-0.71672	-0.763907	-0.625404	Somatic embryogenesis receptor-like kinase 2.
9636.m00730	TKL	IRAK	LRR-II	Os08g07890	Os08g0176200	0.0716066	0.0348776	-0.293335	-0.593505	-0.498207	-0.461682	0.0734735	0.0380366	1.28565	0.624144	1.20684	1.03888	Protein kinase family protein.
9636.m03449	TKL	IRAK	LRR-II	Os08g34380	Os08g0442700		0.0159886	-1.31771	-0.864287	-0.988643	-1.05688		0.00828438	-0.726471	-0.99766	-0.921825	-0.881985	Receptor-like kinase.
9639.m03591	TKL	IRAK	LRR-II	Os11g39370	Os11g0607200	0.161968	0.119269	-0.417801	-0.246027	-0.912596	-0.525475	0.0534326	0.0195022	0.292014	0.315161	0.452422	0.353199	Protein kinase domain containing protein.
9629.m00341	TKL	IRAK	LRR-III	Os01g04230	Os01g0133900	0.0428221	0.00665111	-1.2822	-0.964575	-1.18026	-1.14235	0.0494562	0.0153282	0.734569	0.481088	0.567015	0.594224	Protein kinase domain containing protein.
9629.m01202	TKL	IRAK	LRR-III	Os01g12390	Os01g0223600	0.050739	0.014439	-0.542983	-0.445384	-0.678146	-0.555504	0.0437916	0.00923253	-0.479988	-0.663475	-0.638693	-0.594052	Protein kinase domain containing protein.
9629.m03098	TKL	IRAK	LRR-III	Os01g33090	Os01g0514700		0.111913	-0.55823	-0.677198	-0.129056	-0.454828		0.330291	0.224001	-0.680103	-0.730173	-0.395425	Protein kinase domain containing protein.
9629.m04980	TKL	IRAK	LRR-III	Os01g51400	Os01g0711200		0.76958	0.150892	-0.229389	-0.0318165	-0.0367711		0.220398	-0.0938142	-0.999145	-2.31884	-1.13726	Protein kinase domain containing protein.
9629.m05927	TKL	IRAK	LRR-III	Os01g60330	Os01g0819100	0.0801695	0.0430245	-0.699737	-0.702052	-0.329667	-0.577152	0.0392164	0.00470727	-1.06219	-1.1981	-0.943578	-1.06796	Protein kinase domain containing protein.
9630.m00733	TKL	IRAK	LRR-III	Os02g07810
9630.m04231	TKL	IRAK	LRR-III	Os02g43870	Os02g0655800	0.0458182	0.00934261	-1.14742	-0.815744	-0.988619	-0.983928		0.0628123	-0.133345	-0.317236	-0.371909	-0.274163	Protein kinase domain containing protein.
9630.m05830	TKL	IRAK	LRR-III	Os02g58390	Os02g0830700	0.0578814	0.0216634	-0.751334	-0.830433	-0.488747	-0.690171	0.0748372	0.0391844	-0.437751	-0.930195	-0.741708	-0.703218	Leucine-rich repeat, plant specific containing protein.
9631.m01146	TKL	IRAK	LRR-III	Os03g12250	Os03g0223000	0.0449871	0.00836859	-1.31215	-0.949971	-1.15453	-1.13889	0.0394044	0.00482665	-0.679263	-0.828977	-0.85592	-0.788053	Atypical receptor-like kinase MARK.
9631.m01838	TKL	IRAK	LRR-III	Os03g18630	Os03g0297800	0.0422678	0.00587013	-2.03645	-1.86071	-1.55739	-1.81818	0.0673012	0.0325485	-0.72265	-1.40251	-1.05822	-1.06113	Protein kinase domain containing protein.
9631.m02031	TKL	IRAK	LRR-III	Os03g20450	Os03g0320800		0.50168	-0.713536	-0.317265	0.306685	-0.241372	0.0484649	0.014112	-0.355834	-0.537502	-0.427092	-0.440143	Protein kinase domain containing protein.
9631.m02148	TKL	IRAK	LRR-III	Os03g21510	Os03g0332900	0.0718796	0.0351437	-0.38343	-0.518081	-0.745782	-0.549098	0.0520786	0.0180924	0.669782	0.945215	1.08861	0.901204	Protein kinase domain containing protein.
9631.m04927	TKL	IRAK	LRR-III	Os03g50450	Os03g0712400		0.136928	0.189078	0.184259	0.0227977	0.132045		0.11047	0.658703	0.148441	0.765339	0.524161	Atypical receptor-like kinase MARK.
9632.m03678	TKL	IRAK	LRR-III	Os04g38910	Os04g0463000	0.0725696	0.0358418	-0.311277	-0.368635	-0.180141	-0.286684	0.0403283	0.005953	-0.731178	-0.951174	-0.903296	-0.861883	Protein kinase domain containing protein.
9632.m04462	TKL	IRAK	LRR-III	Os04g46320	Os04g0548400	0.0811159	0.0439855	-0.18141	-0.0882064	-0.114279	-0.127965	0.0345204	0.000873532	-0.487184	-0.526705	-0.537501	-0.51713	Protein kinase domain containing protein.
9632.m05414	TKL	IRAK	LRR-III	Os04g55620	Os04g0649700	0.0422066	0.00581852	-1.38993	-1.12537	-1.10176	-1.20568	0.0619565	0.0275235	-0.534853	-0.710334	-0.390802	-0.54533	Protein kinase domain containing protein.
9633.m03750	TKL	IRAK	LRR-III	Os05g40200	Os05g0480400	0.0777074	0.0407248	-0.759487	-0.695726	-0.354796	-0.603336	0.0567258	0.0227177	-0.786331	-1.36193	-1.19193	-1.1134	Protein kinase domain containing protein.
9633.m04815	TKL	IRAK	LRR-III	Os05g51070	Os05g0588300		0.972309	0.152659	0.0486244	-0.214109	-0.00427538	0.0407015	0.00630934	0.473489	0.624769	0.544385	0.547548	Protein kinase domain containing protein.
9634.m00953	TKL	IRAK	LRR-III	Os06g09860	Os06g0198900		0.458484	0.199144	0.173876	-0.105903	0.0890388		0.425359	-0.0759611	-0.215778	0.057075	-0.0782215	Protein kinase domain containing protein.
9634.m04389	TKL	IRAK	LRR-III	Os06g45240
9635.m00453	TKL	IRAK	LRR-III	Os07g05190	Os07g0145400	0.0474024	0.0108116	-2.08488	-1.46071	-1.68239	-1.74266		0.0697607	-0.415339	-1.05376	-1.25631	-0.908467	Protein kinase domain containing protein.
9635.m03848	TKL	IRAK	LRR-III	Os07g38640	Os07g0574100		0.178486	0.138955	0.191884	0.00638875	0.11241		0.222451	-1.49209	-0.427632	-0.185539	-0.701753	Protein kinase domain containing protein.
9635.m04346	TKL	IRAK	LRR-III	Os07g43350	Os07g0626500	0.146971	0.104777	-0.866386	-0.282267	-0.385453	-0.511369	0.0559347	0.0219633	-0.434318	-0.707398	-0.722474	-0.621397	Protein kinase domain containing protein.
9635.m04873	TKL	IRAK	LRR-III	Os07g48310	Os07g0681100	0.0398939	0.00241047	0.585184	0.669299	0.689149	0.647878	0.0388063	0.00445446	0.32468	0.258462	0.308106	0.297083	Atypical receptor-like kinase MARK.
9636.m04000	TKL	IRAK	LRR-III	Os08g39590	Os08g0506400	0.041894	0.00556294	-0.97873	-1.00477	-0.78558	-0.923025	0.0765891	0.0408696	-0.602109	-1.243	-0.8428	-0.89597	Protein kinase domain containing protein.
9636.m04153	TKL	IRAK	LRR-III	Os08g40990	Os08g0521200		0.486869	0.183722	-1.95358	0.0257666	-0.581363		0.203994	-0.0500662	-0.88985	-1.67032	-0.870078	Receptor-like protein kinase 1.
9636.m04596	TKL	IRAK	LRR-III	Os08g45060	Os08g0564700	0.042814	0.0065817	-0.928493	-1.1798	-1.21562	-1.10797	0.0541748	0.0201278	-0.390574	-0.638123	-0.614821	-0.54784	Protein kinase domain containing protein.
9637.m01798	TKL	IRAK	LRR-III	Os09g20970	Os09g0376600	0.116563	0.0762778	0.918082	0.678638	0.286537	0.627752	0.0838683	0.0471951	0.11136	0.241464	0.253748	0.202191	Protein kinase domain containing protein.
9637.m02020	TKL	IRAK	LRR-III	Os09g23570	Os09g0400500	0.0550388	0.0188783	2.52906	1.81583	2.98647	2.44379	0.0784248	0.0424812	1.33492	0.603809	1.07765	1.00546	Protein kinase domain containing protein.
9639.m03713	TKL	IRAK	LRR-III	Os11g40550	Os11g0620500		0.954445	0.201289	-0.201394	0.0226426	0.00751261		0.178346	1.03358	1.50746	0.0616144	0.86755	Protein kinase domain containing protein.
13101.m04344	TKL	IRAK	LRR-III	Os01g42294	Os01g0607900	0.040569	0.00376136	-0.981016	-0.974785	-0.808002	-0.921268	0.0661303	0.0315084	-0.512732	-0.968525	-0.932524	-0.804593	Protein kinase domain containing protein.
13102.m01878	TKL	IRAK	LRR-III	Os02g16790
13103.m05553	TKL	IRAK	LRR-III	Os03g51060
13105.m03970	TKL	IRAK	LRR-III	Os05g38010
13111.m00078	TKL	IRAK	LRR-III	Os11g01620	Os11g0107700	0.0549635	0.018764	-2.08284	-1.65158	-1.27918	-1.6712	0.0966408	0.0589092	-0.278602	-0.733172	-0.545422	-0.519065	Protein kinase domain containing protein.
13111.m01973	TKL	IRAK	LRR-III	Os11g19480	Os11g0300600		0.20707	-1.26202	-0.661126	-0.0340964	-0.652413		0.437473	-0.759955	0.322538	-0.506041	-0.314486	Protein kinase domain containing protein.
13111.m01974	TKL	IRAK	LRR-III	Os11g19490	Os11g0300700		0.152062	-0.568377	-0.188671	-0.149488	-0.302178		0.0127963	-0.471479	-0.669937	-0.496743	-0.546053	Protein kinase domain containing protein.
13112.m00086	TKL	IRAK	LRR-III	Os12g01700	Os12g0107700	0.0396002	0.00158742	-1.89849	-1.73492	-1.66011	-1.76451	0.0714006	0.0361247	-0.370167	-0.627712	-0.356499	-0.451459	Protein kinase domain containing protein.
13112.m01411	TKL	IRAK	LRR-III	Os12g13300	Os12g0235700		0.115172	-0.370913	-0.701848	-1.41864	-0.830466		0.000356703	-0.974221	-1.01648	-0.95347	-0.981391	Protein kinase domain containing protein.
9636.m03313	TKL	IRAK	LRR-III	Os08g33090
9638.m03092	TKL	IRAK	LRR-III	Os10g35040	Os10g0492400		0.270447	0.573209	0.962718	-0.112935	0.474331		0.0956461	0.194489	0.271037	0.572875	0.346134	(No Hit)
9634.m01788	TKL	IRAK	LRR-III-like	Os06g18000	Os06g0288100	0.108979	0.0691569	1.16252	0.524528	0.556288	0.747779		0.0705137	0.53935	0.408313	1.01185	0.65317	Receptor-like protein kinase.
13111.m02848	TKL	IRAK	LRR-III-like	Os11g29510
9634.m00350	TKL	IRAK	LRR-IV	Os06g04370	Os06g0134700	0.0477661	0.0112103	-0.861257	-1.19992	-1.22279	-1.09465		0.0812141	0.345695	0.144967	0.154669	0.21511	Protein kinase domain containing protein.
9636.m00144	TKL	IRAK	LRR-IV	Os08g02440	Os08g0117700	0.0491138	0.0128399	-2.19565	-2.11799	-1.49555	-1.9364		0.760474	0.121463	-0.204396	-0.0159282	-0.0329539	Protein kinase domain containing protein.
9631.m04965	TKL	IRAK	LRR-IX	Os03g50810	Os03g0717000	0.0381464	0.000928	-1.07466	-0.979506	-0.984725	-1.01296	0.0776536	0.0417812	-0.191382	-0.419171	-0.362286	-0.324279	TMK protein precursor.
9632.m05758	TKL	IRAK	LRR-IX	Os04g58910	Os04g0685900	0.0466938	0.0102137	-0.460863	-0.322141	-0.408868	-0.397291	0.0586491	0.0244172	0.430387	0.386458	0.243903	0.353583	Receptor-like protein kinase-like protein (Fragment).
9639.m02341	TKL	IRAK	LRR-IX	Os11g26130	Os11g0448000	0.0573397	0.0211986	-0.792218	-0.4685	-0.711161	-0.657293	0.0477439	0.0132083	-0.727242	-1.09058	-0.996943	-0.938253	Protein kinase domain containing protein.
9630.m00356	TKL	IRAK	LRR-V	Os02g04430	Os02g0136900		0.351409	0.213365	1.65478	0.00622385	0.62479		0.0334367	1.66015	3.29213	2.87281	2.60836	Protein kinase domain containing protein.
9630.m00752	TKL	IRAK	LRR-V	Os02g07960	Os02g0176100	0.0744779	0.0376253	-1.05992	-0.728458	-0.530862	-0.773079	0.0711468	0.0359133	0.160461	0.201644	0.0986834	0.153596	Protein kinase domain containing protein.
9630.m00890	TKL	IRAK	LRR-V	Os02g09740	Os02g0190500	0.288569	0.242316	-0.0407186	0.306233	0.439579	0.235031	0.0318878	9.53017e-05	-1.01746	-1.00383	-1.03808	-1.01979	Leucine-rich repeat transmembrane protein kinase 2.
9630.m05880	TKL	IRAK	LRR-V	Os02g10110	Os02g0194600		0.801071	0.202382	-0.139171	0.0217481	0.0283198		0.059863	1.26529	1.53868	2.82536	1.87644	Protein kinase domain containing protein.
9631.m00800	TKL	IRAK	LRR-V	Os03g08550	Os03g0183800	0.0556737	0.0195065	-0.278784	-0.41505	-0.460197	-0.384677	0.0522169	0.0182913	-0.202905	-0.193115	-0.291976	-0.229332	Leucine-rich repeat transmembrane protein kinase 1 (Fragment).
9631.m02769	TKL	IRAK	LRR-V	Os03g27990	Os03g0397700	0.254462	0.208844	0.317742	0.223449	-0.00876051	0.177477		0.0735232	0.243708	0.732767	0.741442	0.572639	Serine/threonine protein kinase-like protein (Strubbelig receptor family 7).
9634.m04131	TKL	IRAK	LRR-V	Os06g42800	Os06g0634500	0.040569	0.00373898	-1.20355	-0.979041	-1.05207	-1.07822		0.14551	-0.0308781	-0.228514	-0.296375	-0.185256	Protein kinase domain containing protein.
9634.m04364	TKL	IRAK	LRR-V	Os06g45020	Os06g0660800		0.936381	0.0399942	0.0512201	-0.0798684	0.00378196	0.0578611	0.0237786	-0.537535	-0.380598	-0.320049	-0.412727	Protein kinase domain containing protein.
9635.m03758	TKL	IRAK	LRR-V	Os07g37810	Os07g0565400		0.195137	0.179032	0.175942	-0.0049756	0.116666		0.416315	-0.0898562	-1.27941	0.0706659	-0.432868	Protein kinase family protein.
9637.m03295	TKL	IRAK	LRR-V	Os09g38700	Os09g0559900		0.197734	0.582594	0.933507	0.0130655	0.509722		0.0535984	-0.858886	-0.744135	-1.55779	-1.0536	Protein kinase domain containing protein.
9638.m02114	TKL	IRAK	LRR-V	Os10g25090	Os10g0389800	0.0414577	0.00514045	-0.840058	-0.728198	-0.656619	-0.741625	0.0637846	0.0293258	-0.255138	-0.407134	-0.242836	-0.301703	Protein kinase domain containing protein.
13107.m04457	TKL	IRAK	LRR-V	Os07g42626	Os07g0618400	0.214963	0.170207	-0.516706	-0.0829653	-0.91377	-0.50448	0.0870837	0.0502018	0.326354	0.683483	0.786821	0.598886	Protein kinase domain containing protein.
9629.m01044	TKL	IRAK	LRR-VI	Os01g10900	Os01g0206800		0.532298	-0.0527571	-1.13494	0.245983	-0.313903		0.0469347	-1.04131	-1.25711	-0.539691	-0.946034	Protein kinase domain containing protein.
9629.m04657	TKL	IRAK	LRR-VI	Os01g48390	Os01g0674800	0.039604	0.00207338	1.41111	1.33556	1.55845	1.43504	0.068391	0.0335041	-0.118745	-0.190271	-0.235981	-0.181666	Protein kinase domain containing protein.
9631.m01808	TKL	IRAK	LRR-VI	Os03g18370	Os03g0294800	0.150263	0.108036	-1.025	-0.248134	-0.605951	-0.62636	0.0593025	0.0250895	-0.426194	-0.758768	-0.599502	-0.594821	Protein kinase domain containing protein.
9631.m05673	TKL	IRAK	LRR-VI	Os03g57780	Os03g0791700	0.0408818	0.00429333	-0.581207	-0.46425	-0.509155	-0.518204		0.0705053	-0.0691433	-0.183071	-0.210497	-0.154237	Protein kinase domain containing protein.
9632.m05837	TKL	IRAK	LRR-VI	Os04g58700	Os04g0683600	0.040569	0.00380731	-1.3905	-1.16006	-1.16154	-1.23737		0.0844592	0.326673	0.145291	0.132877	0.201614	Receptor kinase-like protein.
9632.m05853	TKL	IRAK	LRR-VI	Os04g45170
9633.m02608	TKL	IRAK	LRR-VI	Os05g28520	Os05g0353500	0.0668646	0.0304495	-0.565155	-0.490174	-0.864313	-0.639881		0.089446	0.269866	1.0023	0.989098	0.753755	Protein kinase domain containing protein.
9633.m03666	TKL	IRAK	LRR-VI	Os05g39410	Os05g0471000	0.0367487	0.000715	1.85876	2.03948	1.9553	1.95118	0.0703228	0.0351751	0.987235	0.496675	0.723218	0.735709	Protein kinase domain containing protein.
9633.m04549	TKL	IRAK	LRR-VI	Os05g48660	Os05g0560300	0.134002	0.0925692	0.933098	0.72124	0.236013	0.630117	0.0453731	0.0107629	1.56724	2.01471	2.2639	1.94861	Protein kinase domain containing protein.
9634.m03721	TKL	IRAK	LRR-VI	Os06g38970	Os06g0589600	0.0359565	0.000411	-0.963178	-0.898084	-0.937061	-0.932775		0.0644058	0.227546	0.121022	0.0985984	0.149055	Protein kinase domain containing protein.
9635.m00665	TKL	IRAK	LRR-VI	Os07g07230	Os07g0166700		0.00245017	-1.49239	-1.6341	-1.37668	-1.50105		0.0291487	-1.07862	-1.14225	-1.81236	-1.34441	Protein kinase domain containing protein.
9635.m04980	TKL	IRAK	LRR-VI	Os07g49240	Os07g0693000	0.220627	0.17573	-0.899776	-0.235702	-0.233746	-0.456408	0.0544673	0.0204474	-0.954881	-1.32997	-1.60454	-1.29646	Protein kinase domain containing protein.
9640.m00051	TKL	IRAK	LRR-VI	Os12g01510	Os12g0105800	0.0505192	0.0141487	-0.748603	-0.520277	-0.54303	-0.60397	0.0503131	0.0163408	1.3309	1.92675	2.09007	1.78257	Protein kinase-like domain containing protein.
13111.m02059	TKL	IRAK	LRR-VI	Os11g20360	Os11g0308800		0.0148814	1.58574	1.87385	1.21048	1.55669		0.0199543	1.51917	1.62792	0.988034	1.37838	Protein kinase-like domain containing protein.
9636.m00993	TKL	IRAK	LRR-VI	Os08g10320	Os08g0203600		0.0310251	-1.4666	-1.118	-0.768305	-1.11763	0.0352794	0.00133403	3.221	2.91411	2.87304	3.00272	Protein kinase domain containing protein.
9629.m05964	TKL	IRAK	LRR-VIIa	Os01g60670	Os01g0821900	0.0330563	0.000127	-0.961238	-0.977484	-0.940148	-0.959623	0.0512935	0.0172444	-0.495394	-0.790623	-0.71918	-0.668399	Protein kinase domain containing protein.
9629.m07193	TKL	IRAK	LRR-VIIa	Os01g72700	Os01g0957100	0.040569	0.00369728	-1.57972	-1.28695	-1.38058	-1.41575	0.0691952	0.0342527	0.413137	0.20608	0.35697	0.325396	Protein kinase domain containing protein.
9631.m00268	TKL	IRAK	LRR-VIIa	Os03g03570	Os03g0127700	0.0779138	0.040898	0.113049	0.181934	0.242473	0.179152	0.0473961	0.0127888	-0.757306	-1.07473	-1.1089	-0.98031	Protein kinase domain containing protein.
9631.m02173	TKL	IRAK	LRR-VIIa	Os03g21730	Os03g0335500	0.0412456	0.00472391	-0.6724	-0.851028	-0.740443	-0.754624	0.0574505	0.0234131	0.291796	0.246334	0.411674	0.316601	Protein kinase domain containing protein.
9632.m04727	TKL	IRAK	LRR-VIIa	Os04g48760	Os04g0576900	0.278637	0.232498	0.00731853	-0.355489	-0.1841	-0.177423	0.0489689	0.0147536	0.665512	0.430611	0.568211	0.554778	Protein kinase domain containing protein.
9633.m03735	TKL	IRAK	LRR-VIIa	Os05g40050	Os05g0478300		0.229637	-1.72746	-0.533321	-0.161087	-0.80729		0.141101	-0.840851	-0.366459	-1.80585	-1.00439	Protein kinase domain containing protein.
9638.m03492	TKL	IRAK	LRR-VIIa	Os10g38800	Os10g0531700		0.215272	-0.0534015	0.739028	0.69736	0.460995		0.3058	0.992393	-0.227027	0.767842	0.511069	(No Hit)
13103.m00061	TKL	IRAK	LRR-VIIa	Os03g01410
9630.m01346	TKL	IRAK	LRR-VIIb	Os02g14480	Os02g0241100	0.812673	0.788645	0.0452634	0.66985	-0.424357	0.0969188		0.360415	-0.0532408	0.113234	0.295616	0.118537	Protein kinase domain containing protein.
9634.m03329	TKL	IRAK	LRR-VIIb	Os06g35200	Os06g0544100	0.039604	0.00188142	0.750525	0.870185	0.835776	0.818829		0.181547	-0.0480776	-0.355607	-0.654758	-0.352814	Protein kinase domain containing protein.
9636.m01752	TKL	IRAK	LRR-VIIb	Os08g17410	Os08g0276400	0.0512239	0.0148691	-0.945407	-0.62802	-0.720065	-0.764497	0.092611	0.0553401	0.299278	0.17021	0.136512	0.202	Protein kinase domain containing protein.
9629.m05897	TKL	IRAK	LRR-VIII-1	Os01g60060	Os01g0816600		0.904204	-0.433987	0.426788	0.109824	0.0342084		0.16652	-0.0278234	-0.375208	-0.245589	-0.216207	Protein kinase domain containing protein.
9629.m05922	TKL	IRAK	LRR-VIII-1	Os01g60280	Os01g0818600	0.0355968	0.000355	1.22673	1.2201	1.15577	1.20087	0.0835161	0.0469015	0.260759	0.212364	0.112032	0.195052	Protein kinase domain containing protein.
9629.m07224	TKL	IRAK	LRR-VIII-1	Os01g72990	Os01g0960400		0.392655	-0.0447705	-0.0176549	-1.18174	-0.41472	0.0433541	0.00888706	1.25784	1.74406	1.62576	1.54255	Protein kinase domain containing protein.
9631.m02117	TKL	IRAK	LRR-VIII-1	Os03g21230	Os03g0329700		0.0119358	-0.697272	-0.625275	-0.473366	-0.598638		0.19395	-0.609965	-0.0260187	-0.338873	-0.324952	Protein kinase domain containing protein.
9633.m02137	TKL	IRAK	LRR-VIII-1	Os05g24010	Os05g0305900	0.0378346	0.000805	1.67458	1.77153	1.60679	1.6843		0.0829959	-0.119853	-0.412763	-0.400687	-0.311101	Protein kinase domain containing protein.
9633.m03811	TKL	IRAK	LRR-VIII-1	Os05g40770	Os05g0486100	0.0478627	0.0114341	1.69894	1.16206	1.45645	1.43915	0.0395389	0.004877	0.445598	0.507931	0.568806	0.507445	Protein kinase domain containing protein.
9639.m01301	TKL	IRAK	LRR-VIII-1	Os11g14050	Os11g0245200	0.139121	0.0974154	0.850607	0.261521	1.10089	0.737673	0.0333318	0.000642757	0.861138	0.914286	0.839939	0.871787	Protein kinase domain containing protein.
9640.m01015	TKL	IRAK	LRR-VIII-1	Os12g10740	Os12g0210400	0.0498152	0.0134116	0.385277	0.318461	0.255692	0.31981	0.0494116	0.0153023	0.780708	0.544811	0.841014	0.722178	Protein kinase domain containing protein.
13105.m04247	TKL	IRAK	LRR-VIII-1	Os05g40270	Os05g0481100	0.098594	0.0596985	-0.938306	-0.36249	-0.647644	-0.64948	0.0519235	0.0178837	0.587229	0.406364	0.392919	0.462171	Protein kinase domain containing protein.
9632.m02077	TKL	IRAK	LRR-VIII-2	Os04g22470	Os04g0291900		0.0854886	0.169188	0.177218	0.0495423	0.131983		0.455582	-0.0815565	-0.18656	0.0662226	-0.0672978	Protein kinase family protein.
9636.m00991	TKL	IRAK	LRR-VIII-2	Os08g10300	Os08g0203300		0.518375	-0.474041	0.0991221	-0.0298442	-0.134921		0.0394143	-1.8097	-2.82269	-1.43704	-2.02314	Protein kinase domain containing protein.
13104.m05397	TKL	IRAK	LRR-VIII-2	Os04g52606	Os04g0616400	0.212683	0.167944	0.518314	0.119712	0.164382	0.26747	0.0345987	0.0009115	0.687078	0.716663	0.64551	0.683084	Receptor-like serine/threonine kinase.
13104.m05398	TKL	IRAK	LRR-VIII-2	Os04g52614	Os04g0616500	0.039604	0.00218541	1.20784	1.33512	1.13891	1.22729	0.0333318	0.000626112	0.781945	0.717246	0.74537	0.748187	Protein kinase domain containing protein.
13108.m01094	TKL	IRAK	LRR-VIII-2	Os08g10310	Os08g0203400		0.206746	0.217375	0.209048	-0.0117454	0.138226		0.0783164	4.86125	1.45448	4.21996	3.5119	Protein kinase domain containing protein.
13108.m01100	TKL	IRAK	LRR-VIII-2	Os08g10330	Os08g0203700	0.223524	0.178582	0.171905	0.303998	0.021949	0.165951		0.0782132	0.215721	0.721206	0.60864	0.515189	Protein kinase domain containing protein.
9630.m00630	TKL	IRAK	LRR-VIII-2	Os02g06930	Os02g0165100	0.042814	0.00638252	1.71089	1.37246	1.80229	1.62855		0.621968	-0.0226078	-0.0315953	0.165537	0.0371112	Protein kinase domain containing protein.
9630.m04084	TKL	IRAK	LRR-VIII-2	Os02g42620	Os02g0639100		0.045632	0.353876	0.812002	0.678159	0.614679		0.0453184	0.652223	0.287603	0.585427	0.508417	Protein kinase domain containing protein.
9632.m05095	TKL	IRAK	LRR-VIII-2	Os04g52590	Os04g0616200	0.75789	0.729313	0.11316	-0.137862	0.12749	0.0342626	0.0402684	0.00590518	1.37687	1.05549	1.18972	1.20736	Protein kinase domain containing protein.
9632.m05097	TKL	IRAK	LRR-VIII-2	Os04g52600	Os04g0616300	0.0553719	0.0192151	2.46003	1.52121	1.86636	1.9492	0.0940848	0.0566248	0.270335	0.69268	0.63973	0.534248	Protein kinase domain containing protein.
9632.m05100	TKL	IRAK	LRR-VIII-2	Os04g52630	Os04g0616600		0.342504	0.150852	0.845355	-0.0180778	0.326043		0.281138	-0.0961129	-0.193479	-1.07202	-0.45387	Protein kinase domain containing protein.
9632.m05101	TKL	IRAK	LRR-VIII-2	Os04g52640	Os04g0616700	0.067943	0.0314304	-0.707512	-0.44321	-0.859803	-0.670175	0.0555509	0.0215584	1.22122	0.849907	1.45152	1.17422	BRASSINOSTEROID INSENSITIVE 1-associated receptor kinase 1 precursor (EC 2.7.1.37) (BRI1-associated receptor kinase 1) (Somatic embryogenesis receptor-like kinase 3).
9632.m05122	TKL	IRAK	LRR-VIII-2	Os04g52840	Os04g0619400	0.041849	0.00549355	0.810538	0.73628	0.94756	0.83146		0.178872	0.095709	0.0719986	0.325283	0.16433	Protein kinase domain containing protein.
9632.m05692	TKL	IRAK	LRR-VIII-2	Os04g58250	Os04g0679200	0.040569	0.00383202	0.541766	0.616697	0.672562	0.610342	0.0353544	0.00139038	0.644179	0.694432	0.733233	0.690615	Receptor-like serine/threonine kinase.
9633.m01466	TKL	IRAK	LRR-VIII-2	Os05g16430	Os05g0253200		0.0381525	0.201567	0.20957	0.102495	0.171211		0.548067	-0.0705051	-0.160498	0.0801272	-0.0502921	Protein kinase domain containing protein.
9633.m01499	TKL	IRAK	LRR-VIII-2	Os05g16740	Os05g0256500	0.045582	0.00915703	0.46475	0.631845	0.496955	0.531184		0.531617	0.139505	-0.136939	-0.278815	-0.092083	Protein kinase domain containing protein.
9633.m01517	TKL	IRAK	LRR-VIII-2	Os05g16930	Os05g0258400		0.433708	-0.182674	-0.216362	0.103368	-0.098556		0.153028	0.129843	1.69757	1.58408	1.13716	Protein kinase domain containing protein.
9633.m01594	TKL	IRAK	LRR-VIII-2	Os05g17810
9634.m04504	TKL	IRAK	LRR-VIII-2	Os06g46330	Os06g0676600	0.46864	0.423818	-0.0119735	0.350248	0.0116623	0.116646		0.940585	-0.0933055	-0.0560999	0.131812	-0.00586446	Protein kinase domain containing protein.
9636.m00966	TKL	IRAK	LRR-VIII-2	Os08g10070	Os08g0200500	0.0383744	0.00125393	-0.304411	-0.275808	-0.309634	-0.296618	0.0610058	0.0267225	-0.312649	-0.571117	-0.494473	-0.459413	Protein kinase domain containing protein.
9636.m00975	TKL	IRAK	LRR-VIII-2	Os08g10150	Os08g0201700		0.0119985	0.264602	0.268334	0.18696	0.239965		0.340384	-0.0766444	-0.000261007	-0.492169	-0.189692	Protein kinase domain containing protein.
9636.m00990	TKL	IRAK	LRR-VIII-2	Os08g10290	Os08g0203100	0.0463022	0.0098166	2.74117	1.93002	2.43048	2.36722		0.0691077	0.340437	0.789832	1.01586	0.715378	Protein kinase domain containing protein.
9637.m01504	TKL	IRAK	LRR-VIII-2	Os09g17630	Os09g0345300		0.0931029	2.50952	4.17508	1.19338	2.62599		0.136929	2.01786	0.322297	1.20962	1.18326	Receptor protein kinase.
9640.m04089	TKL	IRAK	LRR-VIII-2	Os12g41710	Os12g0611100	0.0575774	0.0213883	1.0868	0.690946	1.15915	0.978963		0.938414	0.43729	-0.332396	-0.166107	-0.0204041	SRKb.
13105.m01774	TKL	IRAK	LRR-VIII-2	Os05g16824	Os05g0257100	0.039604	0.00215673	3.12592	2.74816	3.20405	3.02605	0.0357537	0.00171946	1.88326	1.69582	1.64564	1.74157	Leucine-rich repeat, plant specific containing protein.
13105.m01855	TKL	IRAK	LRR-VIII-2	Os05g17604	Os05g0261700	0.10321	0.0640417	0.861972	0.316521	0.850215	0.676236	0.0527569	0.0188465	0.980102	0.605211	0.758749	0.781354	Leucine-rich repeat, plant specific containing protein.
9632.m03904	TKL	IRAK	LRR-Xa	Os04g41030	Os04g0487200		0.00233568	1.15799	1.14165	0.99113	1.09692		0.120736	-0.464698	-0.300016	-1.07092	-0.611877	Protein kinase domain containing protein.
9633.m03173	TKL	IRAK	LRR-Xa	Os05g34270	Os05g0414700	0.0488373	0.0126214	1.39787	0.945693	1.3059	1.21649	0.0578489	0.0237074	0.970001	0.809584	1.36237	1.04732	Protein kinase domain containing protein.
9639.m01327	TKL	IRAK	LRR-Xa	Os11g14420	Os11g0249900	0.543039	0.500548	-0.036543	0.15818	0.0198506	0.0471626		0.161064	-0.00492763	-0.0779409	-0.0868548	-0.0565744	Protein kinase domain containing protein.
9629.m05047	TKL	IRAK	LRR-Xb	Os01g52050	Os01g0718300	0.0586025	0.02227	-0.736493	-0.490488	-0.844764	-0.690582		0.335945	0.0436057	-0.153341	-0.119248	-0.076328	Systemin receptor SR160 precursor (EC 2.7.1.37) (Brassinosteroid LRR receptor kinase).
9629.m06844	TKL	IRAK	LRR-Xb	Os01g68870	Os01g0917500	0.280763	0.234641	-0.141555	-0.220892	0.0141506	-0.116099	0.0542393	0.0202208	-0.250725	-0.419296	-0.37063	-0.346884	Protein kinase domain containing protein.
9630.m00153	TKL	IRAK	LRR-Xb	Os02g02490	Os02g0116700	0.0506327	0.014289	0.497021	0.539887	0.728525	0.588477	0.0459222	0.011257	0.284986	0.225107	0.328245	0.279446	Protein kinase domain containing protein.
9630.m00518	TKL	IRAK	LRR-Xb	Os02g05910	Os02g0153100		0.02626	2.21925	1.46963	1.32818	1.67235		0.0158029	0.632984	0.963379	0.950121	0.848828	Protein kinase domain containing protein.
9630.m00520	TKL	IRAK	LRR-Xb	Os02g05930	Os02g0153400		0.142753	0.307588	0.618894	1.42481	0.783764		0.0247019	-1.00121	-0.582299	-0.985975	-0.856495	Protein kinase domain containing protein.
9630.m00522	TKL	IRAK	LRR-Xb	Os02g05940	Os02g0153500		0.0517414	-0.546679	-0.377008	-0.856994	-0.59356		0.147164	-0.162025	-0.526184	-0.15781	-0.282006	(No Hit)
9630.m00523	TKL	IRAK	LRR-Xb	Os02g05950	Os02g0153700		0.116506	-0.486315	-0.336603	-0.0933423	-0.30542		0.00324868	-1.33434	-1.32714	-1.11505	-1.25884	Protein kinase domain containing protein.
9630.m00524	TKL	IRAK	LRR-Xb	Os02g05960	Os02g0153900	0.0622653	0.0260196	1.91572	1.34721	1.10739	1.45677	0.0730459	0.0376407	0.990732	1.53531	2.04442	1.52349	Protein kinase domain containing protein.
9630.m00525	TKL	IRAK	LRR-Xb	Os02g05970	Os02g0154000		0.0161991	2.9125	1.84688	2.406	2.38846		0.16776	0.977516	0.434877	2.47704	1.29648	Protein kinase domain containing protein.
9630.m00926	TKL	IRAK	LRR-Xb	Os02g10100	Os02g0194400		0.220023	0.608662	1.7764	0.161061	0.848709		0.687436	-0.4113	0.172401	0.678437	0.146513	Protein kinase domain containing protein.
9630.m04006	TKL	IRAK	LRR-Xb	Os02g41890	Os02g0629400		0.0653421	0.893584	0.325316	0.893421	0.704107	0.0542393	0.0202123	0.865719	1.37843	1.40582	1.21665	Phytosulfokine receptor precursor (EC 2.7.1.37) (Phytosulfokine LRR receptor kinase).
9632.m05627	TKL	IRAK	LRR-Xb	Os04g57630	Os04g0672100	0.040569	0.00364342	0.787472	0.811204	0.663941	0.754206		0.532242	0.411145	-0.0693093	-0.00401872	0.112606	Phytosulfokine receptor precursor (EC 2.7.1.37) (Phytosulfokine LRR receptor kinase).
9634.m04643	TKL	IRAK	LRR-Xb	Os06g47650	Os06g0691800	0.0533831	0.0170702	0.701527	0.442659	0.554728	0.566305	0.0633793	0.0289785	0.638766	1.07603	1.19314	0.969314	Protein kinase domain containing protein.
9634.m04648	TKL	IRAK	LRR-Xb	Os06g47700	Os06g0692100	0.125154	0.0841698	-0.173806	-0.595747	-0.602708	-0.45742	0.0407738	0.00642534	-1.0836	-0.82354	-1.02456	-0.977231	Protein kinase domain containing protein.
9634.m04650	TKL	IRAK	LRR-Xb	Os06g47720
9634.m04652	TKL	IRAK	LRR-Xb	Os06g47740	Os06g0692500		0.756787	-0.278372	0.0280942	0.486805	0.0788423		0.000636965	-1.68917	-1.57497	-1.56091	-1.60835	(No Hit)
9634.m04653	TKL	IRAK	LRR-Xb	Os06g47750	Os06g0692600		0.516322	0.408822	-0.174675	0.162356	0.132168		0.00403757	-1.33719	-1.58858	-1.3039	-1.40989	Protein kinase domain containing protein.
9635.m00073	TKL	IRAK	LRR-Xb	Os07g01710	Os07g0107800		0.0635427	-0.28568	-0.732266	-0.792455	-0.603467		0.0213943	-0.406014	-0.571408	-0.35244	-0.443287	Phytosulfokine receptor precursor (EC 2.7.1.37) (Phytosulfokine LRR receptor kinase).
9635.m04060	TKL	IRAK	LRR-Xb	Os07g40630	Os07g0597200	0.0396273	0.00224892	2.5943	2.21025	2.50142	2.43532	0.0487931	0.0144447	0.78344	0.895393	1.17196	0.950265	Protein kinase domain containing protein.
9636.m02489	TKL	IRAK	LRR-Xb	Os08g25380	Os08g0342300	0.212579	0.167836	0.67637	0.676599	0.0264902	0.45982	0.0793769	0.0432727	0.606158	1.20132	1.3438	1.05042	(No Hit)
9637.m00942	TKL	IRAK	LRR-Xb	Os09g12240	Os09g0293500	0.0901459	0.0520885	-0.157299	-0.284582	-0.383015	-0.274965		0.110194	0.20276	1.04088	0.915207	0.719616	BRASSINOSTEROID INSENSITIVE 1 precursor (EC 2.7.1.37) (AtBRI1) (Brassinosteroid LRR receptor kinase).
9638.m00154	TKL	IRAK	LRR-Xb	Os10g02500	Os10g0114400	0.0426439	0.00621782	-0.301069	-0.396101	-0.343584	-0.346918	0.0924485	0.0551535	-0.170454	-0.206743	-0.368701	-0.248633	Protein kinase domain containing protein.
9635.m01030	TKL	IRAK	LRR-Xc	Os07g10630	Os07g0207100		0.0348406	-0.911818	-0.457549	-0.682842	-0.684069		0.862812	0.225547	-0.120853	-0.17888	-0.0247288	Protein kinase domain containing protein.
9640.m00750	TKL	IRAK	LRR-Xc	Os12g08180	Os12g0182300	0.414085	0.36807	-0.0699645	0.0184593	-0.482336	-0.177947		0.720538	0.066266	-0.140267	-0.00109113	-0.0250308	Protein kinase domain containing protein.
9636.m03886	TKL	IRAK	LRR-XI	Os08g38560	Os08g0493800	0.442414	0.396724	0.0844058	-0.0168666	0.026596	0.0313784	0.0620461	0.0276355	0.172129	0.294679	0.312374	0.259727	Protein kinase domain containing protein.
9637.m02693	TKL	IRAK	LRR-XI	Os09g30190	Os09g0479200	0.134588	0.093071	0.214116	0.087699	0.0858716	0.129229	0.0819114	0.0455212	0.239505	0.525492	0.522501	0.429166	Leucine-rich repeat, plant specific containing protein.
9629.m00688	TKL	IRAK	LRR-XI	Os01g07560	Os01g0170300	0.066057	0.0296548	-0.823982	-0.455778	-0.831127	-0.703629		0.124336	-0.0754157	-0.150312	-0.312465	-0.179398	Protein kinase domain containing protein.
9629.m01357	TKL	IRAK	LRR-XI	Os01g13800	Os01g0239700	0.0466932	0.0102065	0.422416	0.467695	0.327462	0.405858	0.0423623	0.00806572	1.03733	0.804874	0.793803	0.878668	Leucine-rich receptor-like protein kinase.
9629.m06510	TKL	IRAK	LRR-XI	Os01g65650	Os01g0878300	0.0936799	0.0552428	-1.32953	-0.688311	-1.7469	-1.25491		0.317352	-0.163167	0.554707	0.561145	0.317561	Protein kinase domain containing protein.
9630.m00115	TKL	IRAK	LRR-XI	Os02g02140	Os02g0111800	0.0455679	0.00911517	-0.301864	-0.319319	-0.408406	-0.343196	0.0516428	0.0175819	-0.79413	-1.16443	-1.27183	-1.0768	Protein kinase domain containing protein.
9631.m00434	TKL	IRAK	LRR-XI	Os03g05140
9631.m01199	TKL	IRAK	LRR-XI	Os03g12730
9631.m05502	TKL	IRAK	LRR-XI	Os03g56270	Os03g0773700	0.050225	0.0138119	-1.10428	-0.76703	-0.80907	-0.893458	0.0457881	0.0110715	0.350742	0.490603	0.494233	0.445193	Receptor-like protein kinase 2.
9632.m00342	TKL	IRAK	LRR-XI	Os04g04330	Os04g0132500	0.039604	0.00208907	-1.08811	-0.955804	-0.947002	-0.996972	0.0575065	0.0234655	-0.182506	-0.315281	-0.241216	-0.246334	Protein kinase domain containing protein.
9632.m04082	TKL	IRAK	LRR-XI	Os04g42700	Os04g0506100	0.0589007	0.0225848	-0.811867	-0.509386	-0.546839	-0.622697		0.425076	-0.295274	-0.194403	0.118415	-0.123754	Receptor-like protein kinase.
9633.m00690	TKL	IRAK	LRR-XI	Os05g07740	Os05g0169600	0.0884781	0.0505793	-0.715522	-0.439249	-1.02843	-0.727734	0.0333318	0.000441406	0.381497	0.355586	0.375084	0.370722	Protein kinase domain containing protein.
9633.m04887	TKL	IRAK	LRR-XI	Os05g51740	Os05g0595800	0.0599711	0.0237353	-0.137916	-0.130898	-0.0800237	-0.116279		0.157277	0.121836	0.681483	0.295212	0.366177	Receptor-like protein kinase 3.
9634.m03723	TKL	IRAK	LRR-XI	Os06g38990	Os06g0589800	0.039604	0.00218296	-0.781601	-0.77372	-0.891988	-0.81577		0.987478	0.134393	-0.175434	0.0361843	-0.001619	Protein kinase domain containing protein.
9634.m04920	TKL	IRAK	LRR-XI	Os06g50340	Os06g0717200	0.819209	0.795707	0.170659	0.0951805	-0.173398	0.0308139	0.0453586	0.0107346	1.10004	1.3767	1.589	1.35525	Leucine-rich repeat/receptor protein kinase precursor.
9635.m00347	TKL	IRAK	LRR-XI	Os07g04190	Os07g0134200	0.0531421	0.0169273	-1.43794	-1.43411	-0.934408	-1.26882	0.0380007	0.00318624	0.718179	0.612081	0.605512	0.645257	Receptor-like protein kinase 3.
9635.m00512	TKL	IRAK	LRR-XI	Os07g05740	Os07g0152200	0.0875194	0.0497592	-0.616947	-0.344336	-0.305871	-0.422385		0.587501	-0.0739421	0.375191	-0.0273332	0.0913051	Receptor-like protein kinase.
9635.m03088	TKL	IRAK	LRR-XI	Os07g31500	Os07g0498400	0.786537	0.759986	0.0397062	0.279501	-0.180018	0.0463965	0.0364212	0.00229855	1.268	1.21535	1.07688	1.18674	Protein kinase domain containing protein.
9636.m00457	TKL	IRAK	LRR-XI	Os08g05290	Os08g0148300	0.0580524	0.0218091	0.288396	0.493744	0.40706	0.3964	0.0393193	0.00477813	0.940226	0.883222	1.10908	0.97751	CLAVATA1 receptor kinase( CLV1)-like protein.
9636.m02858	TKL	IRAK	LRR-XI	Os08g28870	Os08g0376300		0.217364	1.46507	1.33311	-0.108999	0.896395	0.044244	0.00962408	2.26777	3.18662	2.97261	2.809	Protein kinase domain containing protein.
9636.m03475	TKL	IRAK	LRR-XI	Os08g34640	Os08g0446200	0.0641791	0.0277439	1.40855	1.15644	2.03378	1.53293	0.051087	0.017028	-0.821815	-1.12869	-0.739097	-0.896535	Receptor-like protein kinase precursor (EC 2.7.1.37).
9636.m03477	TKL	IRAK	LRR-XI	Os08g34650	Os08g0446400	0.0709225	0.0342894	-0.444923	-0.62394	-0.8685	-0.645788		0.256778	-0.988048	-0.0300103	-0.3191	-0.445719	Leucine-rich repeat, plant specific containing protein.
9637.m01303	TKL	IRAK	LRR-XI	Os09g15700	Os09g0326100		0.361405	0.180267	2.69588	0.115076	0.997074		0.120825	0.651746	1.86571	0.651064	1.05617	Protein kinase domain containing protein.
9639.m01200	TKL	IRAK	LRR-XI	Os11g12530	Os11g0232100	0.040569	0.00360946	-1.8738	-1.58422	-1.9356	-1.79787		0.120735	0.0853386	0.447329	0.519905	0.350857	Protein kinase domain containing protein.
9639.m01209	TKL	IRAK	LRR-XI	Os11g12620	Os11g0233800	0.0515793	0.01524	-0.405487	-0.260519	-0.341743	-0.335917		0.151925	0.248236	0.0967454	0.0544614	0.133147	Protein kinase family protein.
9640.m04302	TKL	IRAK	LRR-XI	Os12g43660	Os12g0632900		0.210214	-0.575892	0.0328847	-0.733692	-0.425567	0.0951587	0.0575973	0.245308	0.584216	0.636722	0.488749	Receptor protein kinase.
9638.m00590	TKL	IRAK	LRR-XI_sgk192h	Os10g06740
9638.m00592	TKL	IRAK	LRR-XI_sgk192h	Os10g06760	Os10g0155800		0.32656	0.754731	-0.164398	0.455849	0.348727		0.0131401	-1.28203	-1.17521	-0.856316	-1.10452	Protein kinase domain containing protein.
9630.m04056	TKL	IRAK	LRR-XII	Os02g42370	Os02g0635600		0.180504	-1.13843	-1.32966	-0.0166026	-0.828231		0.0163089	-1.33242	-2.04178	-1.53004	-1.63475	Receptor kinase-like protein.
9635.m01471	TKL	IRAK	LRR-XII	Os07g14820	Os07g0251900		0.0615565	1.52394	0.565276	1.11059	1.0666		0.0956613	2.65365	0.708741	1.68465	1.68235	Leucine-rich repeat, plant specific containing protein.
9639.m04370	TKL	IRAK	LRR-XII	Os11g46970
9629.m00490	TKL	IRAK	LRR-XII	Os01g05640	Os01g0149700		0.0613712	0.764402	0.288206	0.5348	0.529136		0.103642	1.12687	0.620418	2.17242	1.30657	Protein kinase domain containing protein.
9629.m00513	TKL	IRAK	LRR-XII	Os01g05870	Os01g0152000		0.0889014	0.209213	0.233035	0.0613493	0.167866		0.19487	-0.0459104	-0.67424	-0.32649	-0.34888	Protein kinase domain containing protein.
9629.m00520	TKL	IRAK	LRR-XII	Os01g05940	Os01g0152600		0.6154	-0.13437	0.110885	0.200345	0.0589534		0.344543	0.0774729	1.19321	0.0907017	0.453793	Protein kinase domain containing protein.
9629.m00522	TKL	IRAK	LRR-XII	Os01g05960	Os01g0152800		0.258029	1.85287	0.857484	-0.0843071	0.875348		0.605333	-1.12709	1.34281	1.26017	0.491963	Protein kinase domain containing protein.
9629.m00524	TKL	IRAK	LRR-XII	Os01g05980	Os01g0153000		0.685993	0.25784	1.84596	-0.962818	0.380327		0.247456	1.4519	-0.158044	1.05298	0.782279	Protein kinase domain containing protein.
9629.m01247	TKL	IRAK	LRR-XII	Os01g12790	Os01g0228200		0.253275	-0.332687	-0.490204	0.0535322	-0.256453		0.0801812	0.152112	0.353699	0.501587	0.335799	Protein kinase domain containing protein.
9629.m03184	TKL	IRAK	LRR-XII	Os01g33950
9629.m04824	TKL	IRAK	LRR-XII	Os01g49910	Os01g0694000		0.475499	0.147744	-1.54483	-0.0127861	-0.469959		0.693877	-1.52057	-0.191436	0.796272	-0.305246	Protein kinase domain containing protein.
9629.m04825	TKL	IRAK	LRR-XII	Os01g49920	Os01g0694100		0.00131513	2.28208	2.07951	2.029	2.1302		0.0345115	-0.792748	-0.583024	-1.13	-0.835257	Protein kinase domain containing protein.
9630.m00079	TKL	IRAK	LRR-XII	Os02g01800
9630.m01077	TKL	IRAK	LRR-XII	Os02g11930	Os02g0210700		0.178942	0.201413	0.513688	0.0772154	0.264106		0.576035	-0.0627284	-0.15539	0.0813354	-0.0455943	Protein kinase domain containing protein.
9630.m01088	TKL	IRAK	LRR-XII	Os02g12030
9630.m01126	TKL	IRAK	LRR-XII	Os02g12400	Os02g0215500	0.067943	0.0314463	4.18971	3.85232	2.18623	3.40942	0.0478729	0.0132883	2.87193	3.23931	4.21515	3.44213	Protein kinase domain containing protein.
9630.m01128	TKL	IRAK	LRR-XII	Os02g12420	Os02g0215700		0.361553	0.220224	1.86616	-0.00840013	0.692663		0.763086	1.5604	-0.889787	0.0669885	0.245868	Protein kinase domain containing protein.
9630.m01130	TKL	IRAK	LRR-XII	Os02g12440	Os02g0215900		0.0421686	0.200826	0.208003	0.0972468	0.168692		0.0532971	-0.0690546	-0.159582	-0.169245	-0.132627	Receptor kinase-like protein.
9630.m01131	TKL	IRAK	LRR-XII	Os02g12450
9630.m01273	TKL	IRAK	LRR-XII	Os02g13780	Os02g0231700		0.108997	2.74592	2.03612	0.565148	1.7824		0.0627214	1.44534	0.525661	1.33233	1.10111	Protein kinase domain containing protein.
9630.m02923	TKL	IRAK	LRR-XII	Os02g30540
9630.m03878	TKL	IRAK	LRR-XII	Os02g40180	Os02g0615300		0.187173	0.200304	0.226136	-0.00113519	0.141768		0.555892	-0.0713448	-0.170975	0.0853998	-0.0523065	Protein kinase domain containing protein.
9630.m03880	TKL	IRAK	LRR-XII	Os02g40200	Os02g0615500		0.172987	0.224025	0.239494	0.00631854	0.156612		0.470906	-0.101761	-0.180302	0.0789909	-0.0676907	Protein kinase domain containing protein.
9630.m03884	TKL	IRAK	LRR-XII	Os02g40240	Os02g0615800		0.0216335	1.16601	1.5625	1.97863	1.56905		0.0161596	1.49845	2.22368	1.59089	1.77101	Protein kinase domain containing protein.
9630.m05879	TKL	IRAK	LRR-XII	Os02g11980	Os02g0211200		0.0653297	2.01501	0.965768	2.7281	1.90296	0.0423623	0.00808231	1.61501	2.07253	1.57929	1.75561	Protein kinase domain containing protein.
9632.m00228	TKL	IRAK	LRR-XII	Os04g03210
9632.m01239	TKL	IRAK	LRR-XII	Os04g13640
9632.m01392	TKL	IRAK	LRR-XII	Os04g15630
9632.m01394	TKL	IRAK	LRR-XII	Os04g15650	Os04g0227000		0.235601	-0.249686	-0.254727	0.0304442	-0.15799		0.226003	0.162037	0.276017	1.10777	0.515276	Protein kinase domain containing protein.
9632.m01395	TKL	IRAK	LRR-XII	Os04g15660	Os04g0227200		0.269403	0.525602	0.00730587	0.163826	0.232245		0.162564	1.1827	1.19135	0.0625917	0.812215	Protein kinase domain containing protein.
9632.m05116	TKL	IRAK	LRR-XII	Os04g52780	Os04g0618700	0.0538912	0.0176688	1.55141	1.02237	1.09979	1.22452	0.0512255	0.0171891	1.18901	0.759971	0.901622	0.950199	Protein kinase domain containing protein.
9634.m00813	TKL	IRAK	LRR-XII	Os06g08690
9634.m00815	TKL	IRAK	LRR-XII	Os06g08710	Os06g0186300	0.0444682	0.00797205	0.874866	0.936597	1.16796	0.993142		0.0795128	0.311255	0.870063	1.05661	0.745976	Protein kinase domain containing protein.
9634.m01613	TKL	IRAK	LRR-XII	Os06g16070	Os06g0272000		0.183094	0.237783	0.227739	0.000342	0.155288		0.474913	-0.0822293	-0.192457	0.0730748	-0.0672037	Protein kinase family protein.
9634.m02283	TKL	IRAK	LRR-XII	Os06g23190	Os06g0339500		0.677188	0.158684	-0.36091	-0.0184541	-0.0735599		0.244168	-0.0716765	-0.193877	-0.738876	-0.33481	Non-protein coding transcript, unclassifiable transcript.
9634.m03654	TKL	IRAK	LRR-XII	Os06g38340	Os06g0581500		0.67068	-0.128823	0.079531	-0.0400315	-0.0297745		0.506079	0.0417524	-0.210777	1.27605	0.369007	Protein kinase domain containing protein.
9634.m03679	TKL	IRAK	LRR-XII	Os06g38590
9634.m03685	TKL	IRAK	LRR-XII	Os06g38650
9634.m03687	TKL	IRAK	LRR-XII	Os06g38670
9634.m03694	TKL	IRAK	LRR-XII	Os06g38730	Os06g0587000		0.521128	0.169813	-0.928867	-0.0244071	-0.261154		0.108016	-0.107552	-0.198868	-0.0519956	-0.119472	Protein kinase family protein.
9634.m03700	TKL	IRAK	LRR-XII	Os06g38780
9634.m03716	TKL	IRAK	LRR-XII	Os06g38930
9634.m04433	TKL	IRAK	LRR-XII	Os06g45630	Os06g0667000		0.0180423	0.137241	0.191189	0.124046	0.150825		0.572486	-0.115823	-0.131614	0.0985223	-0.0496382	Protein kinase domain containing protein.
9635.m00209	TKL	IRAK	LRR-XII	Os07g03000	Os07g0121200		0.145969	0.203845	0.228943	0.0218009	0.15153		0.383748	-0.0838996	-0.602518	0.0359638	-0.216818	Protein kinase domain containing protein.
9635.m00324	TKL	IRAK	LRR-XII	Os07g03990	Os07g0132000		0.569335	-0.940276	0.192031	0.0319867	-0.238753		0.521693	0.545975	-0.149185	0.0763536	0.157715	(No Hit)
9636.m01496	TKL	IRAK	LRR-XII	Os08g14940	Os08g0247600		0.244442	0.207857	0.196171	-0.028184	0.125282		0.37789	-0.109625	-0.174307	0.0544329	-0.0764999	Protein kinase domain containing protein.
9636.m01497	TKL	IRAK	LRR-XII	Os08g14950
9636.m01501	TKL	IRAK	LRR-XII	Os08g14990	Os08g0248100		0.0789742	-0.421268	-1.11343	-0.572795	-0.702499		0.685228	-0.397278	-0.46335	0.447884	-0.137581	Protein kinase domain containing protein.
9636.m02379	TKL	IRAK	LRR-XII	Os08g24310	Os08g0331900		0.0353246	1.27986	0.830793	1.67411	1.26159		0.00891447	1.61044	2.19608	1.75439	1.85364	Protein kinase domain containing protein.
9637.m02208	TKL	IRAK	LRR-XII	Os09g25540	Os09g0423200		0.825816	0.18526	-0.266297	-0.0169659	-0.0326678		0.412346	-0.092386	-0.179017	0.058022	-0.0711272	Protein kinase domain containing protein.
9638.m01234	TKL	IRAK	LRR-XII	Os10g13970
9638.m01591	TKL	IRAK	LRR-XII	Os10g18990
9638.m01608	TKL	IRAK	LRR-XII	Os10g19160	Os10g0337400		0.0878008	0.211997	0.233135	0.0624039	0.169179		0.190448	-0.0455244	-0.157137	-0.388784	-0.197148	Protein kinase family protein.
9638.m01937	TKL	IRAK	LRR-XII	Os10g22860	Os10g0374600		0.0364446	1.62797	0.800491	1.22217	1.21688		0.0990571	1.32038	0.657843	0.411762	0.796663	Protein kinase domain containing protein.
9638.m01940	TKL	IRAK	LRR-XII	Os10g22890	Os10g0375000		0.285238	0.153945	0.796362	0.0562563	0.335521		0.016273	2.29637	1.65728	1.53414	1.82926	(No Hit)
9639.m00642	TKL	IRAK	LRR-XII	Os11g07060	Os11g0171800		0.501571	0.178295	-0.795387	-0.0909796	-0.236024		0.0990782	-0.907602	-1.01115	-0.232221	-0.71699	Protein kinase domain containing protein.
9639.m00648	TKL	IRAK	LRR-XII	Os11g07120
9639.m00650	TKL	IRAK	LRR-XII	Os11g07130
9639.m00651	TKL	IRAK	LRR-XII	Os11g07140
9639.m00653	TKL	IRAK	LRR-XII	Os11g07160
9639.m00654	TKL	IRAK	LRR-XII	Os11g07170	Os11g0172700		0.325372	0.844878	0.162567	-0.00210118	0.335115		0.428887	-0.0909333	-0.766053	0.0888448	-0.256047	Protein kinase domain containing protein.
9639.m00655	TKL	IRAK	LRR-XII	Os11g07180	Os11g0172800		0.150299	1.25328	0.214406	0.603996	0.69056		0.250645	0.643529	0.300488	2.77964	1.24122	Protein kinase domain containing protein.
9639.m00661	TKL	IRAK	LRR-XII	Os11g07230	Os11g0173500		0.24332	-1.25399	-0.851331	0.113327	-0.663999		0.0337377	-0.374525	-0.668195	-0.416604	-0.486441	Hypothetical protein.
9639.m00662	TKL	IRAK	LRR-XII	Os11g07240
9639.m00663	TKL	IRAK	LRR-XII	Os11g07250	Os11g0173700		0.30366	0.145185	0.231191	-0.043046	0.11111		0.203736	-1.43042	-1.15867	0.0493733	-0.846573	Protein kinase domain containing protein.
9639.m00664	TKL	IRAK	LRR-XII	Os11g07260	Os11g0173800		0.113734	-0.164595	-0.832164	-0.884475	-0.627078	0.0326595	0.000319095	-1.25171	-1.19565	-1.18073	-1.20936	Protein kinase domain containing protein.
9639.m00665	TKL	IRAK	LRR-XII	Os11g07270
9639.m00973	TKL	IRAK	LRR-XII	Os11g10310	Os11g0208900		0.316783	0.153554	0.642306	-0.0141769	0.260561		0.0732122	-0.0898956	-0.2074	-0.278546	-0.191947	Leucine rich repeat containing protein kinase.
9639.m02693	TKL	IRAK	LRR-XII	Os11g29790	Os11g0490200		0.566008	0.205328	-0.781471	-0.031691	-0.202611		0.211226	0.927019	0.409225	0.0498314	0.462025	Protein kinase domain containing protein.
9639.m03192	TKL	IRAK	LRR-XII	Os11g35500	Os11g0559200	0.0683191	0.0317389	0.373034	0.537883	0.715807	0.542241	0.0326595	0.000309049	0.575502	0.549895	0.54348	0.556293	(No Hit)
9639.m03250	TKL	IRAK	LRR-XII	Os11g36090
9639.m03255	TKL	IRAK	LRR-XII	Os11g36140
9639.m03256	TKL	IRAK	LRR-XII	Os11g36150	Os11g0569500		0.0724833	-0.983317	-0.341904	-0.627915	-0.651045		0.970165	0.321084	-0.126044	-0.175051	0.00666297	Receptor kinase-like protein.
9639.m03257	TKL	IRAK	LRR-XII	Os11g36160	Os11g0569600		0.000695	-2.51001	-2.31702	-2.51121	-2.44608		0.119959	-0.625085	-0.193823	-0.247718	-0.355542	Protein kinase domain containing protein.
9639.m03259	TKL	IRAK	LRR-XII	Os11g36180
9639.m03260	TKL	IRAK	LRR-XII	Os11g36190	Os11g0569800		0.0744304	0.168674	0.505871	0.524109	0.399551	0.0481082	0.0137116	-0.56552	-0.417556	-0.633543	-0.538873	Receptor kinase-like protein.
9639.m03742	TKL	IRAK	LRR-XII	Os11g40810
9639.m03750	TKL	IRAK	LRR-XII	Os11g40890	Os11g0625200		0.4964	0.190491	-1.36051	-0.0285343	-0.399518		0.338765	-0.124648	-0.18517	0.0482635	-0.0871849	Protein kinase family protein.
9639.m03758	TKL	IRAK	LRR-XII	Os11g40970	Os11g0625900		0.142095	0.161735	0.166629	0.0176913	0.115352		0.421402	-0.0867147	-0.198315	0.0599506	-0.0750264	Protein kinase domain containing protein.
9639.m04371	TKL	IRAK	LRR-XII	Os11g46980	Os11g0692100		0.148522	0.207211	0.226289	0.0199672	0.151155		0.531731	-0.0817927	-0.181648	0.0870976	-0.0587809	Bacterial blight resistance protein.
9639.m04373	TKL	IRAK	LRR-XII	Os11g47000	Os11g0692300	0.0785491	0.041427	0.373414	0.305501	0.602129	0.427015		0.0645849	0.387257	0.712881	0.302914	0.467684	Bacterial blight resistance protein.
9639.m04376	TKL	IRAK	LRR-XII	Os11g47030	Os11g0692500		0.313569	0.212984	-0.875449	-0.67857	-0.447012		0.930388	-0.27694	0.0880079	0.149529	-0.0131345	Bacterial blight resistance protein.
9639.m04391	TKL	IRAK	LRR-XII	Os11g47180
9639.m04398	TKL	IRAK	LRR-XII	Os11g47240
9639.m04401	TKL	IRAK	LRR-XII	Os11g47210
9639.m04402	TKL	IRAK	LRR-XII	Os11g47290
9639.m04403	TKL	IRAK	LRR-XII	Os11g47300
9639.m04405	TKL	IRAK	LRR-XII	Os11g47310
9640.m03046	TKL	IRAK	LRR-XII	Os12g31470
9640.m04177	TKL	IRAK	LRR-XII	Os12g42520
13102.m01302	TKL	IRAK	LRR-XII	Os02g12010
13104.m01401	TKL	IRAK	LRR-XII	Os04g15560
13111.m00738	TKL	IRAK	LRR-XII	Os11g07100
13111.m00749	TKL	IRAK	LRR-XII	Os11g07200	Os11g0173100		0.0303651	2.21351	1.20873	2.2145	1.87891		0.00206406	1.53726	1.71721	1.47858	1.57768	Non-protein coding transcript, unclassifiable transcript.
13111.m04075	TKL	IRAK	LRR-XII	Os11g41100
13101.m03343	TKL	IRAK	LRR-XII	Os01g33110	Os01g0515300		0.19803	0.221988	0.21933	-0.00771146	0.144536		0.433832	-0.102378	-0.171704	0.0672502	-0.0689442	Protein kinase domain containing protein.
13111.m00751	TKL	IRAK	LRR-XII	Os11g07225
13111.m04674	TKL	IRAK	LRR-XII	Os11g47160
13111.m04675	TKL	IRAK	LRR-XII	Os11g47170
9638.m00205	TKL	IRAK	LRR-XIIb	Os10g02990
9629.m01868	TKL	IRAK	LRR-XIIb	Os01g19160	Os01g0296000	0.0635344	0.0272218	0.347481	0.492287	0.634169	0.491312		0.855848	-0.121158	0.0508919	0.113644	0.0144594	Protein kinase domain containing protein.
9630.m03311	TKL	IRAK	LRR-XIIb	Os02g34750	Os02g0552600	0.0873854	0.0496322	-1.21124	-0.505018	-1.03952	-0.918591		0.16566	-0.160806	-0.136067	-0.537789	-0.278221	8-oxoguanine DNA glycosylase.
9630.m03316	TKL	IRAK	LRR-XIIb	Os02g34790	Os02g0553000		0.694858	0.168623	-0.344906	-0.0271327	-0.0678052		0.142834	-0.119911	-0.190509	-0.489556	-0.266659	Protein kinase domain containing protein.
9638.m00203	TKL	IRAK	LRR-XIIb	Os10g02970	Os10g0119200		0.577458	0.172416	-0.707541	0.00214647	-0.17766		0.609312	0.666858	-0.191386	-0.00598164	0.156497	Protein kinase domain containing protein.
9638.m02876	TKL	IRAK	LRR-XIIb	Os10g32990	Os10g0467900	0.0600824	0.0238368	0.780725	0.589531	1.023	0.79775		0.248403	-0.091733	0.00701238	-0.189457	-0.0913925	Protein kinase domain containing protein.
9638.m02881	TKL	IRAK	LRR-XIIb	Os10g33040	Os10g0468500	0.0526013	0.0162881	1.66994	1.05543	1.40892	1.37809	0.0411937	0.00678956	-0.864554	-1.10906	-1.13296	-1.03552	Protein kinase domain containing protein.
9629.m01429	TKL	IRAK	LRR-XIIIa	Os01g14510	Os01g0247500		0.0550807	2.71748	1.33178	1.42604	1.8251		0.039177	0.916853	1.93869	1.49569	1.45041	Protein kinase domain containing protein.
9631.m01555	TKL	IRAK	LRR-XIIIa	Os03g16010	Os03g0266800	0.0506564	0.0143683	-1.52172	-1.18625	-1.00969	-1.23922	0.0446596	0.0100846	-0.486849	-0.682301	-0.659273	-0.609474	Protein kinase domain containing protein.
9640.m04345	TKL	IRAK	LRR-XIIIa	Os12g44090	Os12g0638100	0.0423056	0.00590555	-1.84994	-1.78351	-1.43012	-1.68785		0.10398	-0.166698	-0.695604	-0.445554	-0.435952	Receptor-like protein kinase.
9630.m05315	TKL	IRAK	LRR-XIIIb	Os02g53720	Os02g0777400		0.00370282	0.243215	0.285388	0.235335	0.254646		0.292359	0.476195	0.030623	0.0878815	0.198233	ERECTA-like kinase 1.
9634.m00996	TKL	IRAK	LRR-XIIIb	Os06g10230	Os06g0203800		0.902853	-1.18711	1.37229	0.120807	0.101997		0.674108	-0.101039	0.137674	0.0668905	0.0345083	ERECTA-like kinase 1.
9634.m00309	TKL	IRAK	LRR-XIIIb-sis	Os06g03970	Os06g0130100		0.00538948	1.58247	1.31927	1.247	1.38291	0.0378502	0.00312006	1.68165	1.47847	1.39542	1.51851	ERECTA-like kinase 1.
9631.m05025	TKL	IRAK	LRR-XIV	Os03g51440	Os03g0724300	0.525543	0.482198	-0.236983	-0.151971	0.115905	-0.0910164	0.0401175	0.00559878	-0.599418	-0.775519	-0.729156	-0.701364	Protein kinase domain containing protein.
9631.m05500	TKL	IRAK	LRR-XIV	Os03g56250	Os03g0773300	0.0463803	0.0100026	1.38948	0.993787	1.11076	1.16468	0.0405559	0.00609132	0.638779	0.658525	0.813245	0.703516	Protein kinase domain containing protein.
9635.m00351	TKL	IRAK	LRR-XIV	Os07g04220	Os07g0134600	0.0695478	0.0329839	0.193276	0.289346	0.378412	0.287011	0.0336304	0.000753226	-0.495069	-0.544528	-0.521674	-0.520424	Protein kinase domain containing protein.
9630.m01234	TKL	IRAK	LRR-XV	Os02g13410
9630.m01239	TKL	IRAK	LRR-XV	Os02g13460
9634.m03445	TKL	IRAK	LRR-XV	Os06g36320	Os06g0557700		0.222413	0.227906	0.451915	0.00185038	0.227224		0.00584167	1.43529	1.53641	1.84511	1.6056	Protein kinase domain containing protein.
9629.m05252	TKL	IRAK	LRR-XV	Os01g53920	Os01g0742400	0.0568998	0.0207007	3.26816	1.98141	3.13446	2.79468		0.00965483	1.43793	1.01984	1.32367	1.26048	Protein kinase domain containing protein.
9630.m00519	TKL	IRAK	LRR-XV	Os02g05920	Os02g0153200		0.0236123	1.30795	0.828504	0.852974	0.996474		0.813561	-0.0557432	0.378097	-0.18521	0.0457146	Protein kinase domain containing protein.
9630.m00526	TKL	IRAK	LRR-XV	Os02g05980	Os02g0154200	0.0404814	0.00324472	-1.27606	-1.11104	-1.05834	-1.14848		0.218931	-0.013957	0.163418	0.183963	0.111141	Protein kinase domain containing protein.
9630.m01182	TKL	IRAK	LRR-XV	Os02g12910
9630.m01236	TKL	IRAK	LRR-XV	Os02g13430	Os02g0227700		0.0197002	0.324331	0.302264	0.19746	0.274685		0.460239	-0.0697471	-0.247426	0.0684642	-0.082903	Protein kinase domain containing protein.
9630.m01244	TKL	IRAK	LRR-XV	Os02g13510	Os02g0228300	0.134927	0.0933645	-0.651471	-0.832226	-1.81646	-1.10005	0.0543432	0.0203414	2.5877	2.29827	3.65432	2.84676	Protein kinase domain containing protein.
9631.m05346	TKL	IRAK	LRR-XV	Os03g54900	Os03g0756200	0.135412	0.0938829	0.326514	0.137071	0.126668	0.196751	0.0435297	0.00899977	-0.510952	-0.533647	-0.686466	-0.577022	Protein kinase domain containing protein.
9633.m04180	TKL	IRAK	LRR-XV	Os05g44770	Os05g0522600	0.063837	0.0274669	2.63904	1.53901	1.76595	1.98133	0.0457881	0.0110719	0.447419	0.642963	0.606274	0.565552	Leucine-rich repeat, plant specific containing protein.
9635.m04115	TKL	IRAK	LRR-XV	Os07g41140	Os07g0602700	0.0870145	0.0492395	0.1324	0.136065	0.254805	0.174423	0.0586581	0.024429	-0.181775	-0.253793	-0.320816	-0.252128	Protein kinase domain containing protein.
13106.m03745	TKL	IRAK	LRR-XV	Os06g36270
9629.m03450	TKL	IRAK	LysM-I	Os01g36550	Os01g0546000		0.0007	-0.466284	-0.510681	-0.484194	-0.487053		0.154712	-0.619564	-1.48625	-0.289467	-0.798427	(No Hit)
9629.m05240	TKL	IRAK	LysM-I	Os01g53840	Os01g0741200	0.0607406	0.0244518	-0.728983	-1.04907	-0.625	-0.801019	0.0571392	0.0231163	-0.900883	-1.36572	-1.56953	-1.27871	Protein kinase domain containing protein.
9636.m04332	TKL	IRAK	LysM-I	Os08g42580	Os08g0538300	0.0641748	0.0277215	0.74015	0.629037	0.39961	0.589599	0.0641318	0.0296171	-0.202223	-0.127835	-0.242553	-0.19087	LysM domain-containing receptor-like kinase 3.
9637.m02882	TKL	IRAK	LysM-I	Os09g33630	Os09g0511000	0.0546978	0.0185141	0.216746	0.311699	0.205179	0.244541	0.0333318	0.00068746	0.360918	0.3565	0.387439	0.368285	Protein kinase domain containing protein.
9630.m00912	TKL	IRAK	LysM-II	Os02g09960	Os02g0193000	0.0483898	0.011985	1.50283	1.1328	1.06413	1.23325	0.0580644	0.0239543	0.938425	0.53613	0.735859	0.736805	Peptidoglycan-binding LysM domain containing protein.
9630.m04437	TKL	IRAK	LysM-II	Os02g45750	Os02g0681700	0.106389	0.0668593	1.24733	0.914949	0.434819	0.865698		0.0768363	0.675426	0.276247	0.895853	0.615842	Protein kinase domain containing protein.
9634.m04048	TKL	IRAK	LysM-II	Os06g41960	Os06g0625200		0.00269158	0.225816	0.235018	0.197152	0.219329		0.303536	-1.10287	-0.187759	-0.0609174	-0.450516	Protein kinase domain containing protein.
9634.m04050	TKL	IRAK	LysM-II	Os06g41980	Os06g0625300		0.300424	2.05688	0.216842	0.250766	0.841497		0.100529	1.57261	0.942313	0.412747	0.97589	Peptidoglycan-binding LysM domain containing protein.
9639.m03176	TKL	IRAK	LysM-II	Os11g35330	Os11g0557500	0.0644935	0.0281397	1.23357	0.799065	1.488	1.17355	0.0693288	0.0343476	-0.576157	-0.719426	-1.08302	-0.792869	(No Hit)
9630.m05720	TKL	IRAK	LysM-II-b	Os02g57440	Os02g0819900	0.110467	0.0705154	1.02698	0.385345	0.602227	0.671516	0.0643549	0.029826	0.31477	0.598516	0.510189	0.474492	Protein kinase domain containing protein.
13109.m04008	TKL	IRAK	LysM-II-b	Os09g39860	Os09g0572100	0.040569	0.0037506	1.06543	0.899959	0.882421	0.949269	0.041362	0.00696335	0.409302	0.470339	0.351134	0.410258	Protein kinase-like domain containing protein.
9639.m04143	TKL	IRAK	not_assigned	Os11g44660
9639.m04147	TKL	IRAK	not_assigned	Os11g44690
9640.m01418	TKL	IRAK	not_assigned	Os12g14610
9629.m01240	TKL	IRAK	PERK	Os01g12720	Os01g0227200	0.0687053	0.0321057	-0.306779	-0.595708	-0.46121	-0.454566	0.0491515	0.0150095	0.905973	0.738663	1.13476	0.926464	Somatic embryogenesis receptor kinase-like protein.
9629.m04007	TKL	IRAK	PERK	Os01g41870	Os01g0602800	0.0642489	0.0278124	-0.511223	-0.298485	-0.338953	-0.382887		0.165793	-0.0216264	-0.309119	-0.397524	-0.242756	Protein kinase domain containing protein.
9631.m01182	TKL	IRAK	PERK	Os03g12570	Os03g0226800		0.0786585	0.790802	0.778661	1.78573	1.1184		0.000716275	0.736607	0.792949	0.803806	0.777787	C-5 cytosine-specific DNA methylase family protein.
9631.m01585	TKL	IRAK	PERK	Os03g16260	Os03g0269300	0.931241	0.920799	1.46502	-1.35983	0.170004	0.0917306		0.535561	-0.0928443	-0.137549	0.0816231	-0.04959	Protein kinase domain containing protein.
9631.m03714	TKL	IRAK	PERK	Os03g38710
9631.m05526	TKL	IRAK	PERK	Os03g56470	Os03g0776100	0.0728445	0.0361141	0.705474	0.405589	0.410783	0.507282	0.0512935	0.0172344	1.06782	1.56983	1.69761	1.44509	Somatic embryogenesis receptor kinase-like protein.
9633.m00004	TKL	IRAK	PERK	Os05g01040	Os05g0100700	0.0644067	0.0280607	-0.970828	-0.555447	-0.660164	-0.728813		0.250601	-0.0194873	-0.12415	-0.397551	-0.180396	Somatic embryogenesis receptor kinase-like protein.
9633.m04105	TKL	IRAK	PERK	Os05g44030	Os05g0516400		0.200466	0.203999	0.23325	-0.00798408	0.143088		0.490795	0.0071243	0.117004	-1.09828	-0.324717	Pistil-specific extensin-like protein family protein.
9633.m04827	TKL	IRAK	PERK	Os05g51190	Os05g0589700	0.184374	0.140403	0.490529	0.0691498	0.608135	0.389271	0.0357537	0.00184614	1.04883	1.10106	1.21236	1.12075	Dual-specific kinase DSK1.
9634.m02784	TKL	IRAK	PERK	Os06g29080	Os06g0486000		0.426005	0.166996	0.173645	-0.0862416	0.0847997		0.423733	-0.0749315	-0.21636	0.0560137	-0.078426	Protein kinase domain containing protein.
9635.m00383	TKL	IRAK	PERK	Os07g04520	Os07g0137800		0.695596	0.20786	-0.597095	0.054648	-0.111529		0.613484	-0.0530299	-0.155151	0.084648	-0.0411776	(No Hit)
9637.m01166	TKL	IRAK	PERK	Os09g14580	Os09g0314100	0.0526013	0.0162739	0.777855	0.543595	0.533346	0.618265	0.0640336	0.0295164	0.876639	0.714629	0.463039	0.684769	(No Hit)
9638.m00059	TKL	IRAK	PERK	Os10g01560	Os10g0104800		0.338741	0.323035	1.64052	-0.0477492	0.638603		0.0944562	1.80395	2.44072	0.611154	1.61861	Serine/threonine protein kinase family protein.
13101.m07132	TKL	IRAK	PERK	Os01g65940
9629.m02756	TKL	IRAK	RKF3	Os01g28730	Os01g0384300	0.045165	0.00859742	0.89323	0.998282	1.22168	1.03773		0.294837	-0.0522395	0.198906	0.231921	0.126196	Protein kinase domain containing protein.
9629.m06547	TKL	IRAK	RKF3	Os01g66020	Os01g0883000		0.474722	0.173972	-1.71871	-0.0271418	-0.523959		0.351555	-0.114844	-0.193267	0.0495524	-0.0861859	Protein kinase domain containing protein.
9633.m03246	TKL	IRAK	RKF3	Os05g34950	Os05g0423500	0.0367487	0.000601	1.54469	1.52055	1.42454	1.49659	0.0362835	0.0021014	0.376663	0.321367	0.346457	0.348163	Protein kinase domain containing protein.
9629.m05967	TKL	IRAK	RLCK-II	Os01g60700	Os01g0822200		0.00229234	2.97533	2.55928	2.61572	2.71678	0.0474332	0.0128422	1.32872	0.887447	1.17631	1.13083	Protein kinase domain containing protein.
9631.m06018	TKL	IRAK	RLCK-IV	Os03g61060	Os03g0825800	0.252457	0.206765	0.595427	0.0759783	0.196263	0.289223	0.0722276	0.0368639	0.532383	0.951061	1.10099	0.861478	Tyrosine protein kinase domain containing protein.
9629.m06258	TKL	IRAK	RLCK-IV	Os01g63280	Os01g0852100		0.44219	-0.0658707	1.34535	0.0220697	0.433851		0.115098	-0.354594	-0.48898	-0.0931449	-0.312239	Protein kinase domain containing protein.
9630.m05734	TKL	IRAK	RLCK-IV	Os02g57560	Os02g0821400	0.367558	0.321161	0.110873	-0.320781	-0.554516	-0.254808	0.0540069	0.0200024	0.934525	0.879369	1.36022	1.05804	Protein kinase domain containing protein.
9631.m00470	TKL	IRAK	RLCK-IV	Os03g05470	Os03g0148700	0.0478229	0.0112557	0.862695	0.591624	0.754434	0.736251	0.0383085	0.00376011	-0.701879	-0.853681	-0.844913	-0.800158	Protein kinase domain containing protein.
9632.m04059	TKL	IRAK	RLCK-IV	Os04g42480	Os04g0503600	0.042814	0.00658269	1.65372	1.24825	1.53956	1.48051	0.0442533	0.00965287	0.381533	0.347527	0.480563	0.403207	Protein kinase domain containing protein.
13109.m00286	TKL	IRAK	RLCK-IV	Os09g03620	Os09g0123300	0.187563	0.143363	0.0146398	0.130527	0.143791	0.0963192		0.124094	-0.256284	-0.0647554	-0.118354	-0.146464	Protein kinase domain containing protein.
9629.m06957	TKL	IRAK	RLCK-IXa	Os01g70410	Os01g0929200	0.0478627	0.0113393	-1.70714	-1.34005	-1.95695	-1.66805		0.248941	-0.0154133	0.0984307	0.128391	0.0704696	Protein kinase domain containing protein.
9629.m07015	TKL	IRAK	RLCK-IXa	Os01g70970	Os01g0935800	0.0327406	4.29e-05	-2.71539	-2.72293	-2.66651	-2.70161	0.0419394	0.00767297	-2.28674	-2.50627	-1.84357	-2.2122	Protein kinase domain containing protein.
9633.m02801	TKL	IRAK	RLCK-IXa	Os05g30820	Os05g0371600	0.196717	0.152673	0.133514	0.598196	1.04019	0.590632	0.0357497	0.00155886	-0.930684	-0.871825	-0.999592	-0.934034	Protein kinase domain containing protein.
9630.m04317	TKL	IRAK	RLCK-IXb	Os02g44610	Os02g0665800	0.0552275	0.0190637	1.96227	2.57876	1.5966	2.04588	0.0414169	0.00713577	2.35002	1.74932	2.03024	2.04319	Protein kinase domain containing protein.
9637.m03397	TKL	IRAK	RLCK-IXb	Os09g39640	Os09g0570000	0.385658	0.339493	-0.286381	0.0651707	-0.163163	-0.128124	0.0726934	0.0373483	0.334365	0.195861	0.187679	0.239302	Protein kinase domain containing protein.
9639.m03694	TKL	IRAK	RLCK-IXb	Os11g40370	Os11g0618300	0.0781256	0.0411077	3.12329	1.71873	3.74305	2.86169		0.301802	-0.33982	-1.51965	-0.0238735	-0.627781	(No Hit)
9639.m03695	TKL	IRAK	RLCK-IXb	Os11g40380
13103.m03545	TKL	IRAK	RLCK-IXb	Os03g31044	Os03g0424000		0.158733	-0.897347	-0.0586557	-0.948652	-0.634885	0.0357537	0.00190196	0.715049	0.692366	0.617482	0.674965	Protein kinase domain containing protein.
13111.m03994	TKL	IRAK	RLCK-IXb	Os11g40400
9630.m05753	TKL	IRAK	RLCK-IXb	Os02g57700	Os02g0822900		0.00844214	1.11887	1.43782	1.08565	1.21411		0.0300423	1.2348	2.35	1.88705	1.82395	Protein kinase domain containing protein.
9631.m03039	TKL	IRAK	RLCK-IXb	Os03g31000
9631.m03048	TKL	IRAK	RLCK-IXb	Os03g31070	Os03g0424200		0.137725	-0.635207	-0.0838876	-0.451839	-0.390311		0.244787	0.0498386	-0.428682	-0.339074	-0.239306	Protein kinase domain containing protein.
9634.m00606	TKL	IRAK	RLCK-IXb	Os06g06760	Os06g0163000	0.0457385	0.00929977	0.520709	0.654059	0.47617	0.550313	0.0489689	0.0147683	0.899302	0.58878	0.713908	0.733997	Heat shock protein STI (Stress inducible protein) (GmSTI).
9637.m03395	TKL	IRAK	RLCK-IXb	Os09g39620	Os09g0569800	0.0620197	0.025719	1.40681	1.82278	1.02038	1.41666		0.380411	0.0443686	-0.0803503	-0.266328	-0.10077	Protein kinase domain containing protein.
9637.m03398	TKL	IRAK	RLCK-IXb	Os09g39650	Os09g0570100		0.193406	0.834555	1.19319	0.00651716	0.678089		0.0271389	2.03119	2.38888	3.50668	2.64225	Protein kinase domain containing protein.
9638.m00008	TKL	IRAK	RLCK-IXb	Os10g01060	Os10g0100500	0.0404516	0.00322322	-0.717522	-0.799453	-0.87464	-0.797205		0.102946	-0.119983	-0.478693	-0.553432	-0.384036	Protein kinase domain containing protein.
9638.m03628	TKL	IRAK	RLCK-IXb	Os10g40060	Os10g0548300		0.0857785	0.0947357	0.0321532	0.117622	0.0815038		0.0727008	-0.167109	-0.457406	-0.521574	-0.38203	Protein kinase domain containing protein.
9638.m03632	TKL	IRAK	RLCK-IXb	Os10g40100	Os10g0548700		0.023639	-1.64261	-0.954881	-1.56178	-1.38642		0.0719911	1.1719	0.609466	0.47481	0.75206	Protein kinase domain containing protein.
9639.m03700	TKL	IRAK	RLCK-IXb	Os11g40430
9629.m03810	TKL	IRAK	RLCK-IXb	Os01g39970	Os01g0581400		0.208494	0.195838	0.182944	-0.0110676	0.122571		0.434793	-0.0897746	-0.169368	0.061933	-0.0657366	Protein kinase domain containing protein.
9630.m00508	TKL	IRAK	RLCK-IXb	Os02g05820	Os02g0152300		0.124549	0.165798	0.207682	0.0324748	0.135318		0.281258	-0.331279	-0.1549	-1.79811	-0.761428	UspA domain containing protein.
9630.m01151	TKL	IRAK	RLCK-IXb	Os02g12660	Os02g0218400		0.273086	0.323289	-0.0394935	0.192608	0.158801		0.549431	-0.065479	-0.140984	0.0725787	-0.044628	Protein kinase domain containing protein.
9630.m01152	TKL	IRAK	RLCK-IXb	Os02g12670	Os02g0218600		0.46978	0.19006	-0.045575	0.0384483	0.0609777		0.237784	-0.0932376	0.724819	0.932249	0.521277	UspA domain containing protein.
9630.m05414	TKL	IRAK	RLCK-IXb	Os02g54590	Os02g0787200		0.249639	1.26019	0.623568	-0.0549977	0.609588		0.0273111	0.720421	1.16482	0.727557	0.870933	Protein kinase domain containing protein.
9631.m00017	TKL	IRAK	RLCK-IXb	Os03g01160	Os03g0101200		0.109549	-1.56277	-0.657857	-0.510404	-0.910345		0.718318	0.273907	-0.0858055	-0.447472	-0.0864567	Protein kinase domain containing protein.
9634.m00407	TKL	IRAK	RLCK-IXb	Os06g04880	Os06g0140800	0.106576	0.0670493	0.670127	0.475214	0.235751	0.460364	0.0447039	0.0101585	0.365617	0.266539	0.280902	0.304352	Protein kinase domain containing protein.
9634.m00875	TKL	IRAK	RLCK-IXb	Os06g09230	Os06g0191900		0.375594	0.273468	-0.133392	0.426777	0.188951		0.126248	0.253294	0.578207	0.15066	0.327387	Protein kinase family protein.
9634.m03588	TKL	IRAK	RLCK-IXb	Os06g37620	Os06g0574200		0.000512	1.77554	1.84531	1.7061	1.77565		0.115535	0.633527	0.126422	0.705564	0.488504	UspA domain containing protein.
9638.m03754	TKL	IRAK	RLCK-IXb	Os10g41220	Os10g0561500	0.0428221	0.0066441	-0.972085	-1.00386	-0.765118	-0.913689	0.0724062	0.0370544	-0.501032	-0.663866	-0.983973	-0.71629	Protein kinase domain containing protein.
9636.m02842	TKL	IRAK	RLCK-OS1	Os08g28710	Os08g0374600	0.0426712	0.00626411	5.81531	5.57326	7.1538	6.18079		0.151387	1.36386	0.808982	3.57334	1.9154	Receptor kinase-like protein.
9639.m04102	TKL	IRAK	RLCK-OS1	Os11g44250	Os11g0664000		0.290051	0.185524	-1.1765	-0.721145	-0.570709		0.00286568	-1.32321	-1.20699	-1.09847	-1.20956	(No Hit)
9639.m04103	TKL	IRAK	RLCK-OS1	Os11g44260	Os11g0664100	0.0549628	0.0187296	1.10854	0.820968	0.698233	0.875913		0.246258	-0.0736723	0.00295198	-0.163855	-0.0781918	Protein kinase domain containing protein.
9639.m04132	TKL	IRAK	RLCK-OS1	Os11g44550
9639.m04133	TKL	IRAK	RLCK-OS1	Os11g44560	Os11g0667600		0.320133	-0.0432387	-0.279637	-0.01056	-0.111145		0.000151184	0.689045	0.665714	0.662979	0.67258	Protein kinase family protein.
9634.m00508	TKL	IRAK	RLCK-OS1	Os06g05830	Os06g0151700	0.0407521	0.00421674	1.11567	1.16643	1.3752	1.2191		0.122822	0.552991	0.315545	0.114237	0.327591	Protein kinase domain containing protein.
9632.m05492	TKL	IRAK	RLCK-OS1	Os04g56360	Os04g0658700		0.259117	1.66405	0.474969	0.0842817	0.7411		0.00607455	1.08323	0.969127	0.823819	0.958724	Protein kinase domain containing protein.
9639.m04120	TKL	IRAK	RLCK-OS1	Os11g44430	Os11g0666200	0.0460073	0.00960538	1.97681	1.40097	1.67563	1.68447	0.0466728	0.012136	1.03929	0.776836	1.14644	0.987523	Protein kinase domain containing protein.
9639.m04127	TKL	IRAK	RLCK-OS1	Os11g44500
9640.m03055	TKL	IRAK	RLCK-OS1	Os12g31560
9638.m01146	TKL	IRAK	RLCK-OS2	Os10g12620	Os10g0200000	0.085279	0.0476517	-0.955964	-0.505751	-0.512193	-0.657969	0.0326595	0.000302948	-1.12462	-1.19318	-1.17178	-1.16319	Protein kinase domain containing protein.
9639.m01134	TKL	IRAK	RLCK-OS2	Os11g11890	Os11g0226100	0.728249	0.696808	-0.171228	0.147849	0.172906	0.0498425		0.317354	0.0319329	0.319464	0.02985	0.127082	Protein kinase domain containing protein.
9639.m03608	TKL	IRAK	RLCK-OS2	Os11g39530	Os11g0609500	0.0701331	0.033505	-1.53041	-0.886975	-1.76122	-1.39287	0.057495	0.023457	-1.08647	-0.681468	-1.18133	-0.983089	Protein kinase domain containing protein.
9640.m02915	TKL	IRAK	RLCK-OS2	Os12g30180	Os12g0486900		0.0198813	3.01044	2.13779	1.90469	2.35097		0.117441	2.57593	0.98192	0.853585	1.47048	Protein kinase domain containing protein.
9632.m02845	TKL	IRAK	RLCK-OS2	Os04g30030	Os04g0369000		0.254675	0.141181	0.193192	-0.0239344	0.10348		0.535964	-0.0739424	-0.16044	0.0788831	-0.051833	Major sperm protein domain containing protein.
9632.m02846	TKL	IRAK	RLCK-OS2	Os04g30040	Os04g0369100		0.171629	0.183667	0.217196	0.00738749	0.136083		0.580407	-0.0551384	-0.165397	0.0808632	-0.0465574	Protein kinase domain containing protein.
9639.m01006	TKL	IRAK	RLCK-OS2	Os11g10640	Os11g0212300		0.0715768	-2.01997	-3.19698	-1.12987	-2.11561		0.028282	-2.54944	-1.39173	-2.39529	-2.11215	Protein kinase domain containing protein.
9639.m01011	TKL	IRAK	RLCK-OS2	Os11g10690	Os11g0212900		0.167281	1.30402	0.50347	0.237525	0.68167		0.320595	0.798201	0.299656	-0.0890909	0.336255	Hypothetical protein.
9639.m01013	TKL	IRAK	RLCK-OS2	Os11g10710	Os11g0213000	0.0593572	0.0230931	0.816447	0.507652	0.871237	0.731779		0.107525	0.953376	0.631011	0.213456	0.599281	Protein kinase domain containing protein.
9639.m01123	TKL	IRAK	RLCK-OS2	Os11g11780	Os11g0225000		0.0245287	-0.888424	-1.08096	-0.608631	-0.859337		0.152382	0.304174	1.22649	2.22159	1.25075	Serine/threonine protein kinase domain containing protein.
9639.m01594	TKL	IRAK	RLCK-OS2	Os11g17380
9639.m01600	TKL	IRAK	RLCK-OS2	Os11g17440	Os11g0274700		0.915424	0.174713	-0.188002	-0.0244788	-0.012589		0.394025	-0.111414	-1.03227	0.0525478	-0.363712	Enoyl-CoA hydratase/isomerase domain containing protein.
9639.m03597	TKL	IRAK	RLCK-OS2	Os11g39420	Os11g0607900		0.273349	0.19018	-0.00565347	0.071123	0.0852166		0.436513	-0.104336	-0.196646	0.0724877	-0.0761647	Protein kinase domain containing protein.
9639.m03600	TKL	IRAK	RLCK-OS2	Os11g39450	Os11g0608300		0.0395529	5.21586	4.08488	2.44954	3.91676		0.0432247	1.27827	2.42768	1.39394	1.69996	Barley stem rust resistance protein.
9639.m03604	TKL	IRAK	RLCK-OS2	Os11g39490
9632.m03707	TKL	IRAK	RLCK-OS3	Os04g39180
9635.m01226	TKL	IRAK	RLCK-OS3	Os07g12480
9639.m02342	TKL	IRAK	RLCK-OS3	Os11g26140
9632.m05464	TKL	IRAK	RLCK-OS4	Os04g56110	Os04g0655300	0.0432391	0.00690048	3.10105	2.91675	3.81423	3.27734	0.0448517	0.0102715	1.96744	2.80146	2.32594	2.36495	Protein kinase domain containing protein.
9632.m05466	TKL	IRAK	RLCK-OS4	Os04g56120	Os04g0655400		0.0839402	0.428815	1.53749	1.30815	1.09148		0.0100233	1.63772	1.79951	2.27785	1.90503	Protein kinase domain containing protein.
9632.m05467	TKL	IRAK	RLCK-OS4	Os04g56130	Os04g0655500
9634.m01323	TKL	IRAK	RLCK-OS4	Os06g13320	Os06g0241100	0.0483448	0.0119464	0.509129	0.456937	0.345611	0.437226	0.0363594	0.00217168	-0.470729	-0.422395	-0.496087	-0.463071	Protein kinase domain containing protein.
9635.m00412	TKL	IRAK	RLCK-OS4	Os07g04810	Os07g0141100	0.185187	0.141163	0.622871	0.250921	0.149608	0.341133	0.0603985	0.0261508	-0.775477	-0.771327	-1.23175	-0.926186	Protein kinase domain containing protein.
9635.m00413	TKL	IRAK	RLCK-OS4	Os07g04820	Os07g0141200		0.0384002	2.66505	4.44679	2.41039	3.17407		0.438859	-0.385378	-0.537832	0.239352	-0.227953	(No Hit)
9639.m02269	TKL	IRAK	RLCK-OS4	Os11g25510	Os11g0441900		0.00488604	1.55172	1.51227	1.87695	1.64698	0.0326595	0.000313033	1.85621	1.78964	1.74687	1.79757	Protein kinase domain containing protein.
9629.m02103	TKL	IRAK	RLCK-V	Os01g21960	Os01g0323000	0.0751865	0.0383432	0.140278	0.291386	0.269254	0.233639	0.0357537	0.00174784	-0.780573	-0.706649	-0.679365	-0.722196	Ser Thr specific protein kinase-like protein.
9629.m03992	TKL	IRAK	RLCK-V	Os01g41730	Os01g0601200	0.11076	0.0707728	-0.588078	-1.36722	-1.78399	-1.24643	0.0347547	0.000927274	-0.648977	-0.613099	-0.584138	-0.615405	Ser Thr specific protein kinase-like protein.
9629.m04252	TKL	IRAK	RLCK-V	Os01g44110	Os01g0631700	0.0615179	0.0251996	-2.40114	-1.65795	-1.41981	-1.8263	0.0319153	0.000209835	-1.68724	-1.73828	-1.65392	-1.69314	Ser Thr specific protein kinase-like protein.
9629.m04552	TKL	IRAK	RLCK-V	Os01g47470	Os01g0664200	0.0850076	0.0474051	0.774712	0.623907	1.29298	0.897199	0.0438714	0.00931158	-0.538348	-0.637748	-0.754771	-0.643622	Protein kinase domain containing protein.
9630.m03277	TKL	IRAK	RLCK-V	Os02g34430	Os02g0549200	0.0827594	0.0455042	-0.663784	-0.623773	-0.295709	-0.527755	0.0572907	0.0232851	-0.181375	-0.243157	-0.313676	-0.24607	Ser Thr specific protein kinase-like protein.
9631.m00251	TKL	IRAK	RLCK-V	Os03g03410	Os03g0125600	0.0573115	0.0211322	-0.75356	-0.841358	-1.20384	-0.93292		0.120729	0.0558709	0.321633	0.235726	0.20441	Ser Thr specific protein kinase-like protein.
9631.m01193	TKL	IRAK	RLCK-V	Os03g12680	Os03g0227900		0.107454	-0.420403	-0.127003	-0.591503	-0.379636		0.258985	0.365654	0.209754	-0.0327372	0.18089	Protein kinase domain containing protein.
9632.m03373	TKL	IRAK	RLCK-V	Os04g35080	Os04g0430000		0.0836989	-1.16063	-0.324762	-0.994617	-0.826668		0.00318778	-0.890161	-1.07054	-0.931465	-0.964056	Ser Thr specific protein kinase-like protein.
9633.m03361	TKL	IRAK	RLCK-V	Os05g36050	Os05g0436100	0.040569	0.00360621	-1.34173	-1.14006	-1.11302	-1.19827		0.0885686	-0.209231	-0.767494	-0.759007	-0.578578	Protein kinase family protein.
9638.m03136	TKL	IRAK	RLCK-V	Os10g35450	Os10g0497600	0.122754	0.0819439	-0.649117	-0.258147	-0.304443	-0.403903	0.0796344	0.0435031	-0.528953	-0.776787	-1.13308	-0.812941	Protein kinase domain containing protein.
9638.m03505	TKL	IRAK	RLCK-V	Os10g38920
9639.m00075	TKL	IRAK	RLCK-V	Os11g01740	Os11g0108800		0.0193407	-1.62349	-0.99225	-1.50708	-1.37428	0.0750244	0.0393874	-0.724117	-0.342627	-0.550552	-0.539099	Protein kinase family protein.
9640.m00074	TKL	IRAK	RLCK-V	Os12g01740	Os12g0108100		0.0137753	-1.18045	-0.776135	-1.03692	-0.997835	0.0401175	0.00560343	-0.568511	-0.513316	-0.43721	-0.506346	Ser Thr specific protein kinase-like protein.
9640.m00737	TKL	IRAK	RLCK-VI	Os12g08050
9631.m06157	TKL	IRAK	RLCK-VI	Os03g62340	Os03g0839900	0.836128	0.814342	-0.142182	0.0801754	0.00942988	-0.0175257	0.0470952	0.0125342	-0.172933	-0.24692	-0.185831	-0.201894	UspA domain containing protein.
9631.m01317	TKL	IRAK	RLCK-VI	Os03g13820	Os03g0241600	0.124994	0.0840026	-0.452734	-0.258288	-0.149111	-0.286711	0.0858	0.0489	0.0827292	0.0983782	0.170047	0.117051	Protein kinase domain containing protein.
9632.m05459	TKL	IRAK	RLCK-VI	Os04g56060	Os04g0654600	0.0441587	0.00776042	-2.07959	-1.68352	-2.29442	-2.01918		0.372642	0.244542	0.310021	-0.109353	0.148403	Protein kinase domain containing protein.
9634.m04401	TKL	IRAK	RLCK-VI	Os06g45350	Os06g0663900	0.0391754	0.00145138	0.7191	0.779676	0.820611	0.773129	0.0519841	0.0179294	0.497201	0.448508	0.307994	0.417901	Protein kinase domain containing protein.
9636.m01509	TKL	IRAK	RLCK-VI	Os08g15060	Os08g0249100	0.039604	0.00166672	-1.93821	-1.68765	-1.77274	-1.79953	0.0423721	0.00811729	-1.22634	-0.982604	-0.915607	-1.04152	UspA domain containing protein.
9639.m00844	TKL	IRAK	RLCK-VI	Os11g08950	Os11g0194900	0.116806	0.0764959	0.460693	0.170805	0.559219	0.396906		0.37492	0.142696	-0.288051	-0.481024	-0.208793	Protein kinase domain containing protein.
9639.m03911	TKL	IRAK	RLCK-VI	Os11g42440
13106.m05076	TKL	IRAK	RLCK-VI	Os06g47820	Os06g0693200		0.0888069	0.208675	0.218097	0.0584671	0.161746		0.0654189	0.46718	1.13102	1.34358	0.980594	Protein kinase domain containing protein.
9640.m00731	TKL	IRAK	RLCK-VI	Os12g07990
9632.m04418	TKL	IRAK	RLCK-VIIa	Os04g45920	Os04g0543000		0.173504	1.74952	0.219113	0.8076	0.925412		0.357871	0.091082	-0.201463	-0.580636	-0.230339	Protein kinase.
9640.m00187	TKL	IRAK	RLCK-VIIa	Os12g02810	Os12g0121100	0.0486308	0.0123818	-1.01435	-1.33202	-0.928942	-1.09177	0.0661118	0.0314732	-0.44374	-0.859117	-0.750811	-0.684556	Protein kinase domain containing protein.
13103.m02095	TKL	IRAK	RLCK-VIIa	Os03g17550	Os03g0283900		0.997837	0.200482	0.188774	-0.391049	-0.00059739		0.454635	-0.0867667	-0.165677	0.0653182	-0.0623753	Serine/threonine-protein kinase PBS1 (EC 2.7.1.37) (AvrPphB susceptible protein 1).
9633.m03602	TKL	IRAK	RLCK-VIIa	Os05g38770	Os05g0463000	0.100695	0.0615964	-1.02071	-0.484537	-0.508878	-0.671373	0.0391004	0.00461951	-2.3805	-1.90878	-2.33809	-2.20912	Receptor protein kinase-like protein.
9629.m01534	TKL	IRAK	RLCK-VIIa	Os01g15470	Os01g0259200	0.0629883	0.0267512	1.18038	0.816294	0.68143	0.892701	0.0476683	0.0131061	0.993126	1.43778	1.44457	1.29183	Protein kinase domain containing protein.
9629.m03875	TKL	IRAK	RLCK-VIIa	Os01g40590	Os01g0588500	0.0399925	0.00278398	1.10055	1.03882	0.917171	1.01885		0.149095	0.663728	0.207782	0.19176	0.354423	Protein kinase APK1A (EC 2.7.1.-).
9629.m05681	TKL	IRAK	RLCK-VIIa	Os01g57940	Os01g0789200		0.191314	0.176029	0.225934	-0.000787	0.133725		0.141989	-1.36614	-0.192896	-1.73348	-1.09751	Serine/threonine-protein kinase PBS1 (EC 2.7.1.37) (AvrPphB susceptible protein 1).
9629.m07018	TKL	IRAK	RLCK-VIIa	Os01g71000	Os01g0936100	0.0628716	0.0266443	0.264364	0.364882	0.477052	0.368766	0.0435969	0.0090712	-0.366312	-0.504559	-0.486524	-0.452465	Serine/threonine-protein kinase PBS1 (EC 2.7.1.37) (AvrPphB susceptible protein 1).
9629.m07356	TKL	IRAK	RLCK-VIIa	Os01g74200	Os01g0973500	0.0595509	0.0233033	1.72992	0.993315	1.54041	1.42121		0.0996435	0.416823	0.271318	0.104339	0.26416	Protein kinase APK1A (EC 2.7.1.-).
9630.m00168	TKL	IRAK	RLCK-VIIa	Os02g02600	Os02g0118200	0.0574417	0.0212834	1.33407	0.810121	0.979408	1.0412		0.064423	0.245503	0.127712	0.350682	0.241299	Protein kinase.
9630.m02964	TKL	IRAK	RLCK-VIIa	Os02g30900	Os02g0513000	0.0412456	0.00469271	0.783241	0.673077	0.855243	0.77052	0.0428721	0.00843263	-0.306907	-0.424469	-0.373797	-0.368391	Serine/threonine-protein kinase PBS1 (EC 2.7.1.37) (AvrPphB susceptible protein 1).
9630.m04178	TKL	IRAK	RLCK-VIIa	Os02g43430	Os02g0650500		0.000426	1.51249	1.60022	1.49895	1.53722	0.0452166	0.0105258	0.698577	0.777239	0.982874	0.819563	Protein kinase-like (Protein serine/threonine kinase).
9630.m04352	TKL	IRAK	RLCK-VIIa	Os02g44920	Os02g0670100		0.0862116	-0.106988	-0.119207	-0.268104	-0.164766	0.0445957	0.01004	-0.933787	-0.896284	-0.66521	-0.83176	Protein kinase APK1A (EC 2.7.1.-).
9630.m05318	TKL	IRAK	RLCK-VIIa	Os02g53750	Os02g0777800	0.0391754	0.00144321	1.26938	1.27721	1.42416	1.32359	0.0599289	0.0257356	1.04541	1.5855	1.88797	1.50629	Protein kinase domain containing protein.
9630.m05718	TKL	IRAK	RLCK-VIIa	Os02g57420	Os02g0819600	0.0486628	0.0124443	1.61803	1.08827	1.37098	1.35909	0.0673405	0.0325807	0.300979	0.491199	0.592312	0.461496	Protein kinase domain containing protein.
9630.m05854	TKL	IRAK	RLCK-VIIa	Os02g58610	Os02g0833000		0.476969	0.124483	-1.2807	-0.00948794	-0.38857		0.534689	-0.0841146	-0.154637	0.0821799	-0.0521906	Serine/threonine-protein kinase PBS1 (EC 2.7.1.37) (AvrPphB susceptible protein 1).
9631.m00300	TKL	IRAK	RLCK-VIIa	Os03g03880	Os03g0130900	0.0526037	0.0163051	-0.442345	-0.308746	-0.485946	-0.412345	0.0326595	0.000279518	0.535521	0.505621	0.517591	0.519578	Protein kinase domain containing protein.
9631.m00301	TKL	IRAK	RLCK-VIIa	Os03g03890	Os03g0131000	0.0476828	0.0110522	1.63648	1.62588	1.16222	1.47486	0.0464085	0.0117507	0.819456	0.601323	0.875942	0.765574	Serine/threonine protein kinase.
9631.m00559	TKL	IRAK	RLCK-VIIa	Os03g06330	Os03g0159100	0.040569	0.00378071	1.28908	1.06884	1.29927	1.21906	0.038768	0.00434219	2.17119	2.62534	2.69979	2.49877	Protein kinase APK1B (EC 2.7.1.-).
9631.m00672	TKL	IRAK	RLCK-VIIa	Os03g07430	Os03g0170400	0.157295	0.114849	0.369407	0.246642	0.0744249	0.230158	0.0357537	0.00157591	0.394466	0.3459	0.38545	0.375272	Protein kinase APK1B (EC 2.7.1.-).
9631.m00754	TKL	IRAK	RLCK-VIIa	Os03g08170	Os03g0179400	0.0797967	0.042652	-0.899816	-1.25883	-1.88413	-1.34759		0.0756658	0.538209	1.48253	1.74483	1.25519	Avr9/Cf-9 rapidly elicited protein 264.
9631.m01634	TKL	IRAK	RLCK-VIIa	Os03g16740	Os03g0274800	0.0477011	0.011096	-0.658581	-0.910487	-0.937104	-0.835391	0.0678687	0.0330538	0.437613	0.763996	0.861843	0.687817	Protein kinase APK1A (EC 2.7.1.-).
9631.m02433	TKL	IRAK	RLCK-VIIa	Os03g24930	Os03g0364400	0.418595	0.372647	0.0629149	-0.121245	-0.289558	-0.115963	0.0445481	0.0100074	0.146062	0.143777	0.193608	0.161149	Protein kinase domain containing protein.
9631.m02867	TKL	IRAK	RLCK-VIIa	Os03g29410	Os03g0407900	0.0480827	0.0116332	2.72759	1.86011	2.32137	2.30302	0.0459222	0.0112364	2.24282	1.54142	1.89808	1.89411	Protein kinase APK1B (EC 2.7.1.-).
9631.m05981	TKL	IRAK	RLCK-VIIa	Os03g60710	Os03g0821900	0.0407726	0.00423799	0.797277	0.811137	0.972321	0.860245		0.474244	0.153973	-0.0833683	0.125649	0.0654177	Protein kinase domain containing protein.
9632.m03079	TKL	IRAK	RLCK-VIIa	Os04g32310	Os04g0393900	0.0529965	0.0167554	0.219017	0.308808	0.207043	0.244956	0.0684979	0.0335985	-0.211369	-0.39379	-0.40968	-0.33828	Protein kinase domain containing protein.
9632.m04600	TKL	IRAK	RLCK-VIIa	Os04g47620	Os04g0563900	0.397249	0.351092	0.684264	-0.226837	0.588521	0.348649		0.259283	0.000361462	-0.399237	-0.146905	-0.181927	Protein kinase domain containing protein.
9633.m00118	TKL	IRAK	RLCK-VIIa	Os05g02020	Os05g0110900	0.0514573	0.0151032	2.05864	1.34218	1.93476	1.77853	0.0595493	0.0253506	0.297789	0.491837	0.526798	0.438808	Protein kinase APK1B (EC 2.7.1.-).
9633.m00271	TKL	IRAK	RLCK-VIIa	Os05g03460	Os05g0125300		0.560552	-0.200918	0.036932	0.00836553	-0.0518734		0.45736	-0.105778	-0.186156	0.0778173	-0.0713723	Receptor protein kinase-like protein.
9633.m02806	TKL	IRAK	RLCK-VIIa	Os05g30870	Os05g0372100	0.0458182	0.00936518	0.353472	0.317942	0.251216	0.307543	0.0493666	0.0152443	0.288283	0.226355	0.187874	0.234171	Receptor protein kinase-like protein.
9633.m03937	TKL	IRAK	RLCK-VIIa	Os05g41950	Os05g0498900		0.663974	0.0745546	-0.0436189	-0.114336	-0.0278001		0.0707291	-0.514516	-1.55956	-1.19341	-1.08916	Protein kinase domain containing protein.
9633.m04848	TKL	IRAK	RLCK-VIIa	Os05g51400
9634.m00655	TKL	IRAK	RLCK-VIIa	Os06g07230	Os06g0168800	0.119181	0.0786631	0.772574	0.455127	0.263877	0.497193	0.0882363	0.0512507	0.453929	1.04496	1.07381	0.857564	Protein kinase.
9634.m00990	TKL	IRAK	RLCK-VIIa	Os06g10160	Os06g0202900	0.0484729	0.0121917	0.969709	0.98904	1.34743	1.10206		0.740746	-0.204858	0.196258	0.153428	0.0482759	Avr9/Cf-9 rapidly elicited protein 264.
9634.m04393	TKL	IRAK	RLCK-VIIa	Os06g45280	Os06g0663200		0.0658572	0.29283	0.690912	0.846209	0.609984		0.187216	-0.0905208	-0.485352	-1.0221	-0.532656	Protein kinase APK1A (EC 2.7.1.-).
9634.m04769	TKL	IRAK	RLCK-VIIa	Os06g48980	Os06g0703000		0.61265	0.219936	-0.647261	-0.0318091	-0.153045		0.484733	-0.0964193	0.175708	-0.917013	-0.279242	Protein kinase domain containing protein.
9634.m04892	TKL	IRAK	RLCK-VIIa	Os06g50100	Os06g0714900	0.0539649	0.0177256	1.02448	0.664961	1.04196	0.910467	0.0595442	0.0253464	0.540588	0.587941	0.330956	0.486495	Protein kinase domain containing protein.
9634.m04976	TKL	IRAK	RLCK-VIIa	Os06g51170	Os06g0727400	0.083397	0.0460372	0.543637	0.699835	0.305145	0.516206	0.0738966	0.0383949	0.768198	0.370033	0.712729	0.616987	Probable serine/threonine-protein kinase NAK (EC 2.7.1.37).
9635.m03064	TKL	IRAK	RLCK-VIIa	Os07g31290
9635.m04226	TKL	IRAK	RLCK-VIIa	Os07g42200	Os07g0613500	0.115217	0.0751023	-0.198717	-0.594003	-0.626686	-0.473135		0.559855	-0.0430098	0.37376	-0.0421391	0.0962038	Protein kinase APK1B (EC 2.7.1.-).
9635.m04764	TKL	IRAK	RLCK-VIIa	Os07g47270	Os07g0668900	0.219992	0.17512	-0.184385	-0.10489	-0.5411	-0.276792	0.0437681	0.00919385	-0.475781	-0.601885	-0.667099	-0.581588	Serine/threonine-protein kinase PBS1 (EC 2.7.1.37) (AvrPphB susceptible protein 1).
9635.m04920	TKL	IRAK	RLCK-VIIa	Os07g48730	Os07g0686800	0.0552579	0.0191028	3.23068	1.98477	3.01898	2.74481		0.946484	0.210261	-0.291043	0.047215	-0.0111891	Serine/threonine protein kinase-like.
9635.m05003	TKL	IRAK	RLCK-VIIa	Os07g49470	Os07g0695300	0.78926	0.762901	0.35465	0.14803	-0.301968	0.0669041	0.0534037	0.0194673	0.292633	0.406568	0.485219	0.394807	Serine/threonine-protein kinase PBS1 (EC 2.7.1.37) (AvrPphB susceptible protein 1).
9636.m03578	TKL	IRAK	RLCK-VIIa	Os08g35600	Os08g0457400	0.0442909	0.0078631	0.93523	1.18724	1.27099	1.13115		0.493176	-0.0465584	0.528406	-0.0159807	0.155289	Protein kinase APK1B (EC 2.7.1.-).
9637.m01666	TKL	IRAK	RLCK-VIIa	Os09g19700	Os09g0361100	0.039604	0.0016392	0.643381	0.585906	0.673571	0.634286		0.12874	0.247834	0.122481	0.0550557	0.14179	Protein kinase APK1A (EC 2.7.1.-).
9637.m02363	TKL	IRAK	RLCK-VIIa	Os09g27010	Os09g0442100	0.278042	0.231927	0.645837	-0.0692748	0.597932	0.391498		0.301286	-0.0786523	0.405418	0.271067	0.199278	Avr9/Cf-9 rapidly elicited protein 264.
9637.m03057	TKL	IRAK	RLCK-VIIa	Os09g36320	Os09g0533600		0.0151924	0.711471	1.03207	1.0903	0.944615		0.560871	0.272573	-0.342621	0.694457	0.208136	Probable serine/threonine-protein kinase NAK (EC 2.7.1.37).
9637.m03430	TKL	IRAK	RLCK-VIIa	Os09g39930	Os09g0572600		0.14488	2.85011	0.914882	0.839584	1.53486		0.0668568	-0.272306	-0.233003	-0.0932001	-0.199503	Receptor protein kinase-like protein.
9638.m02162	TKL	IRAK	RLCK-VIIa	Os10g25550	Os10g0395000		0.0249302	2.46757	1.48031	1.67688	1.87492		0.50933	0.418347	-0.0457383	-0.0147324	0.119292	Protein kinase domain containing protein.
9638.m02263	TKL	IRAK	RLCK-VIIa	Os10g26520	Os10g0405100	0.040569	0.00359975	-0.520616	-0.57857	-0.469662	-0.522949	0.0678939	0.0330835	-0.12236	-0.223061	-0.237747	-0.194389	Protein kinase APK1B (EC 2.7.1.-).
9638.m02533	TKL	IRAK	RLCK-VIIa	Os10g29620	Os10g0431900	0.0463267	0.00998182	0.947711	0.866304	0.667376	0.82713		0.385564	-0.0604801	0.109145	0.227145	0.0919367	Avr9/Cf-9 rapidly elicited protein 264.
9638.m02629	TKL	IRAK	RLCK-VIIa	Os10g30600	Os10g0442800	0.0586051	0.022292	0.36381	0.419911	0.243612	0.342444		0.433123	-0.0748101	0.249278	0.0989008	0.091123	Protein serine/threonine kinase (Protein kinase).
9639.m00188	TKL	IRAK	RLCK-VIIa	Os11g02830	Os11g0121400	0.0410984	0.00435386	-0.908115	-1.1293	-0.965534	-1.00098	0.062344	0.0279646	-0.465714	-0.794624	-0.851586	-0.703975	Avr9/Cf-9 rapidly elicited protein 264.
9637.m01789	TKL	IRAK	RLCK-VIIb	Os09g20880	Os09g0375600	0.070184	0.033577	-1.27812	-0.646023	-0.991757	-0.971965	0.0318878	0.000149169	-0.92421	-0.932482	-0.962023	-0.939571	Protein kinase domain containing protein.
9632.m03935	TKL	IRAK	RLCK-VIII	Os04g41310	Os04g0490500		0.179195	1.04048	1.03816	0.0110281	0.696556		0.0296129	1.1576	1.49786	2.11378	1.58975	Pto kinase interactor 1.
9629.m02104	TKL	IRAK	RLCK-VIII	Os01g21970	Os01g0323100		0.612394	-0.852848	-0.544188	0.605491	-0.263848		0.0991362	-0.313684	-0.121485	-0.482135	-0.305768	Pto kinase interactor 1.
9629.m06691	TKL	IRAK	RLCK-VIII	Os01g67340	Os01g0899000		0.0568375	0.304674	0.271672	0.573145	0.383164		0.276085	0.0469962	-0.215713	-0.242194	-0.13697	Pti1 kinase-like protein.
9630.m03406	TKL	IRAK	RLCK-VIII	Os02g35760	Os02g0565500		0.86329	0.231166	-0.762072	0.797829	0.0889746		0.656221	0.386595	0.0902619	-1.26804	-0.263728	Pto kinase interactor 1.
9631.m01177	TKL	IRAK	RLCK-VIII	Os03g12520	Os03g0226300		0.959199	0.228324	-0.470291	0.20235	-0.0132054		0.43859	-0.114173	-0.192456	0.0766289	-0.0766668	Protein kinase family protein.
9631.m04988	TKL	IRAK	RLCK-VIII	Os03g51040
9631.m06196	TKL	IRAK	RLCK-VIII	Os03g62700	Os03g0844100	0.039604	0.00166261	-0.690459	-0.627239	-0.602729	-0.640142	0.044666	0.0101131	-0.299191	-0.415106	-0.411304	-0.3752	Pti1 kinase-like protein.
9633.m00380	TKL	IRAK	RLCK-VIII	Os05g04520	Os05g0135800	0.0576389	0.0214921	0.295956	0.486568	0.482188	0.421571	0.0683852	0.0334919	-0.228078	-0.271551	-0.417929	-0.305853	Pto kinase interactor 1.
9637.m02917	TKL	IRAK	RLCK-VIII	Os09g33860	Os09g0513600	0.254294	0.208695	-0.421215	-0.0140181	-0.21034	-0.215191	0.0394049	0.00484206	-0.777596	-0.74313	-0.614275	-0.711667	Pto kinase interactor 1.
9630.m00105	TKL	IRAK	RLCK-VIII-sis	Os02g02040	Os02g0110600	0.0482677	0.0118372	-0.709877	-0.825459	-1.03101	-0.855448	0.0333318	0.000624483	0.420839	0.454252	0.422858	0.43265	Conserved hypothetical protein.
9630.m00812	TKL	IRAK	RLCK-X	Os02g08530	Os02g0182600		0.0115179	1.14306	0.796755	1.10728	1.0157	0.0487931	0.0144403	0.392845	0.271272	0.408929	0.357682	Protein serine/threonine kinase (Protein kinase).
9633.m02300	TKL	IRAK	RLCK-X	Os05g25540	Os05g0319700	0.040569	0.0034594	-2.04399	-1.67245	-1.80745	-1.8413	0.0464724	0.0118238	-0.676785	-0.962613	-0.9617	-0.867033	Protein kinase-like protein (Fragment).
9636.m01856	TKL	IRAK	RLCK-X	Os08g18920	Os08g0285600	0.557298	0.515648	-0.304971	0.538752	0.372229	0.202003	0.043964	0.00936582	-0.962788	-1.35131	-1.23893	-1.18434	Protein kinase domain containing protein.
9631.m00318	TKL	IRAK	RLCK-XII	Os03g04050	Os03g0132800	0.11292	0.0728153	-0.417322	-0.17608	-0.205098	-0.266167	0.0425687	0.00825601	-0.489821	-0.671533	-0.566647	-0.576	protein kinase-like protein [Oryza sativa (japonica cultivar-group)].
9631.m06011	TKL	IRAK	RLCK-XII	Os03g61010	Os03g0825300	0.214669	0.16988	-0.550451	-0.0670672	-0.268033	-0.295184	0.0501268	0.0161143	-0.726108	-0.732533	-1.05187	-0.836838	Protein kinase domain containing protein.
9638.m03590	TKL	IRAK	RLCK-XII	Os10g39670	Os10g0542800		0.000389	1.19207	1.1408	1.22065	1.1845	0.0604757	0.0262445	0.221202	0.324577	0.401282	0.315687	Hypothetical protein.
9638.m03848	TKL	IRAK	RLCK-XII	Os10g42110	Os10g0571300	0.0518812	0.0155216	-1.58551	-1.05442	-1.17817	-1.2727	0.052501	0.0185951	-0.882434	-1.36111	-1.41089	-1.21815	Protein kinase-like protein.
13104.m06184	TKL	IRAK	RLCK-XII	Os04g58750	Os04g0684200	0.0871892	0.0494253	-0.274566	-0.313157	-0.131208	-0.239644	0.0511337	0.0171085	-0.338778	-0.291967	-0.453155	-0.3613	Protein kinase domain containing protein.
9631.m01526	TKL	IRAK	RLCK-XII	Os03g15770	Os03g0264300		0.295908	1.56704	0.376949	0.0217443	0.655246		0.936069	0.0489016	0.821351	-1.01493	-0.048226	Protein kinase domain containing protein.
9630.m00072	TKL	IRAK	RLCK-XIII	Os02g01730	Os02g0106900		0.620526	0.197763	-0.33769	-0.131399	-0.0904419	0.0453442	0.0107262	-0.887416	-0.645465	-0.671275	-0.734719	Protein kinase domain containing protein.
9630.m04161	TKL	IRAK	RLCK-XIII	Os02g43290	Os02g0648100	0.425829	0.379868	-0.129576	-0.0854493	0.0422448	-0.0575934		0.0686706	0.203139	0.446899	0.597999	0.416012	Protein kinase domain containing protein.
9631.m00126	TKL	IRAK	RLCK-XIII	Os03g02190	Os03g0113000	0.0551563	0.019006	-0.837484	-0.772038	-1.19255	-0.934025	0.0565404	0.0225195	0.352059	0.586791	0.424679	0.45451	Protein kinase domain containing protein.
9632.m04399	TKL	IRAK	RLCK-XIII	Os04g45730	Os04g0540900	0.125654	0.0846488	1.25492	1.99253	3.68245	2.30997	0.0752468	0.0395893	-0.336227	-0.206392	-0.176003	-0.239541	Protein kinase domain containing protein.
9638.m03321	TKL	IRAK	RLCK-XIII	Os10g37190	Os10g0516200	0.235513	0.190378	0.0299521	0.147505	0.32575	0.167736		0.190372	-0.00760937	-0.257927	-0.160898	-0.142145	Protein kinase domain containing protein.
13108.m02984	TKL	IRAK	RLCK-XIII	LOC_Os08g28890	Os08g0376600	0.475626	0.4308	-0.0106822	0.0174646	-0.509183	-0.167467	0.075432	0.0397372	0.537264	0.966902	1.15134	0.885169	Protein kinase domain containing protein.
9636.m01743	TKL	IRAK	RLCK-XIII-sis_unique	Os08g17320	Os08g0275200		0.470761	0.19673	-2.65824	0.0180655	-0.814482		0.516273	-0.0726803	-0.160421	0.0732796	-0.0532739	Protein kinase domain containing protein.
9634.m02244	TKL	IRAK	RLCK-XIII-sis_unique	Os06g22820	Os06g0334400	0.0481319	0.0117401	-0.282003	-0.24374	-0.353042	-0.292928	0.0415278	0.00728003	-0.203181	-0.191814	-0.252137	-0.215711	Cdk-activating kinase 1At (Cdk-activating kinase CAK1At).
9631.m01412	TKL	IRAK	RLCK-XIII-sis-b	Os03g14710	Os03g0251700	0.132851	0.091366	-0.0783348	-0.308079	-0.252015	-0.21281	0.0969801	0.0592384	-0.261079	-0.381291	-0.148574	-0.263648	Protein kinase domain containing protein.
9634.m00640	TKL	IRAK	RLCK-XV	Os06g07070	Os06g0166900		0.221942	-0.0199118	0.444697	0.294527	0.239771	0.0374671	0.00287237	-1.10814	-1.21445	-1.00792	-1.11017	Protein kinase domain containing protein.
13102.m01027	TKL	IRAK	RLCK-XV	Os02g09359	Os02g0186500	0.0422318	0.00584953	-0.258271	-0.271408	-0.329884	-0.286521	0.0396289	0.00513006	-0.158921	-0.18421	-0.204268	-0.182467	Protein kinase-like protein.
9634.m04302	TKL	IRAK	RLCK-XV	Os06g44430	Os06g0654600	0.215336	0.170614	0.125089	0.243965	0.667293	0.345449		0.109	0.164484	0.756211	0.825128	0.581941	Protein kinase domain containing protein.
9637.m03043	TKL	IRAK	RLCK-XV	Os09g36180	Os09g0531800		0.064612	-2.18927	-0.771879	-1.93419	-1.63178		0.0671578	-0.37621	-0.98279	-0.591386	-0.650129	Glycosyl transferase, family 8 protein.
9629.m04404	TKL	IRAK	RLCK-XVI	Os01g46030
9634.m00426	TKL	IRAK	RLCK-XVI	Os06g05070
9629.m05632	TKL	IRAK	SD-1a	Os01g57490	Os01g0783900		0.828809	0.260597	-0.141513	-0.0306868	0.0294659		0.654306	0.30221	-0.199139	-0.447836	-0.114922	Protein kinase domain containing protein.
9629.m05634	TKL	IRAK	SD-1a	Os01g57510	Os01g0784200	0.0487438	0.0125137	4.92634	5.56541	3.73734	4.74303		0.0513757	1.02823	1.87626	0.926096	1.27686	S-locus glycoprotein family protein.
9629.m05637	TKL	IRAK	SD-1a	Os01g57540	Os01g0784500		0.773111	1.01618	-0.418942	-0.1607	0.145513		0.352523	0.41164	-0.0688493	0.157466	0.166753	Receptor-like protein kinase 4.
9629.m05640	TKL	IRAK	SD-1a	Os01g57560	Os01g0784700		0.580783	0.187736	-0.680056	-0.0201511	-0.170824		0.322457	-0.114766	-0.191788	-1.66553	-0.657361	Receptor-like kinase.
9630.m04684	TKL	IRAK	SD-1a	Os02g48080	Os02g0710500	0.056728	0.020573	0.829727	0.493359	0.72846	0.683849	0.0501846	0.0162189	0.647656	0.990769	0.979213	0.872546	Receptor protein kinase.
9631.m03402	TKL	IRAK	SD-1a	Os03g35600	Os03g0556600		0.590756	0.380261	0.215803	-0.241879	0.118062		0.0437679	-0.281295	-0.62199	-0.460996	-0.45476	S-locus glycoprotein family protein.
9632.m05264	TKL	IRAK	SD-1a	Os04g54190	Os04g0634500	0.0653283	0.0289311	1.03615	0.736347	0.571947	0.78148	0.036954	0.00261708	0.670518	0.583683	0.692703	0.648968	KI domain interacting kinase 1.
9634.m02894	TKL	IRAK	SD-1a	Os06g30130	Os06g0496800	0.145143	0.103017	0.734417	0.429582	0.190642	0.451547	0.0384148	0.00387355	0.48926	0.571848	0.467409	0.509506	Serine/threonine kinase receptor precursor.
9635.m03616	TKL	IRAK	SD-1a	Os07g36570	Os07g0550900	0.0434752	0.00701437	3.40653	3.47796	4.38944	3.75798		0.939116	0.452913	-0.508578	0.128753	0.0243627	Receptor-like protein kinase 6.
9635.m03618	TKL	IRAK	SD-1a	Os07g36590	Os07g0551300	0.276904	0.230842	0.0120083	0.3184	0.126113	0.152174		0.232628	0.026104	0.0628996	0.230676	0.10656	KI domain interacting kinase 1.
13101.m02535	TKL	IRAK	SD-1a	Os01g23970
13101.m06098	TKL	IRAK	SD-1a	Os01g57480	Os01g0783800	0.066018	0.0296222	0.702937	0.744209	0.400306	0.615817		0.314471	0.00655311	0.0390234	0.220968	0.0888483	S-locus glycoprotein family protein.
13105.m04488	TKL	IRAK	SD-1a	Os05g42210	Os05g0501400		0.126804	1.70385	0.481994	0.686378	0.957409	0.0535632	0.0196329	1.54132	2.54698	2.30571	2.13133	Receptor-like protein kinase 5.
13107.m03752	TKL	IRAK	SD-1a	Os07g36544	Os07g0550500		0.0206064	3.91258	2.97199	2.367	3.08386		0.065877	0.875746	2.46401	1.76223	1.70066	S-locus glycoprotein family protein.
9632.m01387	TKL	IRAK	SD-1c	Os04g15580	Os04g0226600		0.197213	0.219508	0.324191	0.00069	0.181463		0.830379	0.0379492	-0.16831	0.0750797	-0.018427	Receptor-like protein kinase 4.
9632.m05246	TKL	IRAK	SD-1c	Os04g54010	Os04g0632600		0.258784	0.0652166	-0.617903	-1.31806	-0.623583		0.319666	0.704652	0.36272	-0.122406	0.314989	S-locus receptor-like kinase RLK10.
9632.m05247	TKL	IRAK	SD-1c	Os04g54020	Os04g0632700		0.309155	-0.106147	-1.17381	-0.140286	-0.473416		0.634979	0.171185	-0.117094	-0.268686	-0.0715316	Protein kinase domain containing protein.
9632.m05252	TKL	IRAK	SD-1c	Os04g54070	Os04g0633200		0.226922	0.367586	1.80765	0.335218	0.836817		0.349319	0.157451	0.69782	-0.0472884	0.269328	S-locus glycoprotein family protein.
9632.m05253	TKL	IRAK	SD-1c	Os04g54080	Os04g0633300		0.189073	1.91853	2.62862	0.0238384	1.52366		0.061412	0.725967	1.59459	1.99112	1.43723	S-locus glycoprotein family protein.
9632.m05256	TKL	IRAK	SD-1c	Os04g54110	Os04g0631900		0.895836	0.240362	-0.276601	0.105013	0.0229248		0.393516	-0.0474438	0.522773	0.082917	0.186082	Hypothetical protein.
9632.m05257	TKL	IRAK	SD-1c	Os04g54120
9636.m00764	TKL	IRAK	SD-1c	Os08g08140	Os08g0179000		0.12092	-0.891251	-0.181426	-0.530653	-0.534443		0.4455	0.115769	-0.42502	-0.13256	-0.147271	Protein kinase domain containing protein.
9637.m03211	TKL	IRAK	SD-1c	Os09g37780
9637.m03213	TKL	IRAK	SD-1c	Os09g37800
9637.m03219	TKL	IRAK	SD-1c	Os09g37840
9637.m03224	TKL	IRAK	SD-1c	Os09g37880
9637.m03225	TKL	IRAK	SD-1c	Os09g37890	Os09g0551500		0.851828	0.283891	-0.375924	-0.0290961	-0.0403761		0.0323565	-1.2566	-1.32587	-2.16443	-1.5823	Receptor-like protein kinase 6.
13104.m05577	TKL	IRAK	SD-1c	Os04g53994	Os04g0631800	0.0391754	0.00150014	2.12123	2.41537	2.34816	2.29492		0.311149	-0.432637	-0.155758	0.0379095	-0.183495	Receptor-like protein kinase 5.
13104.m05578	TKL	IRAK	SD-1c	Os04g53998	Os04g0632100		0.181626	-0.628827	-0.448114	-0.0178605	-0.364934		0.144866	-1.07023	-0.34006	-0.318613	-0.576302	S-locus receptor-like kinase RLK13.
13104.m05579	TKL	IRAK	SD-1c	Os04g54002	Os04g0632500		0.172362	0.175181	0.228401	0.00926225	0.137615		0.232007	0.649159	0.0306732	0.243188	0.307674	S-locus receptor-like kinase RLK11.
13109.m03757	TKL	IRAK	SD-1c	Os09g37834	Os09g0551000		0.0816943	2.20192	0.805581	1.13751	1.38167		0.0585205	2.11541	0.91347	2.41938	1.81609	Receptor-like protein kinase.
9632.m05259	TKL	IRAK	SD-1d	Os04g54140	Os04g0634000		0.348125	0.21463	1.36982	-0.018799	0.521884		0.300276	0.392729	-0.109584	0.725976	0.336374	S-locus glycoprotein family protein.
9632.m05263	TKL	IRAK	SD-1d	Os04g54180	Os04g0634400		0.156844	0.420318	0.0300574	0.344485	0.264953		0.0425489	-0.428626	-0.423109	-0.771888	-0.541208	S-locus glycoprotein family protein.
13103.m03573	TKL	IRAK	SD-1d	Os03g31260	Os03g0426300		0.860964	-0.154176	0.231739	-0.0104864	0.0223589		0.427093	-0.0916185	-0.93015	0.0900186	-0.310583	Protein kinase domain containing protein.
9634.m03626	TKL	IRAK	SD-2a	Os06g38100	Os06g0578200	0.87916	0.862517	0.315109	-0.152163	-0.267888	-0.0349804	0.0882292	0.0512436	0.462707	1.02451	1.11712	0.868114	Hypothetical protein.
9639.m00291	TKL	IRAK	SD-2a	Os11g03820	Os11g0132900		0.48862	0.173381	-1.66969	0.00942954	-0.495627		0.00434863	-0.794312	-0.862655	-0.685269	-0.780745	Protein kinase family protein.
9640.m00278	TKL	IRAK	SD-2a	Os12g03640	Os12g0130200		0.507933	0.202798	-1.57442	0.0185877	-0.451012		0.219348	-0.0701207	-0.15944	-0.548231	-0.259264	Ser/Thr protein kinase (Fragment).
9629.m04594	TKL	IRAK	SD-2a	Os01g47810
9629.m04595	TKL	IRAK	SD-2a	Os01g47820	Os01g0668600	0.0378273	0.000784	-0.9506	-0.898863	-0.863356	-0.904273		0.162232	-0.536695	-0.0413318	-0.368776	-0.315601	Resistance protein candidate (Fragment).
9629.m04597	TKL	IRAK	SD-2a	Os01g47840
9629.m04603	TKL	IRAK	SD-2a	Os01g47900	Os01g0669100		0.000103	-1.29075	-1.29929	-1.33407	-1.30804		0.168299	-0.282932	-0.322683	-0.0128836	-0.206166	Protein kinase domain containing protein.
9629.m04613	TKL	IRAK	SD-2a	Os01g48000	Os01g0670100	0.039604	0.0017164	1.55275	1.36495	1.38529	1.43433		0.594108	-0.222617	0.410368	0.15897	0.115574	Protein kinase domain containing protein.
9629.m04615	TKL	IRAK	SD-2a	Os01g48020
9629.m04617	TKL	IRAK	SD-2a	Os01g48040	Os01g0670600		0.00136893	1.41671	1.29328	1.46682	1.39227		0.402063	0.731158	0.719074	-0.333432	0.372267	Protein kinase domain containing protein.
9629.m06570	TKL	IRAK	SD-2a	Os01g66250	Os01g0885700		0.29491	0.15281	0.485174	-0.0164464	0.207179		0.0653498	0.543161	1.20635	0.606669	0.785392	Curculin-like (mannose-binding) lectin domain containing protein.
9631.m06406	TKL	IRAK	SD-2a	Os03g30890	Os03g0422800		0.0202646	0.510253	0.63043	0.836548	0.659077		0.133387	-0.139811	-0.865087	-0.54069	-0.515196	Protein kinase domain containing protein.
9632.m03789	TKL	IRAK	SD-2a	Os04g39910
9632.m05461	TKL	IRAK	SD-2a	Os04g56080
9632.m05462	TKL	IRAK	SD-2a	Os04g56090	Os04g0655000	0.0399925	0.00259094	-0.969656	-1.1212	-0.961684	-1.01751	0.0450386	0.0103815	0.428678	0.608882	0.573782	0.537114	Protein kinase domain containing protein.
9634.m00624	TKL	IRAK	SD-2a	Os06g06920
9634.m00625	TKL	IRAK	SD-2a	Os06g06930	Os06g0164900	0.0399925	0.00272944	1.11943	0.961488	1.13897	1.0733	0.0522532	0.01833	0.850378	1.21211	1.38624	1.14958	Protein kinase family protein.
9634.m00626	TKL	IRAK	SD-2a	Os06g06940	Os06g0165200	0.245881	0.200584	-0.227503	-0.0894796	-0.668187	-0.32839	0.0465846	0.0119752	-1.3753	-0.977654	-1.03133	-1.1281	Protein kinase family protein.
9634.m00628	TKL	IRAK	SD-2a	Os06g06960	Os06g0165500		0.0654134	0.32009	0.18813	0.126961	0.211727		0.367964	-0.0998342	-0.200067	0.0492603	-0.0835468	Protein kinase family protein.
9634.m03594	TKL	IRAK	SD-2a	Os06g37670
9634.m03596	TKL	IRAK	SD-2a	Os06g37690
9634.m03602	TKL	IRAK	SD-2a	Os06g37750	Os06g0575400	0.983427	0.980482	-0.371358	0.0407977	0.314061	-0.00549985		0.103322	-0.248296	-1.11163	-0.81804	-0.72599	Protein kinase domain containing protein.
9634.m03838	TKL	IRAK	SD-2a	Os06g40030	Os06g0602500	0.0816445	0.0445621	3.00177	2.35074	1.32968	2.2274	0.0427336	0.00833191	1.79797	1.96841	2.43319	2.06652	Protein kinase domain containing protein.
9639.m00293	TKL	IRAK	SD-2a	Os11g03840	Os11g0133100		0.127687	0.145211	0.196406	0.0302477	0.123955		0.794053	-0.273796	0.624137	-0.104389	0.081984	Protein kinase family protein.
9639.m00297	TKL	IRAK	SD-2a	Os11g03880	Os11g0133500		0.424469	0.492607	-1.67763	-0.68801	-0.624344		0.107481	-0.573714	-1.21927	-2.21496	-1.33598	(No Hit)
9640.m00279	TKL	IRAK	SD-2a	Os12g03650	Os12g0130300		0.263758	0.506249	0.225432	-0.0243148	0.235789		0.819792	-0.655869	-0.436773	1.66863	0.191995	Resistance protein candidate (Fragment).
9640.m00281	TKL	IRAK	SD-2a	Os12g03670	Os12g0130500	0.463616	0.418498	0.770225	-0.0934238	0.112875	0.263225		0.456193	0.059009	-0.0567046	-0.250721	-0.0828056	(No Hit)
9640.m00283	TKL	IRAK	SD-2a	Os12g03690
9640.m00711	TKL	IRAK	SD-2a	Os12g07800	Os12g0177800	0.0563307	0.0202693	-0.416711	-0.46869	-0.280291	-0.388564	0.038285	0.00339245	0.672732	0.762757	0.626024	0.687171	Curculin-like (mannose-binding) lectin domain containing protein.
9640.m03313	TKL	IRAK	SD-2a	Os12g34320	Os12g0527700		0.104577	-0.0755621	-0.178273	-0.300218	-0.184684	0.0767673	0.041012	-0.278026	-0.530629	-0.601966	-0.470207	Protein kinase domain containing protein.
13101.m04146	TKL	IRAK	SD-2b	Os01g40499	Os01g0587400		0.178185	1.07495	1.47266	0.0485729	0.865395		0.0337664	1.52331	2.09195	1.07337	1.56288	S-locus glycoprotein family protein.
13102.m01553	TKL	IRAK	SD-2b	Os02g13965
13104.m00637	TKL	IRAK	SD-2b	Os04g07200
13104.m03329	TKL	IRAK	SD-2b	Os04g34300
13105.m00811	TKL	IRAK	SD-2b	Os05g07420	Os05g0166300		0.0300306	-1.86584	-3.2191	-2.0609	-2.38195		0.0689742	1.10312	0.563996	1.61403	1.09372	Protein kinase domain containing protein.
13105.m00814	TKL	IRAK	SD-2b	Os05g07450	Os05g0166600		0.28156	0.179818	-1.29391	-0.777832	-0.630641		0.387106	-1.23474	-0.184443	0.0904134	-0.442923	Protein kinase domain containing protein.
13105.m00816	TKL	IRAK	SD-2b	Os05g07470
13105.m03577	TKL	IRAK	SD-2b	Os05g34390
13106.m03703	TKL	IRAK	SD-2b	Os06g35870
9629.m00142	TKL	IRAK	SD-2b	Os01g02310
9629.m00550	TKL	IRAK	SD-2b	Os01g06240
9629.m01024	TKL	IRAK	SD-2b	Os01g10700
9629.m01025	TKL	IRAK	SD-2b	Os01g10710
9629.m01192	TKL	IRAK	SD-2b	Os01g12290	Os01g0222800		0.606403	-0.986738	-0.0380287	0.317613	-0.235718		0.747342	0.140476	-0.267806	-0.00502876	-0.0441198	Curculin-like (mannose-binding) lectin domain containing protein.
9629.m01203	TKL	IRAK	SD-2b	Os01g12400	Os01g0223700		0.0418471	-0.251528	-0.224258	-0.427182	-0.30099		0.0629086	0.423256	0.234123	0.180688	0.279355	N/apple PAN domain containing protein.
9629.m01204	TKL	IRAK	SD-2b	Os01g12410
9629.m01205	TKL	IRAK	SD-2b	Os01g12420	Os01g0223900	0.0407171	0.00404793	1.33105	1.4843	1.18927	1.33487	0.0543449	0.0203506	-0.410711	-0.256341	-0.415546	-0.360866	Curculin-like (mannose-binding) lectin domain containing protein.
9629.m01206	TKL	IRAK	SD-2b	Os01g12430	Os01g0224000		0.620833	0.203079	-0.909357	0.0914209	-0.204952		0.863762	-0.371166	-1.06345	1.06829	-0.122107	Curculin-like (mannose-binding) lectin domain containing protein.
9629.m04349	TKL	IRAK	SD-2b	Os01g45520
9629.m06444	TKL	IRAK	SD-2b	Os01g65010
9629.m06449	TKL	IRAK	SD-2b	Os01g65060
9629.m06607	TKL	IRAK	SD-2b	Os01g66610	Os01g0889900		0.00936625	2.3974	2.02444	1.70828	2.04337		0.261206	0.912709	0.803428	-0.148597	0.522514	S-locus glycoprotein family protein.
9629.m06609	TKL	IRAK	SD-2b	Os01g66630
9629.m06610	TKL	IRAK	SD-2b	Os01g66640
9629.m06614	TKL	IRAK	SD-2b	Os01g66680	Os01g0890600		0.133075	0.192754	0.224274	0.0291755	0.148735		0.547244	-0.0797685	-0.182335	0.0906164	-0.0571625	Protein kinase domain containing protein.
9630.m05216	TKL	IRAK	SD-2b	Os02g52850	Os02g0767400	0.0607417	0.0244639	0.231012	0.134391	0.167883	0.177762	0.0374671	0.00287801	-0.879898	-0.785007	-0.946271	-0.870392	Curculin-like (mannose-binding) lectin domain containing protein.
9631.m01136	TKL	IRAK	SD-2b	Os03g12150	Os03g0221700		0.000385	-1.99477	-1.92515	-2.06068	-1.99353		0.108951	-0.416647	-0.580341	-0.121408	-0.372799	S-locus glycoprotein family protein.
9631.m06048	TKL	IRAK	SD-2b	Os03g61310	Os03g0828800		0.978686	-0.048569	-0.0476679	0.100724	0.00149584		0.310746	-0.0654704	0.6811	0.256915	0.290848	Curculin-like (mannose-binding) lectin domain containing protein.
9631.m06141	TKL	IRAK	SD-2b	Os03g62180	Os03g0838100	0.039604	0.00177787	0.896516	0.8145	0.778053	0.82969	0.0686082	0.0337198	-0.244146	-0.145367	-0.142496	-0.177336	Curculin-like (mannose-binding) lectin domain containing protein.
9632.m00032	TKL	IRAK	SD-2b	Os04g01310	Os04g0103500		0.00153148	1.90541	1.66815	1.75078	1.77478	0.0448424	0.0102605	-0.56115	-0.392561	-0.50729	-0.487	Serine/threonine protein kinase family protein.
9632.m00033	TKL	IRAK	SD-2b	Os04g01320	Os04g0103700	0.552258	0.510227	-0.165508	0.237506	0.255601	0.1092	0.0414729	0.00718734	1.12573	1.43218	1.50089	1.35293	Protein kinase domain containing protein.
9632.m01129	TKL	IRAK	SD-2b	Os04g12540	Os04g0201900		0.379629	0.155101	0.174038	-0.0681598	0.0869933		0.396084	-0.0816188	-0.21072	0.0502034	-0.0807118	Curculin-like (mannose-binding) lectin domain containing protein.
9632.m01131	TKL	IRAK	SD-2b	Os04g12560	Os04g0202300		0.0361799	0.689558	1.05059	0.549551	0.763234		0.839418	-0.512662	-0.378741	1.29214	0.133579	Protein kinase family protein.
9632.m01133	TKL	IRAK	SD-2b	Os04g12580	Os04g0202500		0.465068	0.16608	-2.46328	0.0097005	-0.762499		0.246293	-0.374628	-1.61953	-0.190033	-0.728064	Curculin-like (mannose-binding) lectin domain containing protein.
9632.m01135	TKL	IRAK	SD-2b	Os04g12600	Os04g0202800		0.206991	0.261405	0.00149015	0.439599	0.234165		0.168103	0.606814	0.0242302	0.635011	0.422018	Protein kinase domain containing protein.
9632.m02192	TKL	IRAK	SD-2b	Os04g23600
9632.m02194	TKL	IRAK	SD-2b	Os04g23620
9632.m02204	TKL	IRAK	SD-2b	Os04g23720	Os04g0303300	0.460393	0.415129	0.246404	-0.133985	0.314372	0.142264	0.0480388	0.013601	0.862835	0.634783	0.960699	0.819439	(No Hit)
9632.m02208	TKL	IRAK	SD-2b	Os04g23760	Os04g0303500	0.0705488	0.0339682	-0.50559	-0.866519	-0.514038	-0.628716		0.0768926	1.1087	0.347022	0.795328	0.75035	Protein kinase domain containing protein.
9632.m02719	TKL	IRAK	SD-2b	Os04g28780	Os04g0356600		0.246734	0.157089	0.203045	-0.0237631	0.112124		0.505843	0.0256337	-0.164401	1.04148	0.300903	Protein kinase domain containing protein.
9632.m03289	TKL	IRAK	SD-2b	Os04g34250	Os04g0419700		0.0397535	3.56214	3.77507	1.79951	3.04557		0.87762	-0.0755341	-0.27813	0.470644	0.0389934	Receptor-like protein kinase.
9632.m03291	TKL	IRAK	SD-2b	Os04g34270	Os04g0419900		0.111726	0.603237	1.88591	0.791709	1.09362		0.00660335	1.8317	1.51322	1.40025	1.58172	Protein kinase family protein.
9632.m03294	TKL	IRAK	SD-2b	Os04g34290
9632.m03297	TKL	IRAK	SD-2b	Os04g34320	Os04g0420400		0.244694	0.180599	0.0316511	0.0310254	0.0810919		0.571404	-0.0513162	-0.159113	0.0745428	-0.0452953	S-locus glycoprotein family protein.
9632.m03298	TKL	IRAK	SD-2b	Os04g34330	Os04g0420600		0.478005	0.144822	-2.10273	0.051708	-0.6354		0.226114	-0.0552258	0.700453	0.554714	0.39998	Serine/threonine protein kinase family protein.
9632.m03301	TKL	IRAK	SD-2b	Os04g34360
9632.m03302	TKL	IRAK	SD-2b	Os04g34370	Os04g0420900	0.0506333	0.0143342	2.84156	1.88041	2.23447	2.31881		0.204606	0.160372	0.438654	0.0477699	0.215599	Receptor-like protein kinase.
9632.m03304	TKL	IRAK	SD-2b	Os04g34390
9632.m03306	TKL	IRAK	SD-2b	Os04g34410
9632.m03307	TKL	IRAK	SD-2b	Os04g34420
9632.m03791	TKL	IRAK	SD-2b	Os04g39930
9632.m04086	TKL	IRAK	SD-2b	Os04g42740
9632.m05838	TKL	IRAK	SD-2b	Os04g23700	Os04g0303100	0.510216	0.466161	-0.109035	0.218476	0.160983	0.0901413	0.0630917	0.0286802	0.866876	0.488891	0.886401	0.747389	Protein kinase domain containing protein.
9633.m00633	TKL	IRAK	SD-2b	Os05g07080
9633.m00657	TKL	IRAK	SD-2b	Os05g07300	Os05g0165900	0.0873107	0.0495673	1.16228	0.633508	1.51048	1.10209		0.0689418	0.454421	0.354498	0.858272	0.55573	Protein kinase domain containing protein.
9634.m02861	TKL	IRAK	SD-2b	Os06g29810	Os06g0494100	0.0900725	0.0520122	0.585571	0.449997	0.982258	0.672609	0.0600236	0.0258462	-0.147258	-0.238749	-0.264375	-0.216794	Curculin-like (mannose-binding) lectin domain containing protein.
9634.m03394	TKL	IRAK	SD-2b	Os06g35850	Os06g0551800		0.800999	0.225977	-0.208446	0.0931977	0.0369094		0.567684	-0.0515024	-0.151695	0.0717569	-0.0438133	Protein kinase domain containing protein.
9634.m03997	TKL	IRAK	SD-2b	Os06g41500
9634.m03999	TKL	IRAK	SD-2b	Os06g41510
9634.m04004	TKL	IRAK	SD-2b	Os06g41560	Os06g0620200		0.14701	0.163778	0.380032	0.841076	0.461629		0.87126	-0.296682	0.263395	-0.0560565	-0.0297813	Curculin-like (mannose-binding) lectin domain containing protein.
9635.m00841	TKL	IRAK	SD-2b	Os07g08860	Os07g0186200	0.0690614	0.0325204	1.5191	0.772769	1.24539	1.17909	0.0526688	0.0187629	0.792533	0.826416	1.20005	0.939665	Protein kinase family protein.
9635.m03639	TKL	IRAK	SD-2b	Os07g36780
9636.m01325	TKL	IRAK	SD-2b	Os08g13420	Os08g0230800		0.316058	0.287692	0.173051	-0.0572842	0.134486		0.0766572	1.59136	1.49066	3.46388	2.18197	(No Hit)
9636.m01372	TKL	IRAK	SD-2b	Os08g13870
9637.m02488	TKL	IRAK	SD-2b	Os09g28180	Os09g0454900	0.534329	0.491198	0.970869	-0.083909	-0.0278225	0.286379	0.0549753	0.0210358	1.09917	1.85481	1.66368	1.53922	Curculin-like (mannose-binding) lectin domain containing protein.
9638.m00012	TKL	IRAK	SD-2b	Os10g01100	Os10g0101000	0.0367487	0.000707	1.16702	1.07784	1.07935	1.10807	0.0387456	0.00419977	0.479902	0.592197	0.581928	0.551342	N/apple PAN domain containing protein.
9638.m01657	TKL	IRAK	SD-2b	Os10g20120
9638.m01661	TKL	IRAK	SD-2b	Os10g20160	Os10g0342300	0.949795	0.942127	-0.0112377	-0.183992	0.224335	0.00970169	0.0484296	0.0140648	-0.755209	-1.10812	-1.1165	-0.993275	Receptor-like protein kinase.
9639.m00970	TKL	IRAK	SD-2b	Os11g10280	Os11g0208700		7.18e-05	2.01707	1.96379	1.97011	1.98366	0.0657877	0.0311055	1.57201	0.927549	1.78608	1.42854	Protein kinase family protein.
9640.m04368	TKL	IRAK	SD-2b	Os12g44320	Os12g0640700	0.104102	0.0647785	-0.344416	-0.416367	-0.791145	-0.517309	0.0690961	0.0341629	-0.604552	-0.937982	-1.20535	-0.91596	N/apple PAN domain containing protein.
9639.m00613	TKL	IRAK	SD-2b	Os11g06780	Os11g0168600	0.0412456	0.00469241	3.04897	2.62109	2.4203	2.69679	0.0708459	0.0356339	1.40531	0.84352	1.72152	1.32345	Protein kinase domain containing protein.
9632.m05801	TKL	IRAK	URK-I	Os04g59320	Os04g0689400	0.0510298	0.0146837	-1.79293	-1.3647	-1.19546	-1.45103	0.0591888	0.0250019	-0.181789	-0.3194	-0.300487	-0.267225	Protein kinase domain containing protein.
9640.m04300	TKL	IRAK	URK-I	Os12g43640	Os12g0632800	0.113696	0.0736014	1.33356	0.67653	0.542115	0.850734	0.0921639	0.0548503	0.253147	0.589142	0.368078	0.403456	Protein kinase domain containing protein.
13104.m03413	TKL	IRAK	URK-I	Os04g35114	Os04g0430400		0.075519	-1.23338	-0.475025	-0.650139	-0.786181		0.537847	0.172659	-0.156921	-0.357372	-0.113878	Hypothetical protein.
9635.m00597	TKL	IRAK	URK-I-sis	Os07g06570	Os07g0159700		0.183675	-1.10918	-1.08635	0.000342	-0.73173		0.0185309	-0.822284	-1.29141	-0.942835	-1.01884	Protein kinase domain containing protein.
9638.m01755	TKL	IRAK	URK-I-sis-b	Os10g21090	Os10g0351500	0.201712	0.157365	-2.70607	-2.34823	-0.18157	-1.74529	0.0454954	0.0108532	-1.00072	-1.44606	-1.22515	-1.22397	Protein kinase domain containing protein.
13102.m06048	TKL	IRAK	URK-I-sis-b	Os02g53030	Os02g0769700		0.0316858	-0.759378	-0.776956	-1.2819	-0.93941	0.0333318	0.000498893	-1.0744	-1.00053	-1.0117	-1.02888	Protein kinase domain containing protein.
9632.m02268	TKL	IRAK	WAK	Os04g24300	Os04g0308100		0.139912	0.198525	0.239732	0.0272014	0.155153		0.534558	-0.0920355	-0.185581	0.0941723	-0.061148	Wall-associated kinase 4.
9632.m02815	TKL	IRAK	WAK	Os04g29740
9637.m03311	TKL	IRAK	WAK	Os09g38850	Os09g0561600	0.040569	0.00342196	3.78784	3.29621	4.03605	3.7067		0.726194	-0.871156	0.680461	0.852812	0.220706	Protein kinase domain containing protein.
9629.m00363	TKL	IRAK	WAK/LRK10L-1	Os01g04450	Os01g0136800		0.167649	3.09968	1.9507	0.241047	1.76381	0.0560162	0.0220377	1.25945	1.14564	1.83499	1.41336	Protein kinase domain containing protein.
9631.m01172	TKL	IRAK	WAK/LRK10L-1	Os03g12470	Os03g0225700	0.0490913	0.0128281	1.12994	1.42364	0.964972	1.17285	0.0505868	0.0166331	0.752201	1.14387	1.15789	1.01798	Protein kinase domain containing protein.
9631.m05779	TKL	IRAK	WAK/LRK10L-1	Os03g58750
9633.m02285	TKL	IRAK	WAK/LRK10L-1	Os05g25390	Os05g0318100		0.0320435	2.04684	1.07455	1.96102	1.69414		0.280757	0.0332565	-0.528006	-0.218163	-0.237637	Protein kinase domain containing protein.
9633.m04450	TKL	IRAK	WAK/LRK10L-1	Os05g47770	Os05g0550800	0.0412456	0.00467548	2.25729	2.31277	2.78761	2.45256	0.0584845	0.0243081	-0.648441	-0.834268	-0.475267	-0.652659	Protein kinase domain containing protein.
13101.m00399	TKL	IRAK	WAK/LRK10L-1	Os01g04409	Os01g0136400	0.050225	0.0138138	2.68314	1.77338	2.1866	2.21438		0.0900194	0.441364	0.160739	0.206845	0.269649	Protein kinase domain containing protein.
13101.m05148	TKL	IRAK	WAK/LRK10L-1	Os01g49529	Os01g0689900	0.0440928	0.00759091	1.24068	0.945024	0.984996	1.0569	0.043964	0.00936781	0.785095	0.807033	1.05321	0.881781	Protein kinase domain containing protein.
13112.m04201	TKL	IRAK	WAK/LRK10L-1	Os12g40419	Os12g0595800	0.0840087	0.0465804	-0.351155	-0.264865	-0.560353	-0.392124	0.0465116	0.0118856	0.899968	1.10261	1.32217	1.10825	Protein kinase domain containing protein.
9629.m02553	TKL	IRAK	WAKa	Os01g26280	Os01g0364800		0.374759	0.151499	0.180261	-0.0667193	0.0883469		0.46125	-0.0726923	-0.214953	0.0668948	-0.0735836	EGF-like calcium-binding domain containing protein.
9630.m00113	TKL	IRAK	WAKa	Os02g02120	Os02g0111600		0.281525	-0.264224	-1.01836	-0.0270944	-0.436558		0.0638407	1.16066	0.888731	2.10155	1.38365	EGF-like calcium-binding domain containing protein.
9630.m03961	TKL	IRAK	WAKa	Os02g41480	Os02g0623600		0.148019	0.197504	0.86742	0.34101	0.468645		0.034584	1.34231	1.59353	2.47872	1.80485	Protein kinase domain containing protein.
9630.m03963	TKL	IRAK	WAKa	Os02g41500
9630.m05595	TKL	IRAK	WAKa	Os02g56380	Os02g0807900	0.0407171	0.00405736	4.21509	3.83699	4.7775	4.27652		0.693371	0.349979	-1.08594	0.126308	-0.203217	Serine threonine kinase.
9630.m05597	TKL	IRAK	WAKa	Os02g56400
9630.m05599	TKL	IRAK	WAKa	Os02g56420	Os02g0808300		0.732819	-0.136152	0.236417	0.0265859	0.0422836		0.298253	-0.0919623	-0.191186	-1.21003	-0.497726	Hypothetical protein.
9630.m05621	TKL	IRAK	WAKa	Os02g56630	Os02g0811200		0.45487	0.109495	-2.20037	0.0107067	-0.693389		0.390391	-0.587817	-0.151308	0.0910602	-0.216021	EGF-like calcium-binding domain containing protein.
9631.m04253	TKL	IRAK	WAKa	Os03g44050
9631.m04258	TKL	IRAK	WAKa	Os03g44140	Os03g0643200		0.469479	-0.0204994	0.214418	0.00404109	0.0659864		0.436013	-0.0837631	-0.522097	0.0830004	-0.174286	EGF-like calcium-binding domain containing protein.
9632.m04193	TKL	IRAK	WAKa	Os04g43730	Os04g0517700		0.00538661	0.215241	0.252184	0.19668	0.221369		0.635536	-0.122596	0.212672	0.0712884	0.0537883	EGF-like calcium-binding domain containing protein.
9634.m00424	TKL	IRAK	WAKa	Os06g05050	Os06g0142500		0.333262	0.220882	1.34821	0.0086425	0.525912		0.570977	-1.00927	-0.762085	0.697969	-0.357797	Calycin family protein.
9634.m00665	TKL	IRAK	WAKa	Os06g07330	Os06g0170100		0.151897	0.20199	0.219955	0.0174816	0.146476		0.407607	-0.0594406	0.603245	0.0841154	0.209307	Protein kinase domain containing protein.
9634.m04788	TKL	IRAK	WAKa	Os06g49170
9634.m04798	TKL	IRAK	WAKa	Os06g49260
9635.m00685	TKL	IRAK	WAKa	Os07g07390
9636.m02746	TKL	IRAK	WAKa	Os08g27780
9637.m01775	TKL	IRAK	WAKa	Os09g20740	Os09g0373800		0.137612	1.21902	0.142833	1.11407	0.825308		0.138581	0.251015	0.300579	0.0350246	0.195539	Serine threonine kinase.
9637.m02620	TKL	IRAK	WAKa	Os09g29510	Os09g0471200	0.0480827	0.0116382	2.08325	1.43345	1.69093	1.73588		0.0825488	0.325619	1.12994	0.851829	0.769129	Protein kinase domain containing protein.
9637.m02621	TKL	IRAK	WAKa	Os09g29520	Os09g0471400		0.342292	0.267053	0.17053	-0.0683283	0.123085		0.373391	0.0529683	-0.0184214	0.347765	0.127437	Protein kinase domain containing protein.
9637.m02623	TKL	IRAK	WAKa	Os09g29540	Os09g0471500		0.125613	0.199366	0.222865	0.0334633	0.151898		0.0476888	0.402948	0.774967	0.422564	0.533493	Protein kinase domain containing protein.
9637.m02625	TKL	IRAK	WAKa	Os09g29560
9640.m04129	TKL	IRAK	WAKa	Os12g42040	Os12g0614800		0.137914	1.7117	0.429647	0.685758	0.942368	0.0450386	0.0103804	-0.542469	-0.775764	-0.709439	-0.675891	Protein kinase domain containing protein.
9640.m04131	TKL	IRAK	WAKa	Os12g42060	Os12g0615100		0.245432	0.186884	0.321002	-0.0216108	0.162091		0.0760184	1.25826	0.454559	1.47983	1.06421	Protein kinase domain containing protein.
9640.m04132	TKL	IRAK	WAKa	Os12g42070	Os12g0615300	0.0742915	0.0374685	-0.190147	-0.151623	-0.29282	-0.21153	0.0407234	0.00633506	-0.437938	-0.537166	-0.416796	-0.463967	Protein kinase domain containing protein.
13101.m02771	TKL	IRAK	WAKa	Os01g26174	Os01g0364100	0.0522487	0.0159583	1.31182	1.63915	1.04969	1.33356		0.774876	0.254148	-0.695536	0.147007	-0.098127	Hypothetical protein.
13109.m02934	TKL	IRAK	WAKa	Os09g29584	Os09g0471600		0.254992	0.172167	0.16588	-0.027509	0.103513		0.383982	-0.0980783	-0.200209	0.0536288	-0.0815529	Protein kinase domain containing protein.
9629.m02555	TKL	IRAK	WAKb	Os01g26300
13104.m02017	TKL	IRAK	WAKb	Os04g21790
13104.m02294	TKL	IRAK	WAKb	Os04g24510
13108.m04174	TKL	IRAK	WAKb	Os08g39170	Os08g0501000		0.287655	0.195526	0.217129	-0.0474268	0.121743		0.642671	-0.11264	0.157781	0.0861578	0.0437665	Protein kinase family protein.
13108.m04176	TKL	IRAK	WAKb	Os08g39180	Os08g0501200		0.138128	0.665685	3.05736	1.38515	1.70273		0.262534	-0.0970992	-0.268191	-1.15773	-0.507674	(No Hit)
13109.m01625	TKL	IRAK	WAKb	Os09g16980
13109.m03050	TKL	IRAK	WAKb	Os09g30454
13109.m03882	TKL	IRAK	WAKb	Os09g38834
13112.m02988	TKL	IRAK	WAKb	Os12g29434
9632.m04927	TKL	IRAK	WAKb	Os04g51050	Os04g0599000		0.0803961	2.62522	1.9025	0.785851	1.77119	0.0643817	0.0298617	1.60044	1.15414	2.15431	1.6363	Protein kinase domain containing protein.
9632.m05428	TKL	IRAK	WAKb	Os04g55760	Os04g0651500		0.361091	1.03298	0.0430011	0.0708079	0.382264		0.47337	-0.0802443	-0.181416	0.0698321	-0.0639427	Protein kinase domain containing protein.
9633.m00373	TKL	IRAK	WAKb	Os05g04460	Os05g0135100		0.00903472	0.238908	0.243621	0.178167	0.220232		0.260643	-0.430092	-0.386756	0.070631	-0.248739	Protein kinase domain containing protein.
9636.m02876	TKL	IRAK	WAKb	Os08g29040
9636.m03960	TKL	IRAK	WAKb	Os08g39210	Os08g0501500	0.0404458	0.00305009	2.25768	2.41932	1.99664	2.22455		0.0364677	0.437814	0.250076	0.515425	0.401105	Serine/threonine protein kinase family protein.
9636.m03961	TKL	IRAK	WAKb	Os08g39220
9636.m03963	TKL	IRAK	WAKb	Os08g39240	Os08g0501700		0.133351	0.184747	0.232109	0.0308533	0.149236		0.543033	-0.0867059	-0.187711	0.0944845	-0.0599774	EGF-like calcium-binding domain containing protein.
9637.m02724	TKL	IRAK	WAKb	Os09g38910	Os09g0562600		0.0453399	1.35293	0.733194	1.67544	1.25386		0.193276	-0.185386	-0.576155	-0.0943823	-0.285308	EGF-like calcium-binding domain containing protein.
9637.m03306	TKL	IRAK	WAKb	Os09g38800	Os09g0561000	0.712446	0.68001	-0.259445	0.169	0.349049	0.0862011	0.0709176	0.0357303	1.14314	0.619192	1.25105	1.00446	(No Hit)
9637.m03309	TKL	IRAK	WAKb	Os09g38830	Os09g0559100		0.171847	0.222721	0.240602	0.00707365	0.156799		0.296148	-0.103479	-0.559672	-0.0317957	-0.231649	Zn-finger, cysteine-rich C6HC domain containing protein.
9637.m03310	TKL	IRAK	WAKb	Os09g38840	Os09g0561500		0.0306283	1.86645	3.568	2.80572	2.74673		0.953626	-0.662288	0.184805	0.548113	0.0235432	EGF-like calcium-binding domain containing protein.
9638.m00876	TKL	IRAK	WAKb	Os10g10030	Os10g0178800		0.232718	-0.483084	-0.929294	0.0202105	-0.464056		0.063815	-0.278075	-0.768836	-0.559728	-0.535546	(No Hit)
9638.m00886	TKL	IRAK	WAKb	Os10g10130	Os10g0180800		0.0834133	0.0721207	0.247566	0.175507	0.165065		0.229655	-0.0824563	-0.17143	-0.650814	-0.301567	EGF-like calcium-binding domain containing protein.
9639.m03230	TKL	IRAK	WAKb	Os11g35860	Os11g0565300		0.226724	0.23849	0.73076	0.0638462	0.344365		0.00264597	0.223451	0.26432	0.232658	0.240143	Protein kinase family protein.
9640.m01616	TKL	IRAK	WAKb	Os12g16520	Os12g0265900	0.0367487	0.000516	-1.62706	-1.50604	-1.54858	-1.56056	0.0428	0.00837625	-1.88982	-1.75543	-1.37512	-1.67346	(No Hit)
9629.m02546	TKL	IRAK	WAKb	Os01g26210
9630.m04029	TKL	IRAK	WAKb	Os02g42110	Os02g0632100		0.177421	0.167401	0.190896	0.00347828	0.120592		0.783203	-0.0713558	-0.464293	0.321831	-0.0712726	Kinase R-like protein (Fragment).
9630.m04033	TKL	IRAK	WAKb	Os02g42150	Os02g0632800		0.274828	-0.272507	-1.12866	-0.0590921	-0.486752		0.36508	0.0771614	-0.334095	-2.29585	-0.850928	Protein kinase domain containing protein.
9630.m04034	TKL	IRAK	WAKb	Os02g42160
9630.m04037	TKL	IRAK	WAKb	Os02g42190
9630.m05594	TKL	IRAK	WAKb	Os02g56370	Os02g0807800		0.756706	-0.36599	0.581908	0.0755071	0.0971419		0.805816	0.176786	-0.246022	0.189405	0.0400563	(No Hit)
9631.m06166	TKL	IRAK	WAKb	Os03g62430	Os03g0841100	0.811997	0.787827	0.216136	-0.0962172	-0.245111	-0.0417307		0.529101	0.125279	-0.343481	-0.0886392	-0.10228	EGF-like calcium-binding domain containing protein.
9632.m00291	TKL	IRAK	WAKb	Os04g03830	Os04g0127500		0.479533	0.153837	-1.366	-0.0272815	-0.413148		0.425173	-0.0621605	1.13636	0.0604837	0.378228	EGF-like calcium-binding domain containing protein.
9632.m02009	TKL	IRAK	WAKb	Os04g21820	Os04g0286300		0.00684018	0.222492	0.245632	0.183715	0.21728		0.462451	-0.103563	-0.183583	0.0779175	-0.0697428	Protein kinase domain containing protein.
9632.m02260	TKL	IRAK	WAKb	Os04g24220	Os04g0307500		0.290118	0.164748	0.16503	-0.0390654	0.0969041		0.522505	1.10184	-0.222558	0.0513628	0.310214	Protein kinase domain containing protein.
9632.m02267	TKL	IRAK	WAKb	Os04g24290
9632.m02809	TKL	IRAK	WAKb	Os04g29680	Os04g0366000		0.241689	0.176628	0.189137	-0.0243638	0.113801		0.491398	-0.0773397	-0.191124	0.0751475	-0.0644387	EGF-like calcium-binding domain containing protein.
9632.m04925	TKL	IRAK	WAKb	Os04g51030	Os04g0598800		0.000432	-0.464419	-0.432745	-0.454625	-0.450596		0.0912587	0.484687	1.8872	1.74374	1.37187	Wall-associated kinase-like protein.
9632.m04926	TKL	IRAK	WAKb	Os04g51040	Os04g0598900		0.0423541	0.625359	0.800098	1.26421	0.896554		0.0174666	0.87613	1.27862	1.40201	1.18559	Wall-associated kinase-like protein.
9632.m01893	TKL	IRAK	WAKc	Os04g20680	Os04g0275100		0.00152771	-0.728078	-0.734456	-0.648832	-0.703789		0.00110721	2.39565	2.19329	2.45016	2.34637	EGF-like calcium-binding domain containing protein.
9632.m02818	TKL	IRAK	WAKc	Os04g29770
9632.m02835	TKL	IRAK	WAKc	Os04g29930
9632.m02838	TKL	IRAK	WAKc	Os04g29960	Os04g0368000	0.302582	0.256353	-1.10991	-0.819643	0.142882	-0.595556		0.097602	-0.624686	-2.48209	-1.66963	-1.59214	(No Hit)
9632.m02841	TKL	IRAK	WAKc	Os04g29990
9632.m02843	TKL	IRAK	WAKc	Os04g30010	Os04g0368800		0.446681	-0.348142	2.37601	0.290319	0.772728		0.176258	0.938978	0.431675	2.53438	1.30168	EGF-like calcium-binding domain containing protein.
9632.m02848	TKL	IRAK	WAKc	Os04g30060
9632.m02858	TKL	IRAK	WAKc	Os04g30160	Os04g0370100		0.690617	0.205057	-0.426742	-0.0326245	-0.0847698		0.063472	-1.47349	-0.53789	-1.05527	-1.02222	EGF-like calcium-binding domain containing protein.
9632.m02866	TKL	IRAK	WAKc	Os04g30240	Os04g0370900		0.210107	0.219433	0.213906	-0.0136685	0.13989		0.412191	-0.105924	-0.171671	0.0625686	-0.0716756	Protein kinase domain containing protein.
9632.m02868	TKL	IRAK	WAKc	Os04g30260
9632.m02869	TKL	IRAK	WAKc	Os04g30270
9632.m02875	TKL	IRAK	WAKc	Os04g30330	Os04g0371700		0.295334	0.269378	0.9619	-0.0120059	0.406424		0.788539	0.991783	-0.618597	0.0554115	0.142866	Protein kinase domain containing protein.
9632.m02879	TKL	IRAK	WAKc	Os04g30370	Os04g0372100		0.264186	0.21323	0.129896	-0.0235098	0.106539		0.534043	-0.0195542	-0.554196	0.116442	-0.152436	Protein kinase domain containing protein.
9638.m00140	TKL	IRAK	WAKL-OS	Os10g02360	Os10g0112700	0.0665428	0.0300824	0.715462	1.20882	0.753909	0.892731		0.129597	-0.27983	-1.0846	-0.462556	-0.608994	Protein kinase domain containing protein.
9638.m00427	TKL	IRAK	WAKL-OS	Os10g05160
9638.m00529	TKL	IRAK	WAKL-OS	Os10g06140
9638.m00835	TKL	IRAK	WAKL-OS	Os10g09620	Os10g0174800	0.129899	0.0886745	0.365354	1.15238	0.645374	0.721034		0.45924	0.646084	-0.303131	0.444563	0.262505	Protein kinase domain containing protein.
9639.m03169	TKL	IRAK	WAKL-OS	Os11g35260
9629.m01988	TKL	IRAK	WAKL-OS	Os01g20880	Os01g0310500	0.106047	0.0665397	-0.590656	-0.202728	-0.486608	-0.426664	0.0864805	0.0495812	0.0856381	0.198964	0.193151	0.159251	Hypothetical protein.
9629.m01991	TKL	IRAK	WAKL-OS	Os01g20900	Os01g0310800		0.932174	0.0423035	-0.222341	0.216862	0.0122747	0.0445104	0.00994296	-0.551117	-0.775682	-0.734581	-0.687127	Pto kinase interactor 1.
9635.m01438	TKL	IRAK	WAKL-OS	Os07g14490
9635.m03048	TKL	IRAK	WAKL-OS	Os07g31130	Os07g0493200	0.0819762	0.0447824	0.296548	0.419142	0.190205	0.301965		0.148919	-0.237015	-0.0207148	-0.213319	-0.157016	Protein kinase domain containing protein.
9635.m03053	TKL	IRAK	WAKL-OS	Os07g31190	Os07g0493800	0.039604	0.00165492	0.392167	0.366212	0.421675	0.393351	0.0873647	0.0504693	0.927946	0.408025	0.608412	0.648128	Protein kinase domain containing protein.
9635.m03056	TKL	IRAK	WAKL-OS	Os07g31210
9635.m03060	TKL	IRAK	WAKL-OS	Os07g31250	Os07g0494800		0.0135996	0.480596	0.390294	0.588593	0.486494		0.121601	-0.195597	-0.618481	-1.00212	-0.605399	Protein kinase domain containing protein.
9638.m00042	TKL	IRAK	WAKL-OS	Os10g01390
9638.m00128	TKL	IRAK	WAKL-OS	Os10g02250
9638.m00177	TKL	IRAK	WAKL-OS	Os10g02720	Os10g0116600		0.229684	0.214307	0.211484	-0.0229124	0.134293		0.373091	-0.115292	-0.175587	0.055082	-0.078599	Protein kinase domain containing protein.
9638.m00436	TKL	IRAK	WAKL-OS	Os10g05250	Os10g0142600		0.0200837	1.73101	2.79363	2.04563	2.19009		0.121957	1.36499	0.238909	1.48429	1.0294	Protein kinase domain containing protein.
9638.m00451	TKL	IRAK	WAKL-OS	Os10g05400
9638.m00516	TKL	IRAK	WAKL-OS	Os10g06030	Os10g0151100		0.255106	0.207066	0.558129	0.00286874	0.256021		0.655038	-0.0737597	-0.17087	0.646722	0.134031	Protein kinase domain containing protein.
9638.m00522	TKL	IRAK	WAKL-OS	Os10g06090	Os10g0151500		0.137056	0.239059	0.23145	0.0286735	0.166394		0.544416	-0.0852316	0.0891724	-0.169119	-0.0550594	Protein kinase domain containing protein.
9638.m00828	TKL	IRAK	WAKL-OS	Os10g09550
9638.m00843	TKL	IRAK	WAKL-OS	Os10g09700
9638.m01485	TKL	IRAK	WAKL-OS	Os10g17910
9639.m03156	TKL	IRAK	WAKL-OS	Os11g35120	Os11g0553500		0.24712	3.41262	-0.210325	1.89583	1.69937		0.337446	0.434689	-0.170117	0.94579	0.403454	Protein kinase domain containing protein.
9639.m03165	TKL	IRAK	WAKL-OS	Os11g35220	Os11g0555600		0.0538063	0.10878	0.256402	0.167256	0.17748	0.0522784	0.0183918	0.61894	0.772377	0.475928	0.622415	Protein kinase domain containing protein.
9639.m03172	TKL	IRAK	WAKL-OS	Os11g35290
9639.m04368	TKL	IRAK	WAKL-OS	Os11g46950	Os11g0691600		0.0089947	0.183405	0.213281	0.152708	0.183131		0.622931	-0.102643	-0.128836	0.703126	0.157216	Protein kinase domain containing protein.
9639.m04384	TKL	IRAK	WAKL-OS	Os11g47110
9639.m04387	TKL	IRAK	WAKL-OS	Os11g47140
9639.m04388	TKL	IRAK	WAKL-OS	Os11g47150
13110.m00132	TKL	IRAK	WAKL-OS	Os10g02284
13110.m00432	TKL	IRAK	WAKL-OS	Os10g05170
13110.m07656	TKL	IRAK	WAKL-OS	Os10g07548
13110.m07659	TKL	IRAK	WAKL-OS	Os10g07556
13111.m03433	TKL	IRAK	WAKL-OS	Os11g35274	Os11g0556400		0.240341	0.146632	0.205343	-0.0190337	0.11098		0.124092	-0.0852757	-0.209286	-0.392316	-0.228959	Protein kinase domain containing protein.
13111.m04644	TKL	IRAK	WAKL-OS	Os11g46860
13111.m04645	TKL	IRAK	WAKL-OS	Os11g46870
13111.m04646	TKL	IRAK	WAKL-OS	Os11g46880
13111.m04648	TKL	IRAK	WAKL-OS	Os11g46900	Os11g0691500		0.161349	0.182345	0.194452	0.0107376	0.129178		0.376551	0.0374478	1.25726	0.0653734	0.453359	Protein kinase domain containing protein.
9635.m01007	TKL	Raf		Os07g10400
9639.m04207	TKL	Raf		Os11g45280	Os11g0678000	0.0556282	0.0194705	-0.858062	-0.581223	-0.960501	-0.799929		0.11226	0.356207	0.17974	0.0945168	0.210155	Protein kinase family protein.
9633.m01460	TKL	Raf_RIPK-like		Os05g16360
9629.m06635	TKL	Raf++Eph/Elk/Eck(PTK_11)		Os01g66860	Os01g0892800		0.0139939	-2.46843	-1.77885	-1.73097	-1.99275		0.850558	-0.177003	-0.0340181	0.150278	-0.0202475	Protein kinase domain containing protein.
9630.m03809	TKL	Raf++Eph/Elk/Eck(PTK_11)		Os02g39560	Os02g0608500	0.0396002	0.00158824	1.11552	0.971613	1.05844	1.04852		0.112938	-0.0688267	-0.367651	-0.334796	-0.257091	Ankyrin-kinase.
9630.m04374	TKL	Raf++PAK_Ste20_Slob_Wnk		Os02g45130	Os02g0672800	0.101357	0.0622749	-0.469794	-0.169442	-0.399203	-0.346147		0.167072	-0.0195313	-0.036213	-0.0992288	-0.0516577	MAP kinase-like protein.
9639.m00541	TKL	Raf++PAK_Ste20_Slob_Wnk		Os11g06140	Os11g0160300		0.311562	0.170615	0.385507	-0.0499206	0.168734		0.199497	0.80479	-0.0304166	0.78398	0.519451	Protein kinase domain containing protein.
9632.m05046	TKL	Raf		Os04g52140	Os04g0610900	0.0380671	0.000857	-0.822565	-0.803492	-0.884684	-0.836914	0.0406867	0.00620574	0.296268	0.319763	0.243133	0.286388	EDR1.
9630.m05406	TKL	Raf		Os02g54510	Os02g0786200	0.0713078	0.0346084	-0.675976	-0.353753	-0.687207	-0.572312		0.788638	0.120432	-0.0370731	-0.0354386	0.0159734	Protein kinase domain containing protein.
9631.m02801	TKL	Raf		Os03g28300	Os03g0401100	0.0426409	0.0061285	-1.34492	-1.63283	-1.76644	-1.5814	0.0811205	0.0448457	0.421203	0.663469	0.931272	0.671981	Octicosapeptide/Phox/Bem1p domain containing protein.
9634.m00764	TKL	Raf		Os06g08280	Os06g0181200	0.06527	0.028837	0.276323	0.259391	0.14977	0.228495		0.841338	0.257624	-0.091732	-0.271861	-0.0353231	Protein kinase domain containing protein.
9634.m04237	TKL	Raf		Os06g43840	Os06g0646400	0.0552271	0.019059	-0.846406	-0.624578	-0.531194	-0.667393	0.0557219	0.0217718	-0.384876	-0.623424	-0.437903	-0.482068	Octicosapeptide/Phox/Bem1p domain containing protein.
9635.m02462	TKL	Raf		Os07g25680	Os07g0438500		0.0122981	-0.513415	-0.731296	-0.7395	-0.661404		0.644494	-0.675209	0.272755	-0.0468769	-0.149777	Octicosapeptide/Phox/Bem1p domain containing protein.
9629.m00078	TKL	Raf		Os01g01740	Os01g0107400	0.0469506	0.0104633	-0.754066	-0.828099	-1.05535	-0.87917	0.0760191	0.0402815	-0.468472	-0.887647	-1.00551	-0.78721	Protein kinase.
9629.m00997	TKL	Raf		Os01g10450	Os01g0201200	0.0805482	0.0434495	1.44859	0.831601	0.760585	1.01359	0.0387641	0.00428503	0.770737	0.959742	0.82747	0.852649	Protein kinase.
9629.m04334	TKL	Raf		Os01g45380	Os01g0641000	0.316548	0.270181	-0.171704	-0.00910237	-0.561451	-0.247419	0.0374671	0.00291391	0.534973	0.623909	0.530265	0.563049	Protein kinase domain containing protein.
9629.m05299	TKL	Raf		Os01g54350	Os01g0747400	0.0515778	0.0152368	1.70114	1.63036	2.37577	1.90242		0.186597	-0.0036316	-0.48119	-0.372605	-0.285809	Protein kinase domain containing protein.
9630.m00189	TKL	Raf		Os02g02780	Os02g0120100	0.058289	0.0220141	1.29453	0.923228	0.788915	1.00223	0.0833973	0.0468031	0.355265	0.805206	0.767999	0.642823	Amino acid-binding ACT domain containing protein.
9630.m00731	TKL	Raf		Os02g07790	Os02g0174200	0.0716775	0.0349464	0.505525	0.342193	0.263994	0.370571	0.0396289	0.00508888	0.2093	0.235214	0.268087	0.237534	Protein kinase domain containing protein.
9630.m01166	TKL	Raf		Os02g12810	Os02g0220700		0.360614	0.160829	1.09733	-0.0295044	0.409553		0.364643	0.165455	-0.345595	-1.05337	-0.411168	Protein kinase family protein.
9630.m03090	TKL	Raf		Os02g32610	Os02g0527600	0.227077	0.182155	-0.352709	-0.00183674	-0.321611	-0.225386		0.117547	-0.0815745	-0.115206	-0.273085	-0.156622	MAP3K delta-1 protein kinase (Fragment).
9630.m04998	TKL	Raf		Os02g50970	Os02g0743500	0.0661051	0.0297027	-0.122578	-0.0703545	-0.0800267	-0.0909863	0.0357497	0.00148205	0.357638	0.394044	0.407493	0.386392	EDR1.
9631.m00568	TKL	Raf		Os03g06410	Os03g0160100	0.0690614	0.0325126	0.908012	0.625613	0.484991	0.672872	0.0401175	0.00556139	0.598316	0.708308	0.77689	0.694505	EDR1 (Fragment).
9631.m03758	TKL	Raf		Os03g39150
9631.m04221	TKL	Raf		Os03g43760	Os03g0638800	0.0638888	0.0275011	0.271127	0.337571	0.183213	0.26397	0.0347547	0.00110756	-0.503563	-0.451634	-0.463131	-0.472776	Protein kinase domain containing protein.
9631.m05238	TKL	Raf		Os03g53410	Os03g0745700		0.37312	0.147042	0.179862	-0.0649757	0.0873095		0.414334	-0.0795221	-0.214582	0.0552866	-0.079606	ATMRK1.
9631.m05922	TKL	Raf		Os03g60150	Os03g0816100	0.434577	0.388869	0.127173	0.0662641	-0.0367423	0.0522318	0.0379548	0.00315348	0.549036	0.610581	0.50289	0.554169	Protein kinase.
9632.m05025	TKL	Raf		Os04g51950	Os04g0608900	0.0992202	0.0602756	-0.239077	-0.422131	-0.182361	-0.281189	0.0958727	0.0582252	-0.42904	-0.167799	-0.299315	-0.298718	Serine/threonine/tyrosine kinase.
9632.m05767	TKL	Raf		Os04g59000
9633.m04133	TKL	Raf		Os05g44290	Os05g0519200	0.0523015	0.0160064	0.56152	0.838457	0.607448	0.669142		0.360953	0.328537	-0.0764341	0.162155	0.138086	Protein kinase domain containing protein.
9633.m04720	TKL	Raf		Os05g50190	Os05g0577700	0.120189	0.0796941	0.934751	0.549857	0.315939	0.600182	0.0591443	0.0249027	0.353888	0.331885	0.538925	0.408233	Protein kinase.
9634.m01240	TKL	Raf		Os06g12590	Os06g0232100	0.0875942	0.0498272	-0.555939	-0.287296	-0.690948	-0.511395	0.0522278	0.0182982	-0.334819	-0.34485	-0.501629	-0.393766	MAP3K delta-1 protein kinase (Fragment).
9634.m04153	TKL	Raf		Os06g43030	Os06g0636600		0.794735	0.409733	0.429826	-0.551445	0.0960383	0.0712587	0.0360093	1.00523	1.93024	2.00271	1.64606	Protein kinase domain containing protein.
9634.m04395	TKL	Raf		Os06g45300	Os06g0663400	0.0517196	0.0154012	0.834999	0.542544	0.656238	0.677927	0.0349981	0.00124182	-0.635148	-0.595688	-0.673234	-0.63469	Serine/thronine protein kinase-like protein.
9634.m04951	TKL	Raf		Os06g50920	Os06g0724900	0.0857082	0.0480215	-0.223471	-0.489635	-0.316036	-0.343047		0.122179	-0.187182	-0.513752	-0.899326	-0.53342	Amino acid-binding ACT domain containing protein.
9635.m02855	TKL	Raf		Os07g29330	Os07g0475900	0.0561843	0.0200525	0.641043	0.728205	0.43625	0.601832	0.0384255	0.00388464	0.161761	0.179562	0.144497	0.16194	Amino acid-binding ACT domain containing protein.
9636.m01251	TKL	Raf		Os08g12750	Os08g0224100	0.311616	0.265399	0.00805002	-0.0798617	-0.186331	-0.0860475	0.038285	0.00334173	0.501246	0.604202	0.594645	0.566698	Serine/threonine/tyrosine kinase.
9637.m03153	TKL	Raf		Os09g37230	Os09g0544300	0.053489	0.0171987	1.30031	0.811028	1.08607	1.0658	0.0566426	0.0226386	-0.334038	-0.456786	-0.575535	-0.455453	Amino acid-binding ACT domain containing protein.
9637.m03362	TKL	raf		Os09g39320	Os09g0566500	0.0435651	0.00712589	-0.393774	-0.297381	-0.381999	-0.357718		0.0949953	-0.808562	-0.201944	-0.590951	-0.533819	Protein kinase family protein.
9638.m02525	TKL	Raf		Os10g29540	Os10g0430900		0.153475	-0.0199729	-0.238027	-0.263906	-0.173968	0.0511866	0.0171537	0.297469	0.214435	0.34382	0.285241	Protein kinase domain containing protein.
9640.m00590	TKL	Raf		Os12g06670	Os12g0163800		0.189923	1.00977	0.732239	0.00813861	0.583383		0.00716108	-0.63031	-0.775612	-0.589053	-0.664992	Amino acid-binding ACT domain containing protein.
9640.m02955	TKL	Raf		Os12g30570
9640.m03648	TKL	Raf		Os12g37570	Os12g0562600	0.103845	0.0645808	-0.457128	-0.160685	-0.39278	-0.336864		0.125733	-0.044262	-0.294662	-0.252442	-0.197122	EDR1.
9640.m04039	TKL	Raf		Os12g41260	Os12g0605900		0.189312	-0.0162196	1.63757	1.44987	1.02374		0.388237	-0.467922	1.32104	0.927825	0.593649	Kinase like protein.
13102.m01616	TKL	Raf		Os02g14530	Os02g0241600		0.478541	-0.0470071	0.0717054	-0.351329	-0.108877	0.0502813	0.016298	-0.551574	-0.79547	-0.866492	-0.737845	Protein kinase domain containing protein.
13102.m04185	TKL	Raf		Os02g38080	Os02g0594100	0.039604	0.00192126	0.326039	0.285503	0.327363	0.312969		0.14447	-0.0317079	-0.270168	-0.31618	-0.206019	Protein kinase ATN1.
13108.m00032	TKL	Raf		Os08g01270	Os08g0103000	0.108241	0.0684936	0.863379	0.668232	0.291621	0.607744		0.108706	0.0655795	0.32785	0.298655	0.230695	Serine/thronine protein kinase-like protein.
13112.m04186	TKL	Raf		Os12g40279	Os12g0594200		0.0510821	-0.867651	-0.375827	-0.884039	-0.709173		0.762853	-0.0612602	0.0395993	0.0606184	0.0129858	Hypothetical protein.
9629.m04651	TKL	Raf_CG8767 fly		Os01g48330	Os01g0674100	0.854164	0.83426	-0.0640135	0.115811	-0.099289	-0.0158304	0.075521	0.0398191	-0.231161	-0.493594	-0.435176	-0.386644	Protein kinase domain containing protein.
9635.m04404	TKL	Raf++MixedLineageKinase		Os07g43900	Os07g0632800	0.0780253	0.0410332	-0.197133	-0.159939	-0.0906534	-0.149242	0.0456633	0.0109802	-0.344455	-0.346722	-0.468056	-0.386411	Protein kinase domain containing protein.

## Sheet: CML
OsCam
			Short exposures						Long exposures
					log2[Fold change (treatment/control)]						log2[Fold change (treatment/control)]
Gene name	RAB-DB Locus ID	TIGR Locus ID	FDR	P Value	1	2	3	mean (N=3)	FDR	P Value	1	2	3	mean (N=3)	Description
OsCam1-1	Os03g0319300	LOC_Os03g20370	0.060571	0.02428	0.272742	0.249776	0.407537	0.310018	0.0774865	0.0416269	-0.452156	-0.946416	-0.945511	-0.781361	Calmodulin TaCaM1-1 (Calmodulin TaCaM1-2) (Calmodulin TaCaM1-3) (Calmodulin TaCaM3-1) (Calmodulin TaCaM3-2) (Calmodulin TaCaM3-3) (Calmodulin TaCaM4-1).
OsCam1-2	Os07g0687200	LOC_Os07g48780	0.0952019	0.0566683	0.142837	0.217176	0.342453	0.234155	0.0364429	0.00230118	-0.772206	-0.682646	-0.803316	-0.752723	Calmodulin (CaM) (BC329).
OsCam1-3	Os01g0267900	LOC_Os01g16240	0.31592	0.269545	-0.0944681	-0.0660382	0.0136585	-0.0489493	0.056445	0.0224209	-0.467731	-0.800346	-0.73417	-0.667415	Calmodulin TaCaM1-1 (Calmodulin TaCaM1-2) (Calmodulin TaCaM1-3) (Calmodulin TaCaM3-1) (Calmodulin TaCaM3-2) (Calmodulin TaCaM3-3) (Calmodulin TaCaM4-1).
OsCam2	Os05g0491100	LOC_Os05g41210	0.0659055	0.0295105	-0.33558	-0.281718	-0.177099	-0.264799	0.038285	0.00334378	-0.516694	-0.516123	-0.611744	-0.548187	Calmodulin.
OsCam3	Os01g0279300	LOC_Os01g17190	0.0651758	0.0287468	0.212379	0.113274	0.173125	0.166259	0.056023	0.0220587	-0.392446	-0.65547	-0.637626	-0.561847	Calmodulin.
OsCML1	Os01g0810300	LOC_Os01g59530	0.0327406	0.000105	-0.84528	-0.820421	-0.819277	-0.828326	0.0468225	0.012281	-1.52643	-1.0765	-1.14641	-1.24978	Calmodulin-like protein.
OsCML2	Os11g0134400	LOC_Os11g03980		0.00359776	0.602952	0.583489	0.705771	0.630737		0.124557	0.11285	0.126099	0.348529	0.195826	Calmodulin 2.
OsCML3	Os12g0132300	LOC_Os12g03816		0.487402	0.148017	-1.25891	-0.0145988	-0.375162		0.126682	-0.578601	-1.24109	-2.5244	-1.44803	Calmodulin (CaM).
OsCML4	Os03g0743500	LOC_Os03g53200	0.0517655	0.0154355	1.43867	1.82948	1.18779	1.48531	0.0501846	0.016227	-0.469593	-0.544562	-0.721252	-0.578469	Calmodulin 1 (Fragment).
OsCML5	Os12g0603800	LOC_Os12g41110	0.0493397	0.0130651	1.06857	0.979993	1.4169	1.15515	0.099986	0.0619765	-0.240482	-0.569581	-0.324044	-0.378036	Calmodulin NtCaM13.
OsCML6	Os11g0586200	LOC_Os11g37550
OsCML7	Os08g0117400	LOC_Os08g02420	0.345654	0.29894	0.189952	0.0410079	0.0050879	0.0786826	0.0397648	0.00525314	-0.462822	-0.560395	-0.593452	-0.53889	Calmodulin 1 (Fragment).
OsCML8	Os10g0389000	LOC_Os10g25010		0.0426366	-0.90759	-0.766661	-1.50425	-1.0595		0.222948	-0.107921	1.13595	1.23638	0.754802	Centrin.
OsCML9	Os05g0491000	LOC_Os05g41200		0.389161	0.290255	-0.85341	-0.559106	-0.374087		0.0123272	-0.682327	-0.510968	-0.481702	-0.558332	Calcium-binding EF-hand domain containing protein.
OsCML10	Os01g0949500	LOC_Os01g72100	0.0860892	0.0483761	-1.13475	-0.48472	-0.853661	-0.824376		0.208329	0.0136118	0.082921	0.196446	0.0976598	Calmodulin 2/3/5.
OsCML11	Os01g0505600	LOC_Os01g32120		0.0818084	-0.817913	-0.2404	-0.595482	-0.551265	0.0385081	0.00402966	-0.979896	-0.920257	-1.13639	-1.01218	Flagellar calcium-binding protein (calflagin) family protein.
OsCML12	Os01g0604500	LOC_Os01g41990		0.0124423	1.01834	1.14077	1.47475	1.21129		0.543391	-0.0626349	0.0598011	0.119638	0.0389347	Flagellar calcium-binding protein (calflagin) family protein.
OsCML13	Os07g0618800	LOC_Os07g42660	0.0689135	0.0323397	-0.536683	-0.29617	-0.569531	-0.467462		0.0799871	-0.116691	-0.223286	-0.359302	-0.233093	Centrin (Caltractin).
OsCML14	Os05g0577500	LOC_Os05g50180	0.040569	0.00374556	0.910314	1.08544	0.904686	0.966814		0.179714	-0.384922	-0.0261755	-0.587477	-0.332858	Flagellar calcium-binding protein (calflagin) family protein.
OsCML15	Os05g0380900	LOC_Os05g31620	0.0330563	0.000138	2.87519	2.79666	2.76368	2.81184	0.0813618	0.0450411	0.987263	2.21788	1.65012	1.61842	Calcium-binding EF-hand domain containing protein.
OsCML16	Os01g0135700	LOC_Os01g04330	0.0656324	0.0292794	2.65819	1.45359	2.5924	2.23473		0.924706	-0.346316	0.289042	0.118084	0.0202701	Flagellar calcium-binding protein (calflagin) family protein.
OsCML17	Os02g0606600	LOC_Os02g39384	0.0367487	0.000474	-2.40957	-2.44757	-2.58737	-2.4815	0.0603985	0.0261531	-0.621978	-1.09698	-1.06297	-0.927309	Non-protein coding transcript, uncharacterized transcript.
OsCML18	Os05g0223000	LOC_Os05g13580	0.146621	0.104353	0.384795	0.0934801	0.439855	0.306043	0.0433541	0.00887747	0.162733	0.11663	0.14376	0.141041	Calmodulin-related protein 2, touch-induced.
OsCML19	Os01g0955500	LOC_Os01g72550
OsCML20	Os02g0733500	LOC_Os02g50060		0.261783	0.0678925	-2.49304	-1.02019	-1.14845		0.0125594	-2.23281	-2.66102	-1.78814	-2.22732	Parvalbumin family protein.
OsCML21	Os05g0312600	LOC_Os05g24780	0.0967947	0.0581068	0.749662	0.63854	0.283629	0.557277	0.0503131	0.0163362	0.350709	0.438726	0.279318	0.356251	Calcium-binding EF-hand domain containing protein.
OsCML22	Os04g0492800	LOC_Os04g41540	0.060419	0.0241151	0.398177	0.245279	0.42732	0.356925	0.0383356	0.00384073	-0.547009	-0.615641	-0.679158	-0.613936	Calmodulin (CaM).
OsCML23	Os01g0955400	LOC_Os01g72540
OsCML24	Os07g0681400	LOC_Os07g48340		0.784146	-0.665246	0.568458	0.467746	0.123652	0.0493666	0.0152547	2.90794	2.11313	3.28764	2.76957	Calcium-binding protein CAST.
OsCML25	Os11g0105000	LOC_Os11g01390		0.000732	3.31722	3.48378	3.64378	3.48159		0.388326	-0.320646	0.997209	0.605012	0.427192	Calcium-binding EF-hand domain containing protein.
OsCML26	Os12g0104900	LOC_Os12g01400		0.00215053	3.85153	3.35429	3.88571	3.69718		0.00968151	1.6234	2.19533	2.25081	2.02318	Calcium-binding EF-hand domain containing protein.
OsCML27	Os03g0331700	LOC_Os03g21380	0.0426439	0.00620923	1.03649	0.894722	0.788711	0.906642	0.045467	0.0108231	0.595712	0.454867	0.429293	0.493291	Avr9/Cf-9 rapidly elicited protein 31.
OsCML28	Os12g0228800	LOC_Os12g12730		0.125176	1.09904	0.233775	1.46625	0.933023		0.00603805	-1.0573	-0.807479	-0.915393	-0.926724	Calmodulin-like protein.
OsCML29	Os06g0691600	LOC_Os06g47640		0.00818583	1.8361	1.75247	1.35052	1.64636	0.0557795	0.0218487	2.43117	3.79828	4.12447	3.45131	Calcium-binding EF-hand domain containing protein.
OsCML30	Os06g0172200	LOC_Os06g07560	0.039604	0.00214882	-1.22229	-1.11031	-1.30456	-1.21239		0.0693277	-0.127949	-0.295669	-0.147641	-0.19042	Calcium-binding EF-hand domain containing protein.
OsCML31	Os01g0955100	LOC_Os01g72530	0.040569	0.00352935	3.95724	3.374	4.12443	3.81856	0.0670218	0.0323155	1.34686	2.58035	1.8856	1.9376	Regulator of gene silencing.
OsCML32	Os08g0144100	LOC_Os08g04890		0.639365	0.22107	-0.64766	-0.000883	-0.142491		0.00574667	-2.10067	-2.73897	-2.50327	-2.44764	Calcium-binding allergen Bet v 3 (Bet v III).

## Sheet: CBL
OsCBL
			Short exposures						Long exposures
					log2[Fold change (treatment/control)]						log2[Fold change (treatment/control)]
Gene name	RAB-DB Locus ID	TIGR Locus ID	FDR	P Value	1	2	3	mean (N=3)	FDR	P Value	1	2	3	mean (N=3)	Description
OsCBL1	Os10g0564600		0.0590184	0.0227364	1.02158	0.626111	0.708319	0.785337		0.561748	-0.087637	0.306925	0.0236674	0.0809851	Hypothetical protein.
OsCBL2	Os12g0597000	LOC_Os12g40510	0.0527761	0.0164549	-0.387104	-0.24708	-0.362351	-0.332178	0.0337031	0.00076395	-0.394422	-0.42174	-0.433265	-0.416475	Calcineurin B-like protein 3.
OsCBL3	Os03g0626800	LOC_Os03g42840	0.039764	0.00235507	0.586774	0.535989	0.496116	0.539626	0.0387456	0.00423751	-0.38127	-0.322071	-0.309845	-0.337729	Calcineurin B-like protein 2.
OsCBL4	Os05g0534400	LOC_Os05g45810	0.0549789	0.0188387	-0.650191	-0.663662	-0.97545	-0.763101	0.049773	0.0156714	0.440909	0.673745	0.655409	0.590021	Calcineurin B-like protein 8.
OsCBL5	Os01g0598200	LOC_Os01g41510	0.764549	0.736391	0.04418	0.17559	-0.434832	-0.0716871	0.053075	0.0191695	0.456732	0.745048	0.693221	0.631667	Calcineurin B-like protein 8.
OsCBL6	Os12g0162400	LOC_Os12g06510	0.0575413	0.0213516	-0.216307	-0.35343	-0.353364	-0.3077	0.0549942	0.0210658	-0.611889	-0.366788	-0.576053	-0.518243	Calcineurin B-like protein 3.
OsCBL7	Os02g0291000	LOC_Os02g18880	0.119091	0.0785767	-0.674304	-0.274678	-0.905948	-0.61831		0.0689397	-0.353321	-0.153828	-0.457572	-0.321574	Calcineurin B (Fragment).
OsCBL8	Os02g0291400	LOC_Os02g18930
OsCBL9	Os01g0579600	LOC_Os01g39770	0.278936	0.232792	-0.946879	0.0248564	-0.503349	-0.475124	0.0479566	0.0133761	-0.18089	-0.211831	-0.26886	-0.220527	Calcium-binding EF-hand domain containing protein.
OsCBL10	Os01g0711500	LOC_Os01g51420	0.0687289	0.0321514	0.5001	0.274315	0.523934	0.432783		0.185478	-0.000741952	0.362227	0.326519	0.229335	Calcineurin B (Fragment).

## Sheet: CDPK
OsCPK
			Short exposures						Long exposures
					log2[Fold change (treatment/control)]						log2[Fold change (treatment/control)]
Gene name	RAB-DB Locus ID	TIGR Locus ID	FDR	P Value	1	2	3	mean (N=3)	FDR	P Value	1	2	3	mean (N=3)	Description
OsCPK1	Os01g0622600	LOC_Os01g43410	0.111089	0.0710848	-0.239224	-0.108594	-0.11115	-0.152989	0.0667781	0.0320806	-0.25895	-0.50445	-0.39847	-0.38729	Calcium-dependent protein kinase.
OsCPK2	Os01g0808400	LOC_Os01g59360		0.347157	-0.00108768	-1.9886	-0.281325	-0.757005		0.424126	-0.0905335	-1.34821	0.088092	-0.450218	Calcium-dependent protein kinase (Fragment).
OsCPK3	Os01g0832300	LOC_Os01g61590		0.0087072	-0.358576	-0.293922	-0.261208	-0.304569		0.426979	0.12367	-0.284243	-0.212349	-0.124307	Calcium-dependent protein kinase.
OsCPK4	Os02g0126400	LOC_Os02g03410	0.0510963	0.0147649	1.85485	1.37726	2.12873	1.78695		0.65022	0.233743	-0.684226	0.0123691	-0.146038	Protein kinase CPK1.
OsCPK5	Os02g0685900	LOC_Os02g46090	0.0507163	0.0144148	0.84005	0.67457	1.03105	0.848558		0.637971	0.221815	-0.311687	-0.17354	-0.0878038	Calcium dependent protein kinase.
OsCPK6	Os02g0832000	LOC_Os02g58520	0.0427664	0.00631846	-1.02062	-0.782811	-0.986853	-0.930096	0.0383085	0.0036551	-1.8745	-1.64552	-2.03198	-1.85067	Calmodulin-like-domain protein kinase CPK2.
OsCPK7	Os03g0128700	LOC_Os03g03660	0.345678	0.298975	0.198876	-0.0500622	0.193753	0.114189	0.0484229	0.0140595	-0.0612984	-0.0579272	-0.0837631	-0.0676629	Calcium-dependent protein kinase, isoform 11 (EC 2.7.1.-) (CDPK 11).
OsCPK8	Os03g0808600	LOC_Os03g59390	0.581764	0.541675	0.151539	0.258712	-0.145641	0.0882031		0.165645	0.0409089	0.235456	0.0956193	0.123995	Calcium-dependent protein kinase.
OsCPK9	Os03g0688300	LOC_Os03g48270	0.198017	0.153969	0.424116	0.0319224	0.423996	0.293345		0.25856	0.076888	-0.462454	-0.440905	-0.27549	Calcium-dependent protein kinase.
OsCPK10	Os03g0788500	LOC_Os03g57450	0.045165	0.00865403	0.879488	0.991741	1.20695	1.02606		0.342767	0.306833	-0.116661	0.390932	0.193701	Calcium-dependent protein kinase 2.
OsCPK11	Os03g0789000	LOC_Os03g57510		0.611011	-1.92401	0.324622	0.272052	-0.442445		0.131919	-1.38895	-0.337408	-0.610674	-0.77901	Calmodulin-domain protein kinase CDPK isoform 2 (Calmodulin-domain protein kinase CDPK isoform 2; 13089-15758) (Calcium-dependent protein kinase isoform 2).
OsCPK12	Os04g0560600	LOC_Os04g47300	0.109379	0.0695064	0.788563	0.286375	0.494887	0.523275	0.0481522	0.0137809	0.486781	0.63918	0.740787	0.622249	Calcium-dependent protein kinase 3 (Fragment).
OsCPK13	Os04g0584600	LOC_Os04g49510	0.0347431	0.000234	2.02325	1.91915	1.97991	1.9741		0.162241	-0.0780639	-0.290459	-0.0849915	-0.151171	Calcium dependent protein kinase.
OsCPK14	Os05g0491900	LOC_Os05g41270		0.552478	0.181309	-0.782638	-0.0216096	-0.207646		0.457496	2.26797	-0.185229	0.0560894	0.712942	Calcium-dependent protein kinase.
OsCPK15	Os05g0585500	LOC_Os05g50810		0.00149162	0.743611	0.771417	0.845552	0.78686		0.978037	0.179018	-0.144634	-0.0255747	0.00293631	Calcium-dependent protein kinase.
OsCPK16	Os05g0467000	LOC_Os05g39090	0.525072	0.481724	0.0548381	-0.0513181	-0.171994	-0.0561581		0.459356	0.428411	-0.0235797	-0.00304024	0.13393	Calcium-dependent protein kinase.
OsCPK17	Os07g0161600	LOC_Os07g06740	0.68822	0.654361	-0.0619154	0.179144	-0.00373462	0.0378313	0.0762146	0.0404898	0.198238	0.137631	0.285831	0.207233	Calmodulin-domain protein kinase CDPK isoform 2 (Calmodulin-domain protein kinase CDPK isoform 2; 13089-15758) (Calcium-dependent protein kinase isoform 2).
OsCPK18	Os07g0409900	LOC_Os07g22710	0.0359565	0.000441	0.770346	0.767876	0.818549	0.78559	0.03989	0.00531094	0.329944	0.289665	0.373552	0.331054	Protein kinase domain containing protein.
OsCPK19	Os07g0515100	LOC_Os07g33110	0.118835	0.0783414	0.150541	0.0651597	0.211204	0.142302	0.0756455	0.0399451	-0.0906697	-0.193321	-0.148537	-0.144176	Calcium-dependent protein kinase, isoform 2 (EC 2.7.1.-) (CDPK 2).
OsCPK20	Os07g0568600	LOC_Os07g38120	0.0472332	0.0106276	1.63678	1.36888	1.96426	1.65664	0.045467	0.0108365	-0.738541	-1.00967	-1.05061	-0.93294	Calcium-dependent protein kinase.
OsCPK21	Os08g0540400	LOC_Os08g42750	0.140448	0.0986306	0.652688	0.223239	0.922822	0.599583	0.0840759	0.0474051	-1.15253	-0.929494	-0.492591	-0.858206	Calcium-dependent protein kinase.
OsCPK22	Os09g0514200	LOC_Os09g33910		0.177522	0.692743	1.11638	0.0648274	0.624649		0.321752	0.625982	0.309754	-0.105877	0.276619	Calcium-dependent protein kinase (Fragment).
OsCPK23	Os10g0539600	LOC_Os10g39420	0.62607	0.588199	-0.0543185	0.0445727	0.0927296	0.0276612	0.0362768	0.00207523	0.695873	0.729976	0.810596	0.745482	Protein kinase domain containing protein.
OsCPK24	Os11g0171500	LOC_Os11g07040	0.0534293	0.017102	0.28964	0.361501	0.458796	0.369979		0.595576	0.232827	-0.058485	-0.00612931	0.0560709	Calcium-dependent protein kinase SK5 (EC 2.7.1.-) (CDPK).
OsCPK25	Os11g0136600	LOC_Os11g04170		0.192844	0.178543	0.226506	-0.00182804	0.134407		0.886453	-0.100923	-0.200223	0.236983	-0.0213874	Calcium-dependent protein kinase (Fragment).
OsCPK26	Os12g0133500	LOC_Os12g03970		0.9837	-0.18567	-0.0190749	0.212735	0.00266334		0.161036	0.0320291	0.526436	0.570147	0.376204	(No Hit)
OsCPK27	Os12g0486600	LOC_Os12g30150		0.0756193	0.245947	0.190453	0.0764681	0.170956		0.615586	-0.0925879	-0.166995	0.112142	-0.0491468	Calcium dependent protein kinase.
OsCPK28	Os12g0169800	LOC_Os12g07230	0.883407	0.867157	0.0586071	0.163407	-0.302205	-0.0267302		0.0773457	-0.309177	-0.137101	-0.437728	-0.294669	Calcium-dependent protein kinase SK5 (EC 2.7.1.-) (CDPK).
OsCPK29	Os12g0230200	LOC_Os12g12860		0.578332	0.170474	-0.604163	-0.0251584	-0.152949		0.369482	-0.108823	-0.197945	0.0533046	-0.084488	Calcium-dependent protein kinase.
OsCPK30	Os07g0641200	LOC_Os07g44710	0.040339	0.00301492	-1.22332	-1.02129	-1.0706	-1.10507	0.0711664	0.0359281	-0.257849	-0.151197	-0.309813	-0.23962	CaMK1.
OsCPK31

## Sheet: CIPK
OsCIPK
			Short exposures						Long exposures
					log2[Fold change (treatment/control)]						log2[Fold change (treatment/control)]
Gene name	RAB-DB Locus ID	TIGR Locus ID	FDR	P Value	1	2	3	mean (N=3)	FDR	P Value	1	2	3	mean (N=3)	Description
OsCIPK01	Os01g0292200	LOC_Os01g18800	0.0632035	0.0269462	0.201249	0.117477	0.210296	0.176341	0.0686082	0.0337161	0.194291	0.330609	0.387389	0.304097	CBL-interacting protein kinase 1.
OsCIPK02	Os07g0678600	LOC_Os07g48100	0.0558598	0.0196608	0.348184	0.341856	0.216162	0.302067	0.0405979	0.00612935	0.52529	0.582184	0.44225	0.516575	Serine/threonine protein kinase.
OsCIPK03	Os07g0687000	LOC_Os07g48760		0.165375	0.0421662	0.774729	0.608703	0.475199		0.126823	-0.213612	-1.13761	-0.676133	-0.675785	CIPK-like protein.
OsCIPK04	Os12g0603700	LOC_Os12g41090		0.441569	-0.515705	0.0868415	-0.0833493	-0.170737	0.038285	0.00333335	1.48279	1.51526	1.77378	1.59061	Protein kinase domain containing protein.
OsCIPK05	Os01g0206700	LOC_Os01g10890		0.0401968	-0.795683	-1.25685	-0.638731	-0.897087		0.0317868	-2.17232	-1.13632	-1.60912	-1.63925	CBL-interacting protein kinase 2.
OsCIPK06	Os08g0441100	LOC_Os08g34240		0.0982132	-0.100251	-0.277664	-0.40544	-0.261119	0.0522169	0.0182909	0.785275	1.20569	0.854965	0.948645	Serine threonine protein kinase SNF1.
OsCIPK07	Os03g0634400	LOC_Os03g43440	0.0455679	0.00914559	3.54207	2.52551	3.13424	3.06727	0.0934591	0.0561188	0.619829	1.59812	1.39159	1.20318	Protein kinase domain containing protein.
OsCIPK08	Os01g0536000	LOC_Os01g35184	0.0932518	0.0548965	-0.734712	-0.355749	-0.391646	-0.494036	0.0640501	0.0295305	-0.227288	-0.36226	-0.215146	-0.268231	Serine/threonine protein kinase SOS2 (CBL-interacting protein kinase 24).
OsCIPK09	Os03g0126800	LOC_Os03g03510	0.110277	0.07035	0.27324	0.317534	0.104386	0.23172		0.313416	0.320147	0.612948	-0.101866	0.277076	CBL-interacting protein kinase 9.
OsCIPK10	Os03g0339900	LOC_Os03g22050		0.0737605	-0.580419	-0.979494	-1.63048	-1.06347		0.515565	-0.0945979	-0.172829	0.086784	-0.0602143	Serine/threonine protein kinase.
OsCIPK11	Os01g0824600	LOC_Os01g60910	0.0492673	0.0130118	-0.985574	-0.66545	-0.783317	-0.811447	0.0383085	0.00376567	-0.37832	-0.353261	-0.305756	-0.345779	Protein kinase domain containing protein.
OsCIPK12	Os01g0759400	LOC_Os01g55450	0.15071	0.108483	0.319589	0.0669375	0.326527	0.237684	0.0489564	0.0146877	0.410464	0.628193	0.504656	0.514438	OsPK7.
OsCIPK13	Os01g0206300	LOC_Os01g10870	0.0418233	0.00539696	0.706278	0.661762	0.842449	0.73683	0.0463757	0.0117188	0.561358	0.799829	0.793379	0.718189	OsPK4.
OsCIPK14	Os12g0113500	LOC_Os12g02200	0.112208	0.0721369	0.794201	0.256575	0.704247	0.585008		0.10599	0.297455	1.27159	0.812877	0.793973	SOS2-like protein kinase PKS2 (AT5g07070/T28J14_10) (CBL-interacting protein kinase 10).
OsCIPK15	Os11g0113700	LOC_Os11g02240	0.0729084	0.0361924	0.538849	0.27527	0.542252	0.452124	0.0966921	0.0589472	0.614371	1.63894	1.40245	1.21859	Protein kinase domain containing protein.
OsCIPK16	Os09g0418000	LOC_Os09g25090	0.112778	0.0726833	0.91944	0.532145	0.339898	0.597161	0.0396785	0.00519229	0.105722	0.133896	0.130902	0.123507	Protein kinase domain containing protein.
OsCIPK17	Os05g0136200	LOC_Os05g04550	0.122065	0.0812744	-0.53552	-0.399751	-0.157131	-0.364134	0.0353544	0.00137593	-1.24234	-1.34935	-1.41209	-1.33459	CBL-interacting protein kinase 1.
OsCIPK18	Os05g0332300	LOC_Os05g26820	0.11198	0.0719052	-0.751514	-0.246829	-0.705724	-0.568022	0.0487634	0.0144089	-0.529966	-0.670113	-0.811894	-0.670658	Novel serine/threonine protein kinase (CBL-interacting protein kinase 15) (SOS2-like protein kinase PKS3).
OsCIPK19	Os05g0514200	LOC_Os05g43840	0.0537846	0.0174794	-0.359623	-0.238761	-0.377545	-0.32531	0.0383831	0.00386276	-0.764739	-0.875547	-0.949986	-0.863424	OsPK4.
OsCIPK20	Os05g0208100	LOC_Os05g11790		0.0732276	-0.635101	-1.45864	-0.689608	-0.927784		0.010759	-1.9571	-2.82792	-2.50082	-2.42861	Protein kinase domain containing protein.
OsCIPK21	Os07g0637000	LOC_Os07g44290	0.396266	0.350081	0.00690078	0.130592	1.01903	0.385509	0.0546268	0.0206284	-0.36096	-0.576137	-0.590896	-0.509331	CBL-interacting protein kinase 1.
OsCIPK22	Os05g0333000	LOC_Os05g26870	0.168839	0.125608	0.343936	0.0517692	0.316557	0.237421	0.0447039	0.0101595	0.356509	0.412782	0.504495	0.424595	Hypothetical protein.
OsCIPK23	Os07g0150700	LOC_Os07g05620	0.323863	0.277355	-0.0283222	-0.0497761	-0.281672	-0.119924		0.067562	0.355366	0.851018	1.04705	0.751146	Serine/threonine kinase.
OsCIPK24	Os06g0606000	LOC_Os06g40370		0.0763132	0.333247	0.608048	0.224937	0.388744		0.926893	-0.136291	0.0217789	0.0934095	-0.00703434	Serine/threonine protein kinase SOS2 (CBL-interacting protein kinase 24).
OsCIPK25	Os06g0543400	LOC_Os06g35160	0.0488309	0.0125661	-1.78422	-1.22036	-1.40143	-1.46867	0.0632605	0.0288622	0.213253	0.394091	0.368396	0.325246	CBL-interacting protein kinase 11 (Fragment).
OsCIPK26	Os02g0161000	LOC_Os02g06570	0.51399	0.469999	0.0150575	-0.178932	-0.000966	-0.0549469	0.0746898	0.0390721	0.286203	0.186751	0.389609	0.287521	Serine/threonine protein kinase-like protein.
OsCIPK27	Os09g0418500	LOC_Os09g25100		0.111875	-0.817609	-0.262905	-0.340871	-0.473795	0.0383085	0.00354793	0.84992	0.946565	1.04594	0.947474	PnC401 homologue.
OsCIPK28		LOC_Os05g39870
OsCIPK29	Os07g0678300	LOC_Os07g48090	0.122887	0.0821061	0.393453	0.954802	1.33469	0.894316	0.0395389	0.00490549	0.270532	0.271122	0.332259	0.291304	OsPK4.
OsCIPK30	Os01g0759200	LOC_Os01g55440		0.188047	0.282851	0.224973	0.000444	0.169423		0.0045178	-1.14951	-1.41383	-1.17585	-1.24639	Serine/threonine kinase.

## Sheet: MAPKKK
MAPKKK
			Short exposures						Long exposures
					log2[Fold change (treatment/control)]						log2[Fold change (treatment/control)]
Gene name	RAB-DB Locus ID	TIGR Locus ID	FDR	P Value	1	2	3	mean (N=3)	FDR	P Value	1	2	3	mean (N=3)	Description
MAPKKK1	Os03g0160100	LOC_Os03g06410	0.0690614	0.0325126	0.908012	0.625613	0.484991	0.672872	0.0401175	0.00556139	0.598316	0.708308	0.77689	0.694505	EDR1 (Fragment).
MAPKKK2	Os10g0430900	LOC_Os10g29540		0.153475	-0.0199729	-0.238027	-0.263906	-0.173968	0.0511866	0.0171537	0.297469	0.214435	0.34382	0.285241	Protein kinase domain containing protein.
MAPKKK3	Os02g0527600	LOC_Os02g32610	0.227077	0.182155	-0.352709	-0.00183674	-0.321611	-0.225386		0.117547	-0.0815745	-0.115206	-0.273085	-0.156622	MAP3K delta-1 protein kinase (Fragment).
MAPKKK4	Os02g0220700	LOC_Os02g12810		0.360614	0.160829	1.09733	-0.0295044	0.409553		0.364643	0.165455	-0.345595	-1.05337	-0.411168	Protein kinase family protein.
MAPKKK5	Os12g0562600	LOC_Os12g37570	0.103845	0.0645808	-0.457128	-0.160685	-0.39278	-0.336864		0.125733	-0.044262	-0.294662	-0.252442	-0.197122	EDR1.
MAPKKK6	Os02g0743500	LOC_Os02g50970	0.0661051	0.0297027	-0.122578	-0.0703545	-0.0800267	-0.0909863	0.0357497	0.00148205	0.357638	0.394044	0.407493	0.386392	EDR1.
MAPKKK7	Os06g0232100	LOC_Os06g12590	0.0875942	0.0498272	-0.555939	-0.287296	-0.690948	-0.511395	0.0522278	0.0182982	-0.334819	-0.34485	-0.501629	-0.393766	MAP3K delta-1 protein kinase (Fragment).
MAPKKK8	Os11g0207200	LOC_Os11g10100	0.0347431	0.000286	0.676855	0.687786	0.649601	0.671414	0.0357537	0.00162557	0.568726	0.653764	0.622294	0.614928	MAP3K alpha 1 protein kinase (EC 2.7.1.37).
MAPKKK9	Os02g0666300	LOC_Os02g44642	0.076704	0.0397599	-0.550535	-0.257436	-0.437362	-0.415111		0.176721	-0.0680989	-0.00405787	-0.0423185	-0.0381584	YDA.
MAPKKK10	Os04g0559800	LOC_Os04g47240	0.142123	0.100167	-0.92262	-0.278804	-0.469496	-0.556973		0.0584273	-0.522345	-0.357779	-0.855216	-0.578447	Mitogen-activated protein kinase.
MAPKKK11	Os07g0119000	LOC_Os07g02780		0.873312	1.05084	-1.39373	-0.0402221	-0.127705		0.634886	-1.45862	0.040289	0.452251	-0.322028	MAP3K gamma protein kinase (Fragment).
MAPKKK12	Os09g0566500	LOC_Os09g39320	0.0435651	0.00712589	-0.393774	-0.297381	-0.381999	-0.357718		0.0949953	-0.808562	-0.201944	-0.590951	-0.533819	Protein kinase family protein.
MAPKKK13	Os09g0383300	LOC_Os09g21510	0.53642	0.493377	0.083147	-0.084858	0.224913	0.0744005	0.0835388	0.0469201	-0.214644	-0.452302	-0.279944	-0.31563	Mitogen-activated protein kinase kinase kinase 1 (EC 2.7.1.-) (Arabidospsis NPK1-related protein kinase 1). Splice isoform 1S.
MAPKKK14	Os04g0610900	LOC_Os04g52140	0.0380671	0.000857	-0.822565	-0.803492	-0.884684	-0.836914	0.0406867	0.00620574	0.296268	0.319763	0.243133	0.286388	EDR1.
MAPKKK15	Os08g0421800	LOC_Os08g32600	0.0538242	0.0175269	-1.29452	-1.09306	-0.802925	-1.0635	0.0795287	0.0434206	-0.340454	-0.747738	-0.549038	-0.545743	Mitogen-activated protein kinase kinase kinase 1 (EC 2.7.1.-) (Arabidospsis NPK1-related protein kinase 1). Splice isoform 1S.
MAPKKK16	Os04g0437600	LOC_Os04g35700	0.0426439	0.00622947	0.98089	1.23034	0.974634	1.06195	0.0318878	8.66384e-05	0.298755	0.308201	0.305772	0.304242	MAP protein kinase.
MAPKKK17	Os09g0544300	LOC_Os09g37230	0.053489	0.0171987	1.30031	0.811028	1.08607	1.0658	0.0566426	0.0226386	-0.334038	-0.456786	-0.575535	-0.455453	Amino acid-binding ACT domain containing protein.
MAPKKK18	Os03g0764300	LOC_Os03g55560	0.041849	0.00552082	0.765585	0.654697	0.849646	0.756643	0.0333318	0.000371964	0.553052	0.541942	0.517906	0.537633	Protein kinase domain containing protein.
MAPKKK19	Os02g0555900	LOC_Os02g35010	0.0462603	0.00979769	1.30749	1.25809	0.936229	1.16727		0.634314	0.325965	-0.206133	0.140057	0.0866296	Protein kinase domain containing protein.
MAPKKK20	Os07g0572800	LOC_Os07g38530	0.0857599	0.0480641	-0.220204	-0.0961189	-0.21205	-0.176124	0.0432906	0.00879658	-0.422061	-0.587898	-0.514642	-0.5082	MAP kinase.
MAPKKK21	Os07g0438500	LOC_Os07g25680		0.0122981	-0.513415	-0.731296	-0.7395	-0.661404		0.644494	-0.675209	0.272755	-0.0468769	-0.149777	Octicosapeptide/Phox/Bem1p domain containing protein.
MAPKKK22	Os03g0703400	LOC_Os03g49640	0.0538581	0.0176328	0.62752	0.402315	0.4654	0.498412		0.242627	0.445995	0.0430775	0.11913	0.202734	MAP3K beta 3 protein kinase (EC 2.7.1.37) (Fragment).
MAPKKK23	Os12g0594300	LOC_Os12g40279	0.518109	0.474262	-0.0233723	0.19572	0.00726411	0.0598705		0.694633	-0.176282	0.189501	-0.179944	-0.0555751	Octicosapeptide/Phox/Bem1p domain containing protein.
MAPKKK24	Os04g0660500	LOC_Os04g56530	0.736611	0.705955	-0.00427545	-0.0585346	0.140234	0.025808		0.82006	0.138067	-0.143343	-0.0594616	-0.0215791	Protein kinase domain containing protein.
MAPKKK25	Os02g0594100	LOC_Os02g38080	0.039604	0.00192126	0.326039	0.285503	0.327363	0.312969		0.14447	-0.0317079	-0.270168	-0.31618	-0.206019	Protein kinase ATN1.
MAPKKK26	Os07g0475900	LOC_Os07g29330	0.0561843	0.0200525	0.641043	0.728205	0.43625	0.601832	0.0384255	0.00388464	0.161761	0.179562	0.144497	0.16194	Amino acid-binding ACT domain containing protein.
MAPKKK27	Os03g0638800	LOC_Os03g43760	0.0638888	0.0275011	0.271127	0.337571	0.183213	0.26397	0.0347547	0.00110756	-0.503563	-0.451634	-0.463131	-0.472776	Protein kinase domain containing protein.
MAPKKK28	Os03g0262200	LOC_Os03g15570	0.547281	0.504873	0.0651597	0.281294	-0.0876703	0.0862611	0.0697037	0.0346557	-0.168071	-0.329539	-0.236643	-0.244751	Protein kinase domain containing protein.
MAPKKK29	Os02g0672800	LOC_Os02g45130	0.101357	0.0622749	-0.469794	-0.169442	-0.399203	-0.346147		0.167072	-0.0195313	-0.036213	-0.0992288	-0.0516577	MAP kinase-like protein.
MAPKKK30	Os02g0120100	LOC_Os02g02780	0.058289	0.0220141	1.29453	0.923228	0.788915	1.00223	0.0833973	0.0468031	0.355265	0.805206	0.767999	0.642823	Amino acid-binding ACT domain containing protein.
MAPKKK31	Os01g0641000	LOC_Os01g45380	0.316548	0.270181	-0.171704	-0.00910237	-0.561451	-0.247419	0.0374671	0.00291391	0.534973	0.623909	0.530265	0.563049	Protein kinase domain containing protein.
MAPKKK32	Os08g0224100	LOC_Os08g12750	0.311616	0.265399	0.00805002	-0.0798617	-0.186331	-0.0860475	0.038285	0.00334173	0.501246	0.604202	0.594645	0.566698	Serine/threonine/tyrosine kinase.
MAPKKK33	Os02g0174200	LOC_Os02g07790	0.0716775	0.0349464	0.505525	0.342193	0.263994	0.370571	0.0396289	0.00508888	0.2093	0.235214	0.268087	0.237534	Protein kinase domain containing protein.
MAPKKK34	Os05g0577700	LOC_Os05g50190	0.120189	0.0796941	0.934751	0.549857	0.315939	0.600182	0.0591443	0.0249027	0.353888	0.331885	0.538925	0.408233	Protein kinase.
MAPKKK35	Os02g0786200	LOC_Os02g54510	0.0713078	0.0346084	-0.675976	-0.353753	-0.687207	-0.572312		0.788638	0.120432	-0.0370731	-0.0354386	0.0159734	Protein kinase domain containing protein.
MAPKKK36	Os05g0108300	LOC_Os05g01780	0.0399925	0.00262457	-0.984799	-0.861233	-0.836369	-0.894134	0.0460352	0.0114128	-0.414042	-0.605231	-0.534405	-0.517893	MAP kinase-like protein.
MAPKKK37	Os04g0608900	LOC_Os04g51950	0.0992202	0.0602756	-0.239077	-0.422131	-0.182361	-0.281189	0.0958727	0.0582252	-0.42904	-0.167799	-0.299315	-0.298718	Serine/threonine/tyrosine kinase.
MAPKKK38	Os06g0663400	LOC_Os06g45300	0.0517196	0.0154012	0.834999	0.542544	0.656238	0.677927	0.0349981	0.00124182	-0.635148	-0.595688	-0.673234	-0.63469	Serine/thronine protein kinase-like protein.
MAPKKK39	Os06g0181200	LOC_Os06g08280	0.06527	0.028837	0.276323	0.259391	0.14977	0.228495		0.841338	0.257624	-0.091732	-0.271861	-0.0353231	Protein kinase domain containing protein.
MAPKKK40	Os01g0674100	LOC_Os01g48330	0.854164	0.83426	-0.0640135	0.115811	-0.099289	-0.0158304	0.075521	0.0398191	-0.231161	-0.493594	-0.435176	-0.386644	Protein kinase domain containing protein.
MAPKKK41	Os06g0646400	LOC_Os06g43840	0.0552271	0.019059	-0.846406	-0.624578	-0.531194	-0.667393	0.0557219	0.0217718	-0.384876	-0.623424	-0.437903	-0.482068	Octicosapeptide/Phox/Bem1p domain containing protein.
MAPKKK42	Os03g0816100	LOC_Os03g60150	0.434577	0.388869	0.127173	0.0662641	-0.0367423	0.0522318	0.0379548	0.00315348	0.549036	0.610581	0.50289	0.554169	Protein kinase.
MAPKKK43	Os06g0724900	LOC_Os06g50920	0.0857082	0.0480215	-0.223471	-0.489635	-0.316036	-0.343047		0.122179	-0.187182	-0.513752	-0.899326	-0.53342	Amino acid-binding ACT domain containing protein.
MAPKKK44	Os02g0241600	LOC_Os02g14530		0.478541	-0.0470071	0.0717054	-0.351329	-0.108877	0.0502813	0.016298	-0.551574	-0.79547	-0.866492	-0.737845	Protein kinase domain containing protein.
MAPKKK45	Os06g0636600	LOC_Os06g43030		0.794735	0.409733	0.429826	-0.551445	0.0960383	0.0712587	0.0360093	1.00523	1.93024	2.00271	1.64606	Protein kinase domain containing protein.
MAPKKK46	Os11g0160300	LOC_Os11g06140		0.311562	0.170615	0.385507	-0.0499206	0.168734		0.199497	0.80479	-0.0304166	0.78398	0.519451	Protein kinase domain containing protein.
MAPKKK47	Os07g0185000	LOC_Os07g08750	0.047037	0.0105182	0.480524	0.34735	0.369107	0.398994		0.505527	-0.221013	0.44764	0.252525	0.159717	MAP kinase-like protein.
MAPKKK48	Os01g0107400	LOC_Os01g01740	0.0469506	0.0104633	-0.754066	-0.828099	-1.05535	-0.87917	0.0760191	0.0402815	-0.468472	-0.887647	-1.00551	-0.78721	Protein kinase.
MAPKKK49	Os05g0519200	LOC_Os05g44290	0.0523015	0.0160064	0.56152	0.838457	0.607448	0.669142		0.360953	0.328537	-0.0764341	0.162155	0.138086	Protein kinase domain containing protein.
MAPKKK50	Os12g0114100	LOC_Os12g02250	0.238099	0.192839	0.929845	0.323404	0.136209	0.463153	0.0929312	0.0556442	0.541084	1.33919	1.31791	1.06606	Protein kinase domain containing protein.
MAPKKK51	Os01g0747400	LOC_Os01g54350	0.0515778	0.0152368	1.70114	1.63036	2.37577	1.90242		0.186597	-0.0036316	-0.48119	-0.372605	-0.285809	Protein kinase domain containing protein.
MAPKKK52	Os12g0162100	LOC_Os12g06490	0.0730576	0.0363218	-0.19639	-0.207307	-0.349056	-0.250918	0.0460763	0.0114445	-0.352499	-0.258888	-0.374597	-0.328661	MAP kinase-like protein.
MAPKKK53	Os11g0114600	LOC_Os11g02300	0.236381	0.19124	0.709947	0.343759	0.0538149	0.369173	0.0886554	0.0516829	0.614472	1.49903	1.34354	1.15235	Hypothetical protein.
MAPKKK54	Os03g0401100	LOC_Os03g28300	0.0426409	0.0061285	-1.34492	-1.63283	-1.76644	-1.5814	0.0811205	0.0448457	0.421203	0.663469	0.931272	0.671981	Octicosapeptide/Phox/Bem1p domain containing protein.
MAPKKK55	Os01g0699400	LOC_Os01g50400		0.0328376	1.66752	3.23382	2.40302	2.43478		0.546988	-0.7112	0.179033	-0.0443297	-0.192165	Protein kinase domain containing protein.
MAPKKK56	Os05g0108300	LOC_Os05g01780	0.0399925	0.00262457	-0.984799	-0.861233	-0.836369	-0.894134	0.0460352	0.0114128	-0.414042	-0.605231	-0.534405	-0.517893	MAP kinase-like protein.
MAPKKK57	Os05g0545300	LOC_Os05g46750		0.0306939	2.00955	2.66499	3.73457	2.80304		0.694072	-0.453077	0.741748	0.181865	0.156845	Protein kinase domain containing protein.
MAPKKK58	Os03g0588400	LOC_Os03g39150
MAPKKK59	Os12g0605900	LOC_Os12g41260		0.189312	-0.0162196	1.63757	1.44987	1.02374		0.388237	-0.467922	1.32104	0.927825	0.593649	Kinase like protein.
MAPKKK60	Os03g0745700	LOC_Os03g53410		0.37312	0.147042	0.179862	-0.0649757	0.0873095		0.414334	-0.0795221	-0.214582	0.0552866	-0.079606	ATMRK1.
MAPKKK61	Os01g0201200	LOC_Os01g10450	0.0805482	0.0434495	1.44859	0.831601	0.760585	1.01359	0.0387641	0.00428503	0.770737	0.959742	0.82747	0.852649	Protein kinase.
MAPKKK62	Os01g0699600	LOC_Os01g50420	0.0399925	0.00265011	3.66671	3.78443	4.32435	3.92517		0.687	-0.580256	1.2566	0.0751256	0.25049	Protein kinase domain containing protein.
MAPKKK63	Os01g0699100	LOC_Os01g50370	0.066307	0.0298516	1.38901	1.32547	2.22938	1.64795	0.0662504	0.0316033	0.58848	1.10348	0.782053	0.824672	Protein kinase domain containing protein.
MAPKKK64	Os07g0584100	LOC_Os07g39520	0.0463259	0.00994469	2.10134	1.47579	1.85457	1.81057	0.0357537	0.00188859	0.433615	0.501115	0.452313	0.462348	MAP kinase-like protein.
MAPKKK65	Os07g0632800	LOC_Os07g43900	0.0780253	0.0410332	-0.197133	-0.159939	-0.0906534	-0.149242	0.0456633	0.0109802	-0.344455	-0.346722	-0.468056	-0.386411	Protein kinase domain containing protein.
MAPKKK66	Os10g0130101	LOC_Os10g04010
MAPKKK67	Os10g0130000	LOC_Os10g04000
MAPKKK68	Os12g0489700	LOC_Os12g30570
MAPKKK69	Os05g0545400	LOC_Os05g46760		0.00783856	1.75387	1.5983	2.14694	1.83304		0.705337	-0.179757	0.279574	-0.343921	-0.0813676	Protein kinase domain containing protein.
MAPKKK70	Os01g0699500	LOC_Os01g50410	0.0347431	0.00023	3.20981	3.26802	3.37982	3.28588		0.430873	-0.713269	0.230999	-0.322118	-0.268129	Protein kinase domain containing protein.
MAPKKK71	Os02g0322400	LOC_Os02g21700		0.0290242	0.666795	1.25466	1.07814	0.999863		0.237336	0.146099	0.314126	1.23813	0.566118	Protein kinase domain containing protein.
MAPKKK72	Os01g0748600	LOC_Os01g54480	0.356831	0.310487	0.32963	0.0213299	0.0476074	0.132856	0.0488068	0.0144803	-0.0990382	-0.0709018	-0.0690966	-0.0796788	Ankyrin-kinase protein (Fragment).
MAPKKK73	Os03g0292700	LOC_Os03g18170	0.0561974	0.0201125	1.36101	1.13377	0.81354	1.10278	0.0476975	0.0131521	1.13944	1.18272	0.801247	1.04113	Protein kinase domain containing protein.
MAPKKK74	Os01g0892800	LOC_Os01g66860		0.0139939	-2.46843	-1.77885	-1.73097	-1.99275		0.850558	-0.177003	-0.0340181	0.150278	-0.0202475	Protein kinase domain containing protein.
MAPKKK75	Os02g0608500	LOC_Os02g39560	0.0396002	0.00158824	1.11552	0.971613	1.05844	1.04852		0.112938	-0.0688267	-0.367651	-0.334796	-0.257091	Ankyrin-kinase.

## Sheet: MAPKK 
MKK
			Short exposures						Long exposures
					log2[Fold change (treatment/control)]						log2[Fold change (treatment/control)]
Gene name	RAB-DB Locus ID	TIGR Locus ID	FDR	P Value	1	2	3	mean (N=3)	FDR	P Value	1	2	3	mean (N=3)	Description
MKK1	Os06g0147800	LOC_Os06g05520	0.041198	0.00449981	0.576867	0.592999	0.475099	0.548321		0.0912064	0.16372	0.126082	0.0421734	0.110659	Mitogen-activated protein kinase kinase 2.
MKK3	Os06g0473200	LOC_Os06g27890	0.0446628	0.00814198	-0.48777	-0.358261	-0.405065	-0.417032	0.0347547	0.00103902	-0.264837	-0.269663	-0.242535	-0.259012	NPK2.
MKK4	Os02g0787300	LOC_Os02g54600	0.116028	0.0758336	0.767259	0.864652	1.82187	1.15126	0.050927	0.0169075	-0.385828	-0.616208	-0.536193	-0.512743	MAP kinase kinase.
MKK5	Os06g0191300	LOC_Os06g09180	0.045896	0.00945661	-0.688011	-0.489496	-0.580064	-0.585857	0.0362768	0.00205814	-1.07573	-1.25915	-1.16262	-1.16583	MAP kinase kinase.
MKK6	Os01g0510100	LOC_Os01g32660	0.039604	0.00219385	0.853248	0.878608	0.751508	0.827788	0.0657008	0.0310176	0.521759	0.285373	0.531516	0.446216	MAP kinase kinase 1.
MKK10-1	Os02g0694900	LOC_Os02g46760
MKK10-2	Os03g0225100	LOC_Os03g12390	0.0378346	0.000819	1.56847	1.72264	1.69615	1.66242	0.0967666	0.0590341	0.430551	1.00998	0.593829	0.678122	Protein kinase domain containing protein.
MKK10-3	Os03g0713500	LOC_Os03g50550

## Sheet: MAPK
MPK
			Short exposures						Long exposures
					log2[Fold change (treatment/control)]						log2[Fold change (treatment/control)]
Gene name	RAB-DB Locus ID	TIGR Locus ID	FDR	P Value	1	2	3	mean (N=3)	FDR	P Value	1	2	3	mean (N=3)	Description
MPK1	Os01g0665200	LOC_Os01g47530	0.0418233	0.00546407	0.638846	0.523582	0.674035	0.612154	0.050933	0.016913	-0.418032	-0.654663	-0.626306	-0.566333	Blast and wounding induced mitogen-activated protein kinase.
MPK2	Os02g0148100	LOC_Os02g05480	0.0477011	0.0110879	0.198776	0.283268	0.274065	0.252036	0.0405404	0.00607352	0.29749	0.386421	0.324572	0.336161	MAP kinase MAPK2 (MAP kinase 3).
MPK3	Os06g0154500	LOC_Os06g06090	0.0432531	0.00692416	-0.136689	-0.158258	-0.182801	-0.159249	0.0383085	0.00369664	-0.61498	-0.739166	-0.622671	-0.658939	Mitogen-activated protein kinase (MAP kinase 6).
MPK4	Os05g0566400	LOC_Os05g49140	0.831565	0.809566	-0.584152	0.221353	0.663344	0.100182		0.0840649	-0.0909424	-0.293626	-0.324276	-0.236281	Blast and wounding induced mitogen-activated protein kinase.
MPK5	Os06g0699400	LOC_Os06g48590	0.0415578	0.00523961	0.858595	0.839368	0.677182	0.791715	0.0477097	0.0131637	0.270285	0.217159	0.325993	0.271146	MAP kinase 2.
MPK6	Os03g0285800	LOC_Os03g17700	0.0404458	0.00313855	2.23496	2.3074	2.67138	2.40458	0.0444961	0.00989864	0.62069	0.501928	0.713998	0.612205	MAP kinase 1 (MAP kinase MAPK5a).
MPK7	Os06g0708000	LOC_Os06g49430	0.0460118	0.00962573	0.239019	0.336134	0.312522	0.295892	0.0416379	0.00746364	-0.619863	-0.840432	-0.748641	-0.736312	MAP kinase homolog.
MPK8	Os01g0629900	LOC_Os01g43910	0.0486326	0.0124203	0.417564	0.438598	0.589715	0.481959	0.0482501	0.013874	-0.448273	-0.623899	-0.678535	-0.583569	Blast and wounding induced mitogen-activated protein kinase.
MPK9	Os05g0143500	LOC_Os05g05160	0.0429874	0.00676787	-0.400727	-0.300587	-0.367799	-0.356371	0.0520786	0.0180975	-0.247862	-0.364906	-0.24734	-0.286703	Blast and wounding induced mitogen-activated protein kinase.
MPK10	Os11g0271100	LOC_Os11g17080		0.0264857	-0.585768	-0.488729	-0.844668	-0.639722	0.0560271	0.0220706	-0.669399	-1.14549	-0.914679	-0.909855	Protein kinase domain containing protein.
MPK11	Os05g0582400	LOC_Os05g50560	0.0836098	0.0462219	-1.29582	-0.696484	-0.69689	-0.896397	0.0639341	0.0294278	-0.540127	-0.932261	-1.00841	-0.826933	Blast and wounding induced mitogen-activated protein kinase.
MPK12	Os05g0576800	LOC_Os05g50120	0.0470417	0.0105276	-1.47136	-1.08072	-1.10656	-1.21955	0.0396178	0.00502194	-1.42653	-1.63009	-1.82771	-1.62811	MAP kinase homolog.
MPK13	Os02g0135200	LOC_Os02g04230	0.040569	0.00367867	1.71478	1.58775	1.38805	1.56353	0.0367221	0.002454	0.856394	0.783591	0.721215	0.787067	Blast and wounding induced mitogen-activated protein kinase.
MPK14	Os06g0367900	LOC_Os06g26340	0.203269	0.158855	-0.412308	-0.0255051	-0.376095	-0.271303	0.0219045	1.17371e-05	-0.360131	-0.360013	-0.356385	-0.358843	Mitogen-activated protein kinase homologue.
MPK15	Os01g0643800	LOC_Os01g45620		0.0865908	-1.24155	-0.487623	-0.558823	-0.762664	0.0489639	0.014719	0.800069	0.723097	0.519958	0.681041	Mitogen-activated protein kinase.
MPK16	Os10g0533600	LOC_Os10g38950		0.00432511	0.684986	0.858804	0.810133	0.784641		0.251467	-0.00817389	-0.163076	-0.0502358	-0.0738287	Mitogen-activated protein kinase homolog MMK2 (EC 2.7.1.37).

## Sheet: PP
OsPP
			Short exposures
						log2[Fold change (treatment/control)]						log2[Fold change (treatment/control)]
Gene name	Synonym	RAB-DB Locus ID	TIGR Locus ID	FDR	P Value	1	2	3	mean (N=3)	FDR	P Value	1	2	3	mean (N=3)	Description
OsPP1		Os01g0164600	LOC_Os01g07090		0.0535051	-1.63947	-1.04048	-0.708774	-1.12958		0.52046	0.431268	0.143767	-0.17148	0.134518	Protein phosphatase 2C-like domain containing protein.
OsPP2	OsPP2C02	Os01g0295700	LOC_Os01g19130	0.0829789	0.0456877	1.62728	0.723645	1.1838	1.17824	0.0495615	0.0154178	0.814407	1.20092	1.24334	1.08622	Protein phosphatase-2C.
OsPP3		Os01g0311500	LOC_Os01g20940	0.0454936	0.00899648	-0.288981	-0.388046	-0.301483	-0.32617	0.0543432	0.0203271	-0.478404	-0.793725	-0.735845	-0.669325	Tyrosine specific protein phosphatase and dual specificity protein phosphatase family protein.
OsPP4		Os01g0347000	LOC_Os01g24470		0.161034	-0.675517	-0.604709	-0.0384247	-0.43955		0.353669	-0.907308	-0.212184	0.0731639	-0.348776	PROPYZAMIDE-HTPERSENSITIVE 1.
OsPP5		Os01g0349400	LOC_Os01g24750	0.050227	0.0138195	0.869597	0.693355	1.05203	0.871661	0.0516086	0.0175215	0.318026	0.197278	0.275304	0.263536	Serine/threonine protein phosphatase PP1 (EC 3.1.3.16).
OsPP6		Os01g0390900	LOC_Os01g29469	0.0621329	0.02588	-0.339801	-0.199804	-0.351526	-0.297044	0.0347547	0.000970213	0.235045	0.226242	0.251513	0.2376	Dual specificity protein phosphatase family protein.
OsPP7	OsPP2C03	Os01g0513100	LOC_Os01g32964	0.569134	0.528258	-0.0237608	-0.0477981	0.406782	0.111741	0.0781925	0.0422688	-0.39647	-0.875184	-0.727836	-0.666497	Hypothetical protein.
OsPP8	OsPP2C04	Os01g0541900	LOC_Os01g36080	0.0428221	0.00664981	0.624832	0.822379	0.687146	0.711452	0.0691256	0.0341847	-0.211979	-0.418113	-0.310771	-0.313621	Protein kinase domain containing protein.
OsPP9	OsPP2C05	Os01g0552300	LOC_Os01g37130		0.319207	-1.75559	-0.28001	-0.0619743	-0.699191		0.0140222	0.529109	0.808252	0.703727	0.680363	Protein phosphatase-2C.
OsPP10	OsPP2C06	Os01g0583100	LOC_Os01g40094	0.258786	0.213153	-0.0421639	-0.162015	-0.0269079	-0.0770289	0.0396228	0.00506155	-0.558119	-0.703971	-0.69005	-0.650713	Protein phosphatase 2C ABI2 (EC 3.1.3.16) (PP2C) (Abscisic acid- insensitive 2).
OsPP11	OsPP2C07	Os01g0618200	LOC_Os01g43100	0.0790434	0.0418563	-0.60205	-0.294385	-0.39222	-0.429552	0.0477439	0.0132062	-0.888841	-1.29673	-1.28687	-1.15748	Protein phosphatase 2C-like domain containing protein.
OsPP12	OsPP2C08	Os01g0656200	LOC_Os01g46760	0.551533	0.509434	0.251822	0.429047	-0.219011	0.153953	0.055697	0.0217244	0.822817	0.524236	0.885867	0.744307	Protein phosphatase 2C family protein.
OsPP13		Os01g0691700	LOC_Os01g49690	0.201853	0.157535	-0.0272923	-0.0713263	-0.159735	-0.0861178	0.0622885	0.0278834	-0.329637	-0.586976	-0.584305	-0.500306	Serine/threonine protein phosphatase 2A.
OsPP14		Os01g0739200	LOC_Os01g53710	0.29416	0.247833	0.453745	-0.0592832	0.748732	0.381065		0.0837034	-0.125897	-0.33046	-0.158997	-0.205118	Dual specificity protein phosphatase family protein.
OsPP15	OsPP2C09	Os01g0846300	LOC_Os01g62760	0.0558401	0.0196446	1.7077	1.03298	1.36674	1.36914		0.571203	0.0759687	-0.0492935	-0.16922	-0.0475149	Protein phpsphatase 2C (PP2C) (EC 3.1.3.16).
OsPP16		Os01g0859400	LOC_Os01g64010	0.441544	0.395737	0.423274	-0.0385332	0.0653182	0.15002	0.0412775	0.00690758	-0.402691	-0.489509	-0.539082	-0.477094	Dual specificity protein phosphatase family protein.
OsPP17		Os01g0976700	LOC_Os01g74530	0.0745331	0.0376972	-0.357786	-0.315486	-0.58553	-0.4196		0.235749	-0.0237236	0.670709	0.36307	0.336685	Protein phosphatase 2C-like protein.
OsPP18	OsPP2C10	Os02g0149800	LOC_Os02g05630	0.887066	0.871244	0.190606	0.00596234	-0.143363	0.0177351		0.149645	-0.0647878	-0.197131	-0.0538178	-0.105246	Protein phosphatase 2C family protein.
OsPP19	OsPP2C11	Os02g0180000	LOC_Os02g08364	0.112706	0.072628	-0.190535	-0.563309	-0.576393	-0.443412		0.0741954	-0.0650758	-0.204563	-0.154034	-0.141224	Protein phosphatase type-2C.
OsPP20		Os02g0217600	LOC_Os02g12580	0.0382721	0.00104708	0.976225	0.872734	0.933915	0.927625	0.0407015	0.0062673	-0.17576	-0.231892	-0.20351	-0.203721	Protein phosphatase 2A.
OsPP21	OsPP2C12	Os02g0224100	LOC_Os02g13100	0.0725696	0.0358396	-0.538461	-0.501106	-0.894783	-0.644783	0.0647631	0.0301687	0.526541	0.957224	0.966827	0.816864	Protein phosphatase 2C-like domain containing protein.
OsPP22	OsPP2C13	Os02g0255100	LOC_Os02g15594	0.0452051	0.00876614	-0.396381	-0.38286	-0.28957	-0.35627	0.0546618	0.0206907	-0.61703	-0.928163	-1.03664	-0.860612	Protein phosphatase 2C family protein.
OsPP23		Os02g0281000	LOC_Os02g17970	0.0382721	0.00108701	-0.244391	-0.268547	-0.242891	-0.251943	0.0444872	0.00987663	0.531377	0.729017	0.565863	0.608752	Protein phosphatase 2C family protein.
OsPP24	OsPP2C14	Os02g0471500	LOC_Os02g27220	0.0414577	0.00503311	0.969224	0.881175	1.12272	0.991039	0.0764637	0.0407395	-0.128453	-0.267443	-0.185275	-0.193724	Protein phosphatase 2C-like domain containing protein.
OsPP25	OsPP2C15	Os02g0567200	LOC_Os02g35910	0.0505193	0.0141507	0.564591	0.861176	0.777986	0.734585		0.364813	0.0934891	-0.761532	-0.205946	-0.29133	Protein phosphatase 2C-like domain containing protein.
OsPP26	OsPP2C16
OsPP27	OsPP2C17	Os02g0599151	LOC_Os02g38690
OsPP28	OsPP2C18	Os02g0599200	LOC_Os02g38710		0.015886	0.774208	0.729916	0.499381	0.667835	0.0465116	0.0118938	0.421852	0.49479	0.614526	0.510389	Protein phosphatase 2C-like domain containing protein.
OsPP29	OsPP2C19	Os02g0599700	LOC_Os02g38780		0.588148	0.201636	0.136709	-1.23936	-0.300337		0.141134	0.926232	0.296991	0.284263	0.502496	Protein phosphatase 2C-like domain containing protein.
OsPP30	OsPP2C20	Os02g0600033	LOC_Os02g38804
OsPP31	OsPP2C21	Os02g0606900	LOC_Os02g39410	0.100251	0.0611999	-1.14835	-0.656262	-0.487519	-0.764043	0.0446596	0.0100865	-0.604706	-0.461336	-0.655188	-0.573743	Protein phosphatase 2C gamma isoform (EC 3.1.3.16) (PP2C-gamma) (Protein phosphatase magnesium-dependent 1 gamma) (Protein phosphatase 1C) (Fibroblast growth factor inducible protein 13) (FIN13).
OsPP32		Os02g0607400	LOC_Os02g39470
OsPP33	OsPP2C22	Os02g0607500	LOC_Os02g39480
OsPP34	OsPP2C23	Os02g0633700	LOC_Os02g42250
OsPP35	OsPP2C24	Os02g0633900	LOC_Os02g42270
OsPP36	OsPP2C25	Os02g0685600	LOC_Os02g46080	0.0435604	0.00709408	0.0986116	0.0771094	0.102259	0.0926599		0.375465	0.414357	-0.0505113	0.100629	0.154825	Protein phosphatase 2C-like.
OsPP37	OsPP2C26	Os02g0690500	LOC_Os02g46490	0.296113	0.249738	0.0226802	-0.167602	-0.142326	-0.0957492	0.0462512	0.0116051	-0.225104	-0.248335	-0.169776	-0.214405	TA11 protein (Fragment).
OsPP38		Os02g0720300	LOC_Os02g48840	0.274398	0.228545	-0.256862	0.0265055	-0.248563	-0.15964	0.0459222	0.0112341	-0.403248	-0.561305	-0.42469	-0.463081	Dual specificity protein phosphatase family protein.
OsPP39		Os02g0771400	LOC_Os02g53160	0.0595509	0.0233143	-0.924129	-1.26855	-0.749698	-0.980792		0.0659312	0.238243	0.658812	0.658908	0.518654	Putative tyrosine phosphatase family protein.
OsPP40	OsPP2C27	Os02g0799000	LOC_Os02g55560	0.0572508	0.0210761	1.51556	1.02537	1.73751	1.42615		0.106092	-0.117314	-0.380359	-0.535934	-0.344536	DNA-binding protein phosphatase 2C.
OsPP41		Os02g0820000	LOC_Os02g57450	0.0665812	0.0301405	-0.181363	-0.111825	-0.213494	-0.168894		0.0727164	0.0754318	0.22803	0.160487	0.15465	Serine/threonine protein phosphatase PP1 isozyme 2 (EC 3.1.3.16).
OsPP42		Os03g0107800	LOC_Os03g01750	0.209293	0.164749	0.0627023	0.330244	0.126802	0.173249	0.0357537	0.00168743	0.542636	0.581236	0.503926	0.542599	Hypothetical protein.
OsPP43	OsPP2C28	Os03g0137200	LOC_Os03g04430	0.0639641	0.027582	-0.461347	-0.57468	-0.81649	-0.617505	0.0662824	0.0316428	0.310889	0.59388	0.4414	0.448723	Protein phosphatase 2C-like domain containing protein.
OsPP44		Os03g0167700	LOC_Os03g07150	0.0650617	0.0286654	-0.755155	-0.462483	-0.465359	-0.560999	0.0437577	0.009186	-0.428225	-0.599369	-0.547603	-0.525065	Serine/threonine protein phosphatase PP2A-4 catalytic subunit (EC 3.1.3.16).
OsPP45		Os03g0192500	LOC_Os03g09220	0.744851	0.715071	0.948152	-0.219675	-0.234422	0.164685	0.0496396	0.0155409	0.933051	1.42242	1.38513	1.24687	Protein phosphatase 2C-like domain containing protein.
OsPP46	OsPP2C29	Os03g0207400	LOC_Os03g10950		0.298508	1.40701	-0.0729509	0.470847	0.601637	0.0556676	0.0216843	1.04003	1.09764	1.63076	1.25615	Protein phosphatase 2C-like domain containing protein.
OsPP47		Os03g0268000	LOC_Os03g16110	0.0887635	0.0508486	0.0923405	0.224211	0.195212	0.170588	0.0444961	0.00989613	-0.595279	-0.846882	-0.745398	-0.729186	Protein phosphatase 1, catalytic gsmms subunit.
OsPP48	OsPP2C30	Os03g0268600	LOC_Os03g16170	0.0675379	0.0310015	3.31987	3.12071	5.3366	3.92573		0.185855	-0.49587	-0.0501385	-0.225244	-0.257084	Protein phosphatase type 2C.
OsPP49	OsPP2C31	Os03g0275100	LOC_Os03g16760		0.396016	0.0145964	0.414833	0.00483801	0.144756	0.0364012	0.00226874	-0.734848	-0.690177	-0.622791	-0.682605	TA11 protein (Fragment).
OsPP50	OsPP2C32	Os03g0292100	LOC_Os03g18150	0.0397458	0.00233689	1.45922	1.38852	1.63198	1.49324		0.287322	-0.0117121	0.320334	0.109518	0.13938	Protein phosphatase 2C family protein.
OsPP51	OsPP2C33	Os03g0301700	LOC_Os03g18970	0.0654014	0.0289918	1.11475	0.756135	0.630288	0.833724	0.0493821	0.0152662	0.769573	0.757244	0.509152	0.678656	Calmodulin-binding protein phosphatase.
OsPP52		Os03g0372500	LOC_Os03g25600	0.045165	0.0086553	-0.18258	-0.253588	-0.226153	-0.220774		0.242621	-0.43206	0.00987098	-0.965669	-0.462619	TA11 protein (Fragment).
OsPP53		Os03g0395100	LOC_Os03g27780	0.0411764	0.0044501	-1.165	-0.930407	-1.11839	-1.07126	0.0423042	0.00800031	-1.19196	-1.24879	-1.5787	-1.33981	Protein phosphatase 2C-like domain containing protein.
OsPP54		Os03g0646900	LOC_Os03g44500	0.098594	0.0596983	0.161349	0.162852	0.329369	0.217857		0.729336	0.0619326	-0.102282	-0.0162192	-0.0188563	Serine/threonine protein phosphatase BSL2 (EC 3.1.3.16) (BSU1-like protein 2).
OsPP55	OsPP2C34	Os03g0761100	LOC_Os03g55320	0.039604	0.00171037	2.02504	1.90229	1.7538	1.89371	0.049185	0.0150657	0.554723	0.707666	0.858807	0.707065	Protein phosphatase 2C-like protein.
OsPP56		Os03g0805300	LOC_Os03g59060	0.104272	0.0649461	-0.440916	-0.232091	-0.191546	-0.288184	0.0399869	0.00539334	-0.578562	-0.701062	-0.744834	-0.674819	Phosphoprotein phosphatase 2A isoform 4.
OsPP57		Os03g0809300	LOC_Os03g59470	0.0453716	0.00889872	0.420193	0.307867	0.336495	0.354852	0.0884015	0.0513987	-0.262719	-0.576566	-0.350042	-0.396442	Protein phosphatase 2C-like domain containing protein.
OsPP58		Os03g0809700	LOC_Os03g59530	0.0510744	0.0147223	-0.335799	-0.280838	-0.427221	-0.347953	0.0677923	0.0329345	0.398871	0.527414	0.755711	0.560665	Kinase associated protein phosphatase.
OsPP59	OsPP2C35	Os03g0821300	LOC_Os03g60650	0.0412454	0.00463414	1.55997	1.23505	1.36016	1.38506	0.0946683	0.0571211	0.256565	0.157561	0.108567	0.174231	Protein phosphatase 2C-like domain containing protein.
OsPP60	OsPP2C36	Os03g0832400	LOC_Os03g61690	0.10879	0.0689587	-0.357993	-0.208986	-0.137115	-0.234698		0.282814	0.0519466	-0.228744	-0.240686	-0.139161	Protein phosphatase 2C-like protein.
OsPP61	OsPP2C37	Os04g0167900	LOC_Os04g08560
OsPP62		Os04g0245000	LOC_Os04g17130		0.294732	0.20797	0.220421	-0.0526555	0.125245		0.404529	-2.69301	-0.177725	0.0857535	-0.928327	Actin-binding FH2 domain containing protein.
OsPP63	OsPP2C38	Os04g0321800	LOC_Os04g25570	0.0485598	0.0123034	1.14363	0.802793	0.864178	0.936866	0.0666364	0.0319363	-0.696184	-0.392429	-0.445634	-0.511416	Protein phosphatase 2C-like domain containing protein.
OsPP64	OsPP2C39	Os04g0403701	LOC_Os04g33080
OsPP65	OsPP2C40	Os04g0449400	LOC_Os04g37660		0.608242	-1.23733	0.121443	0.254743	-0.287049		0.00889216	-0.569267	-0.671751	-0.791878	-0.677632	Calmodulin-binding protein phosphatase.
OsPP66	OsPP2C41	Os04g0452000	LOC_Os04g37904		0.0127335	1.59393	1.07577	1.28919	1.31963		0.228217	-0.0603867	0.583064	0.574484	0.36572	Protein phosphatase type 2C.
OsPP67	OsPP2C42	Os04g0500900	LOC_Os04g42260
OsPP68	OsPP2C43	Os04g0584300	LOC_Os04g49490		0.237808	0.988207	2.09527	-0.0250053	1.01949		0.657767	0.0554491	-0.233056	0.51347	0.111954	Protein phosphatase 2C-like.
OsPP69	OsPP2C44	Os04g0609600	LOC_Os04g52000	0.039604	0.00183143	1.42746	1.33645	1.23002	1.33131	0.064144	0.0296338	0.526125	0.361526	0.680262	0.522638	Protein phosphatase type 2C.
OsPP70	OsPP2C45	Os04g0659500	LOC_Os04g56450		0.0110182	0.62599	0.61727	0.443279	0.56218	0.0347547	0.00110543	0.410249	0.39379	0.365796	0.389945	Protein phosphatase 2C-like domain containing protein.
OsPP71	OsPP2C46	Os05g0111800	LOC_Os05g02110
OsPP72	OsPP2C47	Os05g0134200	LOC_Os05g04360	0.0489555	0.0127226	1.01119	0.68526	0.807603	0.834684	0.0462484	0.0115981	0.5374	0.673439	0.466409	0.559083	Protein phosphatase-2C.
OsPP73		Os05g0144400	LOC_Os05g05240	0.0629955	0.0267692	-0.247124	-0.423455	-0.440725	-0.370435	0.0981523	0.0603335	-0.261854	-0.186369	-0.0992545	-0.182493	Serine/threonine-specific protein phosphatase and bis(5-nucleosyl)-tetraphosphatase domain containing protein.
OsPP74		Os05g0204900	LOC_Os05g11550	0.0650507	0.0286527	-0.634249	-0.346289	-0.467088	-0.482542	0.0444008	0.00980836	-0.263269	-0.245324	-0.337245	-0.281946	Type 5 serine/threonine phosphatase 55 kDa isoform (Type 5 protein serine/threonine phosphatase 55 kDa isoform).
OsPP75	OsPP2C48	Os05g0358500	LOC_Os05g29030	0.0479634	0.0115306	1.07671	0.964827	0.735944	0.925827	0.0362835	0.00211149	1.00901	1.01702	0.879473	0.968501	Protein phosphatase-like.
OsPP76	OsPP2C49	Os05g0457200	LOC_Os05g38290	0.0798622	0.0427575	1.00596	0.657338	1.41643	1.02657	0.0805164	0.044332	-0.944771	-1.91366	-2.11464	-1.65769	Protein phosphatase-2C.
OsPP77		Os05g0524200	LOC_Os05g44910	0.0515091	0.0151679	-0.303664	-0.28212	-0.416333	-0.334039		0.0820974	0.302816	0.709206	1.01655	0.676191	Dual specificity protein phosphatase family protein.
OsPP78	OsPP2C50	Os05g0537400	LOC_Os05g46040	0.0557405	0.0195521	0.721576	0.450903	0.716237	0.629572		0.403439	0.0272313	-0.0682983	-0.0519658	-0.0310109	Protein phosphatase 2C.
OsPP79	OsPP2C51	Os05g0572700	LOC_Os05g49730		0.0886278	1.29461	0.392056	1.48987	1.05885		0.152498	0.515323	0.0939707	0.231195	0.280163	Protein phosphatase 2C.
OsPP80	OsPP2C52	Os05g0587100	LOC_Os05g50970	0.524676	0.481277	-0.155819	-0.0369559	0.0436468	-0.0497093		0.0848725	-0.136966	-0.488332	-0.366907	-0.330735	Protein phosphatase 2C family protein.
OsPP81	OsPP2C53	Os05g0592800	LOC_Os05g51510	0.122659	0.0818118	-0.080162	-0.198249	-0.272631	-0.183681	0.0339137	0.000786279	-0.447891	-0.493542	-0.474672	-0.472035	Protein phosphatase 2C ABI2 (EC 3.1.3.16) (PP2C) (Abscisic acid- insensitive 2).
OsPP82		Os06g0152000	LOC_Os06g05870	0.114197	0.0740579	-0.107212	-0.14216	-0.271967	-0.17378		0.189613	0.256172	0.0477783	0.0777578	0.127236	Hypothetical protein.
OsPP83		Os06g0164100	LOC_Os06g06880	0.804652	0.779673	-0.145917	0.220486	-0.201407	-0.0422795	0.038285	0.0033611	-0.249454	-0.262256	-0.215093	-0.242268	Serine/threonine protein phosphatase PP1 (EC 3.1.3.16).
OsPP84	OsPP2C54	Os06g0179700	LOC_Os06g08140	0.10309	0.0639553	0.271923	0.290024	0.585612	0.38252	0.0333318	0.000625546	-0.715725	-0.702627	-0.658462	-0.692271	DNA-binding protein phosphatase 2C.
OsPP85		Os06g0308100	LOC_Os06g20340	0.039604	0.00201153	0.24431	0.270303	0.232422	0.249012	0.0544579	0.020442	-0.426917	-0.3577	-0.581395	-0.455338	Dual specificity protein phosphatase family protein.
OsPP86	OsPP2C55	Os06g0526700	LOC_Os06g33530		0.237396	0.00863447	0.17384	0.428818	0.203764		0.619518	-0.285822	0.634854	0.116132	0.155055	Protein phosphatase 2C-like domain containing protein.
OsPP87	OsPP2C56	Os06g0526800	LOC_Os06g33549		0.596613	-0.164431	-0.245812	0.171415	-0.0796095		0.345166	0.010497	-0.0714754	-0.0261693	-0.0290492	Protein phosphatase 2C family protein.
OsPP88		Os06g0574500	LOC_Os06g37660	0.0367487	0.000551	0.522462	0.554392	0.565288	0.54738		0.143532	-0.023489	-0.154285	-0.0880213	-0.0885986	Protein phosphatase 2A.
OsPP89	OsPP2C57	Os06g0597200	LOC_Os06g39600	0.361621	0.315289	0.054388	-0.0175095	0.073968	0.0369488		0.431762	0.0497514	-0.0541239	-0.291716	-0.098696	DNA-binding protein phosphatase 2C.
OsPP90	OsPP2C58	Os06g0651600	LOC_Os06g44210	0.0557202	0.0195428	-0.572035	-0.442066	-0.726943	-0.580348	0.0387456	0.00422343	0.345547	0.39931	0.433537	0.392798	Protein phosphatase type-2C.
OsPP91	OsPP2C59	Os06g0698300	LOC_Os06g48300	0.0382721	0.00102382	4.131	4.26729	3.82592	4.07474		0.0897793	1.68038	0.520237	2.00786	1.40283	Protein phosphatase 2C family protein.
OsPP92	OsPP2C60	Os06g0717800	LOC_Os06g50380	0.259389	0.213755	-0.134283	-0.0621282	-0.454479	-0.216963	0.0374671	0.00290637	0.0892811	0.100415	0.107701	0.0991325	Protein phosphatase 2C-like protein.
OsPP93	OsPP2C61	Os07g0114000	LOC_Os07g02330		0.102261	0.186589	0.186203	0.0423494	0.138381		0.518372	-0.0704632	-0.163486	0.0733337	-0.0535383	Protein phosphatase 2C-like.
OsPP94		Os07g0211400	LOC_Os07g11010	0.0486628	0.0124433	-0.49083	-0.435164	-0.330034	-0.418676	0.0624177	0.0280752	-0.174386	-0.320861	-0.245854	-0.247033	Kinase associated protein phosphatase.
OsPP95	OsPP2C62	Os07g0507000	LOC_Os07g32380	0.0445038	0.00799751	0.795703	0.796726	0.599051	0.730493		0.143772	0.0965786	0.0752049	0.0104026	0.0607287	Protein phosphatase 2C.
OsPP96	OsPP2C63	Os07g0516100	LOC_Os07g33230		0.0662895	0.216831	0.226183	0.0799444	0.174319		0.626776	-0.0515785	-0.152053	0.0859123	-0.0392396	Protein phosphatase 2C-like domain containing protein.
OsPP97	OsPP2C64	Os07g0566200	LOC_Os07g37890	0.0609859	0.0246631	-0.434216	-0.405662	-0.658418	-0.499432	0.0778198	0.041938	0.21275	0.216382	0.387188	0.272107	Protein phosphatase 2C-like domain containing protein.
OsPP98	OsPP2C65	Os07g0646100	LOC_Os07g45170	0.0473073	0.0107295	0.644835	0.545322	0.782139	0.657432	0.0519979	0.0179465	0.488405	0.757544	0.765369	0.670439	Protein phosphatase 2C family protein.
OsPP99		Os07g0690400	LOC_Os07g49040	0.0555385	0.0194192	-1.17922	-0.877918	-0.73265	-0.92993	0.0219045	6.63015e-06	-0.773365	-0.777798	-0.770997	-0.774053	Protein phosphatase 2C-like.
OsPP100		Os08g0379300	LOC_Os08g29160		0.0371973	-0.158999	-0.279539	-0.330629	-0.256389		0.147686	-0.0867367	-0.957552	-0.862341	-0.635543	Dual specificity protein phosphatase family protein.
OsPP101		Os08g0455600	LOC_Os08g35440	0.0887635	0.0508489	-0.25322	-0.328372	-0.135671	-0.239087	0.0857837	0.0488706	0.638415	1.20254	0.631518	0.824156	Serine/threonine protein phosphatase PP1-alpha catalytic subunit (EC 3.1.3.16) (PP-1A). Splice isoform 1.
OsPP102	OsPP2C66	Os08g0500300	LOC_Os08g39100	0.041894	0.00560147	-1.45721	-1.12272	-1.34623	-1.30872	0.0853991	0.0485495	-0.523684	-0.233892	-0.347836	-0.36847	Protein phosphatase 2C-like domain containing protein.
OsPP103		Os08g0513000	LOC_Os08g40200		0.0181877	-0.40699	-0.308823	-0.500912	-0.405575	0.0349981	0.00124682	-0.350886	-0.319593	-0.359548	-0.343342	Serine/threonine-specific protein phosphatase and bis(5-nucleosyl)-tetraphosphatase domain containing protein.
OsPP104		Os08g0557400	LOC_Os08g44320	0.064932	0.0285668	-0.506187	-0.272911	-0.390431	-0.389843	0.0787357	0.042775	0.365888	0.765164	0.508543	0.546532	Protein tyrosine phosphatase-like protein.
OsPP105		Os09g0135700	LOC_Os09g05020	0.0477661	0.0112128	1.62913	1.42392	1.11808	1.39038		0.0948533	0.116557	0.454292	0.469001	0.346617	Putative tyrosine phosphatase family protein.
OsPP106		Os09g0284200	LOC_Os09g11230	0.040569	0.00358827	-0.0927963	-0.0892277	-0.108166	-0.0967299		0.194731	0.151258	0.0103922	0.0731317	0.0782605	Serine/threonine protein phosphatase PP-X isozyme 2 (EC 3.1.3.16).
OsPP107	OsPP2C67	Os09g0314400	LOC_Os09g14540		0.199804	-0.313011	-0.271601	0.010066	-0.191515		0.206194	0.0199685	-0.480929	-0.639207	-0.366722	Protein phosphatase 2C-like domain containing protein.
OsPP108	OsPP2C68	Os09g0325700	LOC_Os09g15670	0.0497901	0.0133853	2.5226	2.20403	3.25432	2.66032		0.392919	-0.0234042	0.51358	0.0533094	0.181162	Protein phosphatase 2C (EC 3.1.3.16) (PP2C).
OsPP109	OsPP2C69	Os09g0459600	LOC_Os09g28560		0.513996	0.203075	-1.19731	-0.0283131	-0.34085		0.133364	-0.35098	-1.01797	-0.315165	-0.56137	Calmodulin-binding protein phosphatase.
OsPP110	OsPP2C70	Os09g0558000	LOC_Os09g38550		0.125149	0.541678	0.108378	0.693854	0.44797		0.173874	-0.10404	-0.0187283	-0.19647	-0.106413	Protein phosphatase type-2C.
OsPP111	OsPP2C71	Os10g0370000	LOC_Os10g22460	0.366282	0.319909	0.0609685	-0.181813	-0.368754	-0.1632	0.0345987	0.000907126	0.850014	0.943316	0.906186	0.899838	Protein phosphatase 2C-like domain containing protein.
OsPP112		Os10g0410600	LOC_Os10g27050	0.0367487	0.000701	-0.343959	-0.34708	-0.3189	-0.336646	0.0497908	0.0156851	-0.296223	-0.450522	-0.443311	-0.396685	Serine/threonine protein phosphatase PP2A-4 catalytic subunit (EC 3.1.3.16).
OsPP113		Os10g0541200	LOC_Os10g39540	0.579294	0.539029	0.161974	0.0462589	-0.0642787	0.0479847	0.0722284	0.0368751	-0.278751	-0.333958	-0.526187	-0.379632	Protein phosphatase 2C-like domain containing protein.
OsPP114	OsPP2C72	Os10g0544900	LOC_Os10g39780	0.040569	0.00343237	1.33591	1.42167	1.62528	1.46095		0.786514	0.274561	-0.148534	-0.0105333	0.038498	Protein phosphatase 2C-like protein.
OsPP115		Os10g0561900	LOC_Os10g41240	0.15966	0.117136	0.270195	0.264229	0.0481463	0.19419	0.0355391	0.00143584	0.620923	0.676311	0.595208	0.630814	Dual specificity protein phosphatase family protein.
OsPP116	OsPP2C73	Os11g0109000	LOC_Os11g01790		0.257716	0.537739	0.911413	-0.0843114	0.454947		0.307732	-0.278118	0.903858	1.45778	0.694508	Protein phosphatase 2C-like domain containing protein.
OsPP117		Os11g0113100	LOC_Os11g02180	0.0454465	0.00896104	-0.829703	-0.605553	-0.667749	-0.701002	0.0431334	0.00865814	-0.446944	-0.41466	-0.561082	-0.474229	Dual specificity protein phosphatase family protein.
OsPP118		Os11g0136800	LOC_Os11g04180		0.141545	0.264191	0.591107	1.28749	0.714262		0.167023	0.0977178	0.00402016	0.0972328	0.0663236	Dual specificity protein phosphatase 19 (EC 3.1.3.48) (EC 3.1.3.16) (Protein phosphatase SKRP1). Splice isoform 2.
OsPP119		Os11g0217500	LOC_Os11g11070	0.811742	0.787422	-0.137624	0.150183	0.066319	0.0262925		0.782817	-0.0781078	-0.117372	0.124681	-0.0235996	mRNA capping enzyme family protein.
OsPP120	OsPP2C74	Os11g0242200	LOC_Os11g13820		0.27009	0.168965	0.775616	0.0620427	0.335541		0.531584	-0.781819	-0.0170547	0.152471	-0.215468	(No Hit)
OsPP121	OsPP2C75	Os11g0417400	LOC_Os11g22404		0.370157	-0.11654	-0.904289	0.0257654	-0.331688		0.294883	-0.0966218	-1.38434	-0.23874	-0.573233	Protein phosphatase 2C-like domain containing protein.
OsPP122	OsPP2C76	Os11g0586100	LOC_Os11g37540		0.0867157	0.191289	0.203398	0.055695	0.150127	0.0383085	0.00370432	-0.669062	-0.72327	-0.58499	-0.659107	Protein kinase domain containing protein.
OsPP123		Os12g0108600	LOC_Os12g01770		0.217474	-0.536882	-1.06623	-0.0150213	-0.539377		0.378766	-0.11574	-0.556456	0.0575073	-0.204896	Protein phosphatase 2C-like domain containing protein.
OsPP124		Os12g0112500	LOC_Os12g02120	0.0623168	0.0260934	-0.824443	-0.460354	-0.630198	-0.638332		0.0763024	-0.0934609	-0.0528689	-0.153895	-0.100075	Dual specificity protein phosphatase family protein.
OsPP125		Os12g0133700	LOC_Os12g03990		0.788065	0.137849	-0.109404	-0.103365	-0.0249736		0.287218	-0.0242777	-0.0486517	-0.283728	-0.118886	Dual specificity protein phosphatase 19 (EC 3.1.3.48) (EC 3.1.3.16) (Protein phosphatase SKRP1). Splice isoform 2.
OsPP126		Os12g0152800	LOC_Os12g05660	0.0540232	0.0177963	-0.956415	-1.06115	-0.658494	-0.89202	0.0357537	0.00163376	-1.65564	-1.60554	-1.83209	-1.69776	Dual specificity protein phosphatase family protein.
OsPP127		Os12g0174800	LOC_Os12g07590	0.0530621	0.0168807	-0.728953	-0.457738	-0.598582	-0.595091		0.120426	0.118596	0.0740194	0.268329	0.153648	Tyrosine specific protein phosphatase family protein.
OsPP128		Os12g0193200	LOC_Os12g09120	0.356577	0.310194	0.0379162	0.147618	-0.00339325	0.0607138		0.255171	0.0134477	-0.0846443	-0.0804568	-0.0505511	mRNA capping enzyme family protein.
OsPP129	OsPP2C77	Os12g0198200	LOC_Os12g09640	0.0565937	0.0204972	2.20569	1.45273	1.46799	1.7088	0.0813126	0.045009	1.09285	0.491167	1.03643	0.873481	Protein phosphatase 2C family protein.
OsPP130		Os12g0407500	LOC_Os12g21890	0.372347	0.325948	-0.172259	0.0299443	-0.0843	-0.0755383	0.0501195	0.0161019	-0.172244	-0.235283	-0.156195	-0.187907	Tyrosine specific protein phosphatase and dual specificity protein phosphatase family protein.
OsPP131	OsPP2C78	Os12g0580900	LOC_Os12g39120		0.0144835	0.850886	1.03122	1.29462	1.05891		0.281474	0.379168	-0.0765105	0.772266	0.358308	Protein phosphatase 2C-like protein.
OsPP132		Os12g0617900	LOC_Os12g42310	0.0609571	0.0246314	-0.550516	-0.551419	-0.323089	-0.475008		0.108299	-0.0314799	-0.147304	-0.154711	-0.111165	Serine/threonine protein phosphatase BSL2 (EC 3.1.3.16) (BSU1-like protein 2).

[truncated: 8 more sheets: PLD , sHSP, HSP70, HSP90, HSP100, Sheet1, Sheet2, Sheet3]
