# Supplementary material for: Transcriptome Profiling and Physiological Studies Reveal a Major Role for Aromatic Amino Acids in Mercury Stress Tolerance in Rice Seedlings
Source: PLoS One. 2014 May 19;9(5):e95163. doi: 10.1371/journal.pone.0095163 (PMC4026224; doi:10.1371/journal.pone.0095163)
Supplement: Table S9 — Expression profiles of transcription factors induced by Hg stress. (XLSX) [file pone.0095163.s010.xlsx]

## Sheet: Table S9
Table S9 Expression profiles of transcription factors induced by Hg stress.
		Short exposures		Long exposures
Functional categories	In genome	Increased	Decreased	Increased	Decreased
Transcription Factors	1930	116	38	54	31
ABI3/VP1	52	2	2	0	0
Alfin	10	0	0	0	0
AP2/EREBP*	164	27	0	7	2
ARF	26	1	1	0	0
ARID	5	0	0	0	0
AS2	35	1	1	1	0
AUX/IAA	29	2	0	2	0
BBR/BPC	4	0	0	0	0
BES1	6	0	0	0	0
bHLH	150	4	4	2	7
C2C2-CO-like	39	1	0	1	1
C2C2-Dof	30	1	0	1	0
C2C2-GATA	21	0	2	0	0
C2C2-YABBY	7	0	0	0	0
C2H2	94	9	3	4	3
C3H	57	1	1	1	0
CAMTA	6	0	0	0	0
CCAAT-Dr1	1	0	0	0	0
CCAAT-HAP2	11	0	0	0	0
CCAAT-HAP3	12	0	0	1	0
CCAAT-HAP5	16	0	0	0	0
CPP	11	0	0	0	0
E2F/DP	8	0	1	0	0
EIL	9	0	0	0	0
FHA	16	0	0	0	0
GARP-ARR-B	8	0	0	0	0
GARP-G2-like	45	1	1	1	0
GeBP	15	0	0	0	0
GIF	3	0	0	0	0
GRAS	55	4	1	1	0
GRF	12	0	0	0	0
HB*	82	4	5	3	4
HMG	9	0	1	0	0
HRT-like	1	0	0	0	0
HSF*	25	6	0	3	0
JMJ	15	0	0	0	1
LFY	1	0	0	0	0
LIM	10	0	1	0	0
LUG	6	0	0	0	0
MADS	61	0	0	0	0
MBF1	2	1	0	1	0
MYB	129	10	4	5	2
MYB-related	62	3	2	1	1
NAC	130	10	6	6	2
Nin-like	13	1	0	0	0
NZZ	1	0	0	0	0
OsbZIP	89	2	1	0	4
PBF-2-like(Whirly)	1	0	0	0	0
PcG	33	0	0	0	0
PHD	62	1	0	0	0
PLATZ	16	2	1	1	1
S1Fa-like	2	0	0	0	0
SBP	20	0	0	1	0
SRS*	5	1	0	2	0
TAZ	6	0	0	0	0
TCP	21	0	0	0	0
Trihelix	20	1	0	0	1
TUB	14	0	0	0	0
ULT	2	0	0	0	0
VOZ	2	0	0	0	0
OsWRKY*	100	19	0	9	1
ZF-HD	15	0	0	0	0
ZIM	18	1	0	0	1
Functional categories of genes, total number of genes found within the rice genome, numbers of genes present on and detected on arrays,
and numbers of genes showing significant differences (FDR <0.1) in transcript abundance are shown in rows and columns labeled accordingly
transcription factor families that are overrepresented in the response group are shown with asterisks (P<0.05).

## Sheet: ABI3_VPI
ABI3/VP1
			Short exposures						Long exposures
					log2[Fold change (treatment/control)]						log2[Fold change (treatment/control)]
Gene name	RAB-DB Locus ID	TIGR Locus ID	FDR	P Value	1	2	3	mean (N=3)	FDR	P Value	1	2	3	mean (N=3)	Description
ABI3/VP1-1	Os01g0234100	LOC_Os01g13300	0.0652992	0.0289021	-1.43651	-0.90208	-0.861039	-1.06654		0.496166	-0.136798	0.276675	0.165921	0.101933	Transcriptional factor B3 family protein.
ABI3/VP1-2	Os01g0713600	LOC_Os01g51610		0.774084	0.212408	-0.39162	0.00487229	-0.0581131		0.530681	-0.0909176	-0.177686	0.0904674	-0.0593787	Transcriptional factor B3 family protein.
ABI3/VP1-3	Os01g0723500	LOC_Os01g52514		0.293588	0.144339	0.188748	-0.038556	0.098177		0.305808	1.18676	2.15047	-0.353521	0.994571	(No Hit)
ABI3/VP1-4	Os01g0723700	LOC_Os01g52540		0.0568796	0.216574	0.240468	0.0929922	0.183345		0.0505731	1.21515	0.570764	0.71669	0.834203	Transcriptional factor B3 family protein.
ABI3/VP1-5	Os01g0905400	LOC_Os01g67830		0.832096	0.194729	-0.285562	-0.00972496	-0.0335192		0.548043	-0.0759211	-0.171934	0.0860411	-0.053938	Transcriptional factor B3 family protein.
ABI3/VP1-6	Os01g0911700	LOC_Os01g68370	0.0458841	0.00942811	1.64378	1.19862	1.62714	1.48984		0.0316231	1.04966	0.605389	0.656383	0.770476	Transcription activator VP1-rice.
ABI3/VP1-7		LOC_Os02g10420
ABI3/VP1-8	Os02g0455800	LOC_Os02g25820		0.301468	-0.387911	-1.55454	0.00394659	-0.646167		0.0496667	-1.26588	-1.24365	-2.38898	-1.63284	(No Hit)
ABI3/VP1-9	Os02g0598200	LOC_Os02g38470		0.209547	0.198124	0.229493	-0.0121915	0.138475		0.107442	0.469873	0.148225	0.679634	0.432577	Cupredoxin domain containing protein.
ABI3/VP1-10	Os02g0683500	LOC_Os02g45850		0.512041	0.19591	-1.22384	-0.0197246	-0.349217		0.842905	0.0769594	-0.188101	0.053928	-0.0190712	DNA-binding protein RAV1.
ABI3/VP1-11	Os03g0120900	LOC_Os03g02900	0.09164	0.0534557	-0.194333	-0.480082	-0.355242	-0.343219		0.296281	-0.0140018	-0.147689	-0.644939	-0.268877	AP2 domain containing protein RAP2.8 (Fragment).
ABI3/VP1-12	Os03g0164300	LOC_Os03g06850	0.039604	0.00189091	1.82354	2.04256	2.1113	1.99247		0.0866462	0.426912	0.30654	0.85717	0.530207	Conserved hypothetical protein.
ABI3/VP1-13	Os03g0184500	LOC_Os03g08620		0.017997	-0.771965	-1.07055	-0.693123	-0.845213		0.105131	-0.179749	-0.744932	-0.463162	-0.462614	Transcriptional factor B3 family protein.
ABI3/VP1-14	Os03g0212300	LOC_Os03g11370		0.295008	0.148535	0.19459	-0.0401984	0.100976		0.374048	-0.0976829	-0.20461	0.0504605	-0.0839441	Transcriptional factor B3 family protein.
ABI3/VP1-15	Os03g0619600	LOC_Os03g42230		0.209441	0.205495	0.395918	0.0095259	0.203646		0.697571	0.0658753	0.092352	-0.351902	-0.0645583	Transcriptional factor B3 family protein.
ABI3/VP1-16	Os03g0619800	LOC_Os03g42240
ABI3/VP1-17	Os03g0619850	LOC_Os03g42250
ABI3/VP1-18	Os03g0620400	LOC_Os03g42280		0.925055	0.663693	-0.548334	-0.00360444	0.0372513		0.614083	0.097756	-0.0201345	-0.270089	-0.0641559	Transcriptional factor B3 family protein.
ABI3/VP1-19	Os03g0620500	LOC_Os03g42290		0.0549174	0.165674	0.184132	0.0728042	0.14087		0.0207382	-1.28343	-1.83766	-1.15855	-1.42655	Transcriptional factor B3 family protein.
ABI3/VP1-20	Os03g0621600	LOC_Os03g42370		0.233378	0.19326	0.193012	-0.0223793	0.121297		0.462055	-0.0830865	-0.188427	0.0691173	-0.0674653	Transcriptional factor B3 family protein.
ABI3/VP1-21		LOC_Os03g42410
ABI3/VP1-22	Os03g0622100	LOC_Os03g42420		0.333244	-1.11357	-0.629387	0.239979	-0.500993		0.0467864	-1.26325	-0.876174	-1.91481	-1.35141	Transcriptional factor B3 family protein.
ABI3/VP1-23	Os03g0622200	LOC_Os03g42430	0.49288	0.448591	-0.102165	-0.30369	0.0884038	-0.105817	0.0904185	0.0533008	-0.153144	-0.208939	-0.0849515	-0.149011	Transcriptional factor B3 family protein.
ABI3/VP1-24	Os04g0346900	LOC_Os04g27960
ABI3/VP1-25	Os04g0347400	LOC_Os04g27990
ABI3/VP1-26	Os04g0347500	LOC_Os04g28000
ABI3/VP1-27	Os04g0581400	LOC_Os04g49230		0.38418	0.0314937	-0.0585343	-0.110532	-0.0458577		0.54977	0.297221	-0.427844	1.0324	0.300594	(No Hit)
ABI3/VP1-28	Os04g0676600	LOC_Os04g58000		0.554326	0.191213	-0.757724	-0.037426	-0.201313		0.360929	0.0890465	-0.187644	-0.426754	-0.175117	Transcriptional factor B3 family protein.
ABI3/VP1-29	Os04g0676650	LOC_Os04g58010
ABI3/VP1-30	Os05g0481400	LOC_Os05g40280	0.0776921	0.0407029	-1.09114	-0.740934	-0.529235	-0.787103		0.152439	-0.0288658	-0.362483	-0.312724	-0.234691	Transcriptional factor B3 family protein.
ABI3/VP1-31	Os06g0112300	LOC_Os06g02230		0.167562	-0.435161	-0.0894041	-0.152791	-0.225785		0.149313	-0.391084	-0.416171	-0.0358676	-0.281041	Transcriptional factor B3 family protein.
ABI3/VP1-32	Os06g0194400	LOC_Os06g09420	0.0568419	0.0206384	-2.33436	-1.85597	-1.3935	-1.86128	0.0599289	0.0257393	-0.48867	-0.877358	-0.786609	-0.717545	Transcriptional factor B3 family protein.
ABI3/VP1-33	Os06g0632500	LOC_Os06g42630
ABI3/VP1-34	Os07g0183200	LOC_Os07g08530		0.419444	0.190411	0.179952	-0.0913595	0.0930011		0.466375	0.430403	-0.513475	-1.13554	-0.406205	Conserved hypothetical protein.
ABI3/VP1-35	Os07g0183700	LOC_Os07g08600
ABI3/VP1-36		LOC_Os07g12820
ABI3/VP1-37	Os07g0273700	LOC_Os07g17230		0.221702	-0.803196	-1.5322	0.00331888	-0.777357		0.235536	0.105671	0.965755	0.260339	0.443922	Transcriptional factor B3 family protein.
ABI3/VP1-38	Os07g0563300	LOC_Os07g37610	0.345363	0.29862	-0.100694	0.383467	0.410705	0.231159	0.0547928	0.0208124	0.0871829	0.124751	0.147376	0.11977	Transcriptional factor B3 family protein.
ABI3/VP1-39	Os07g0679700	LOC_Os07g48200	0.0538581	0.017631	-0.948349	-0.607006	-0.935754	-0.83037		0.13926	0.166084	0.0239687	0.105275	0.0984427	Transcriptional factor B3 family protein.
ABI3/VP1-40	Os08g0101000	LOC_Os08g01090		0.181306	0.125958	0.273705	0.761154	0.386939		0.166886	-1.8532	-0.691717	-0.355071	-0.966662	Transcriptional factor B3 family protein.
ABI3/VP1-41	Os08g0157700	LOC_Os08g06120
ABI3/VP1-42	Os08g0324300	LOC_Os08g23470		0.343057	0.133885	0.63642	-0.0295362	0.246923		0.455996	0.283824	-0.5147	-0.490387	-0.240421	Conserved hypothetical protein.
ABI3/VP1-43		LOC_Os08g23570
ABI3/VP1-44		LOC_Os10g07060
ABI3/VP1-45	Os10g0323000	LOC_Os10g17630	0.0700973	0.0334628	-1.81068	-1.02298	-1.12336	-1.319		0.103178	-0.207665	-0.478927	-0.809134	-0.498575	Conserved hypothetical protein.
ABI3/VP1-46	Os10g0537100	LOC_Os10g39190
ABI3/VP1-47	Os11g0156000	LOC_Os11g05740	0.161431	0.118764	-0.621313	-0.530699	-0.105544	-0.419185		0.0739152	-0.896926	-1.93832	-2.75033	-1.86186	Transcriptional factor B3 family protein.
ABI3/VP1-48	Os11g0197600	LOC_Os11g09160	0.0664036	0.0299519	-1.18119	-0.834191	-0.644938	-0.886774		0.17488	-0.0883362	-1.22829	-1.79853	-1.03839	Transcriptional factor B3 family protein.
ABI3/VP1-49	Os12g0591300	LOC_Os12g40070		0.172266	-2.11236	-1.38973	-0.127606	-1.2099		0.337708	-1.11392	-0.0165906	-0.160654	-0.430386	(No Hit)
ABI3/VP1-50	Os12g0591400	LOC_Os12g40080
ABI3/VP1-51	Os12g0591500	LOC_Os12g40090
ABI3/VP1-52	Os12g0592300	LOC_Os12g40120		0.0202495	1.56995	1.86978	2.54474	1.99482		0.0261897	3.4525	2.15846	2.17568	2.59555	Transcriptional factor B3 family protein.

## Sheet: Alfin
Alfin
			Short exposures						Long exposures
					log2[Fold change (treatment/control)]						log2[Fold change (treatment/control)]
Gene name	RAB-DB Locus ID	TIGR Locus ID	FDR	P Value	1	2	3	mean (N=3)	FDR	P Value	1	2	3	mean (N=3)	Description
Alfin-1	Os01g0158800	LOC_Os01g06540
Alfin-2	Os01g0887700	LOC_Os01g66420	0.0811683	0.0440528	-0.581333	-0.309974	-0.325108	-0.405471	0.0790245	0.0430058	-0.15683	-0.303624	-0.178984	-0.213146	Zn-finger-like, PHD finger domain containing protein.
Alfin-3	Os02g0564100	LOC_Os02g35600	0.0435763	0.00714785	-0.726664	-0.590735	-0.551969	-0.623123	0.0355391	0.00143469	0.760015	0.713498	0.813553	0.762355	Zn-finger-like, PHD finger domain containing protein.
Alfin-4	Os03g0818300	LOC_Os03g60390	0.0572229	0.0210222	-1.13133	-0.776267	-0.718903	-0.875499	0.0522395	0.0183162	-0.631413	-1.00349	-0.973256	-0.869385	Alfin-1.
Alfin-5	Os04g0444900	LOC_Os04g36730	0.122791	0.0819748	0.0991354	0.292322	0.346966	0.246141	0.0407647	0.00635848	0.174043	0.151549	0.200145	0.175246	Zn-finger-like, PHD finger domain containing protein.
Alfin-6	Os05g0163100	LOC_Os05g07040	0.0439364	0.00742527	-0.735339	-0.555378	-0.595974	-0.628897	0.0357497	0.00152242	-0.479987	-0.435807	-0.497707	-0.471167	Nucleic acid binding protein-like.
Alfin-7	Os05g0419100	LOC_Os05g34640	0.124879	0.0839106	-0.286457	-0.145282	-0.103905	-0.178548		0.548398	0.0323905	-0.102148	-0.0148659	-0.0282079	Nucleic acid binding protein-like.
Alfin-8	Os07g0233300	LOC_Os07g12910	0.0720684	0.035322	-0.147765	-0.123096	-0.0726375	-0.1145	0.0854316	0.0485865	-0.10849	-0.255768	-0.196714	-0.18699	Nucleic acid binding protein-like.
Alfin-9	Os07g0608400	LOC_Os07g41740	0.0655614	0.0291634	0.372428	0.231158	0.435869	0.346485		0.854375	0.233267	-0.218773	-0.0989294	-0.0281452	Zn-finger-like, PHD finger domain containing protein.
Alfin-10	Os11g0244800	LOC_Os11g14010	0.0861912	0.0484728	-0.475037	-0.214829	-0.308722	-0.332863		0.0652154	0.252846	0.0881081	0.210532	0.183829	Alfin-1.

## Sheet: AP2
AP2/ERF
			Short exposures						Long exposures
					log2[Fold change (treatment/control)]						log2[Fold change (treatment/control)]
Gene name	RAB-DB Locus ID	TIGR Locus ID	FDR	P Value	1	2	3	mean (N=3)	FDR	P Value	1	2	3	mean (N=3)	Description
AP2/ERF-1	Os01g0131600	LOC_Os01g04020	0.222492	0.17758	0.0442485	0.0635595	0.206943	0.104917	0.043853	0.00928994	0.248477	0.2648	0.18987	0.234382	Pathogenesis-related transcriptional factor and ERF domain containing protein.
AP2/ERF-2	Os01g0140700	LOC_Os01g04750
AP2/ERF-3	Os01g0141000	LOC_Os01g04800	0.0418233	0.00545964	1.66483	1.33857	1.34584	1.44975	0.0418726	0.00760936	1.42129	1.05173	1.33118	1.26807	AP2 domain containing protein RAP2.8 (Fragment).
AP2/ERF-4	Os01g0165000	LOC_Os01g07120	0.0412971	0.00490878	0.713722	0.806443	0.911017	0.810394	0.0412401	0.00688959	-0.267212	-0.244906	-0.199882	-0.237333	DRE binding protein 2.
AP2/ERF-5	Os01g0200600	LOC_Os01g10370	0.292052	0.245777	0.660144	-0.097217	0.885367	0.482765	0.0905174	0.0533716	-0.424038	-0.303435	-0.688189	-0.471888	Pathogenesis-related transcriptional factor and ERF domain containing protein.
AP2/ERF-6	Os01g0224100	LOC_Os01g12440	0.0463259	0.00986048	-0.914389	-1.2369	-1.27421	-1.14183	0.0349028	0.00118286	-0.607162	-0.558334	-0.541927	-0.569141	Ethylene-responsive element binding factor.
AP2/ERF-7	Os01g0313300	LOC_Os01g21120	0.426565	0.380712	1.52184	-0.417113	0.786412	0.630379	0.0979733	0.0601726	0.609925	1.24687	0.613728	0.823506	Transcription factor EREBP1.
AP2/ERF-8	Os01g0657400	LOC_Os01g46870	0.0477661	0.0112207	-0.907671	-1.23542	-0.910724	-1.01794	0.0760716	0.0403269	-0.153338	-0.210916	-0.0999212	-0.154725	Ethylene responsive element binding factor 5 (AtERF5).
AP2/ERF-9	Os01g0693400	LOC_Os01g49830	0.0408681	0.00428743	1.54205	1.24291	1.50306	1.42934		0.13626	0.173223	0.307473	0.0532493	0.177982	AP2 domain containing protein RAP2.8 (Fragment).
AP2/ERF-10	Os01g0752500	LOC_Os01g54890		0.265051	0.201046	0.785868	0.0474541	0.344789		0.551393	-0.046449	0.205849	-0.809142	-0.216581	AP2 domain transcription factor RAP2.3 (Related to AP2 protein 3) (Cadmium-induced protein AS30).
AP2/ERF-11	Os01g0797600	LOC_Os01g58420	0.041237	0.00452419	1.34692	1.25879	1.57446	1.39339	0.0556766	0.0216928	0.462645	0.778849	0.595274	0.612256	Ethylene responsive element binding factor3 (OsERF3).
AP2/ERF-12	Os01g0813300	LOC_Os01g59780
AP2/ERF-13	Os01g0868000	LOC_Os01g64790	0.0635622	0.0272413	2.7587	2.23578	3.93161	2.97537		0.052642	0.48446	1.2037	0.976526	0.888228	Pathogenesis-related transcriptional factor and ERF domain containing protein.
AP2/ERF-14	Os01g0885900	LOC_Os01g66270
AP2/ERF-15	Os01g0899800	LOC_Os01g67410		0.198839	0.0103145	-0.63042	-0.86301	-0.494372	0.0892963	0.0522697	0.153436	0.0633126	0.144474	0.120407	ANT (Ovule development protein aintegumenta).
AP2/ERF-16	Os01g0968800	LOC_Os01g73770		0.503101	0.190284	-1.48428	0.00607897	-0.429304		0.579138	-0.0584107	-0.1668	0.0829095	-0.0474338	Avr9/Cf-9 rapidly elicited protein 111B.
AP2/ERF-17	Os02g0158000	LOC_Os02g06330	0.117783	0.0773709	0.246614	0.103945	0.336439	0.228999	0.0396976	0.00522151	-0.405071	-0.521564	-0.464082	-0.463572	Pathogenesis-related transcriptional factor and ERF domain containing protein.
AP2/ERF-18	Os02g0189600	LOC_Os02g09650	0.0496738	0.0133057	0.957552	1.04152	1.38735	1.12881	0.0445061	0.0099178	0.287927	0.400771	0.391129	0.359942	Ethylene responsive element binding factor3 (OsERF3).
AP2/ERF-19	Os02g0202000	LOC_Os02g10760		0.0168209	0.282527	0.272054	0.181082	0.245221		0.296801	-0.077151	-0.135714	-0.901589	-0.371485	Dehydration responsive element binding protein 2B (DREB2B protein).
AP2/ERF-20	Os02g0231000	LOC_Os02g13710
AP2/ERF-21	Os02g0499000	LOC_Os02g29550	0.0489555	0.0127135	1.03573	1.10805	0.748624	0.964135		0.705037	-0.0233583	0.103969	-0.193439	-0.0376097	Pathogenesis-related transcriptional factor and ERF domain containing protein.
AP2/ERF-22	Os02g0520000	LOC_Os02g32040
AP2/ERF-23	Os02g0521100	LOC_Os02g32140		0.0376088	1.07094	0.56769	1.17284	0.937157		0.00135172	0.736477	0.672566	0.762155	0.723733	Non-protein coding transcript, unclassifiable transcript.
AP2/ERF-24	Os02g0546600	LOC_Os02g34260	0.039493	0.00156321	4.40755	4.3139	3.86899	4.19681		0.114643	0.290686	1.57103	1.52064	1.12745	AP2-domain DNA-binding protein.
AP2/ERF-25	Os02g0546800	LOC_Os02g34270		0.194713	2.27697	2.45568	-0.060877	1.55726		0.252982	0.4451	-0.057086	0.809166	0.39906	(No Hit)
AP2/ERF-26	Os02g0558700	LOC_Os02g35240
AP2/ERF-27	Os02g0594300	LOC_Os02g38090		0.233189	0.429492	0.2309	-0.0125365	0.215952		0.0529517	1.81674	1.91964	3.63257	2.45632	Enhancer of shoot regeneration ESR1.
AP2/ERF-28	Os02g0614300	LOC_Os02g40070	0.0382721	0.00104095	0.742215	0.668691	0.732577	0.714494		0.632533	0.161653	-0.227041	-0.13048	-0.0652894	ANT (Ovule development protein aintegumenta).
AP2/ERF-29	Os02g0654700	LOC_Os02g43790	0.0459564	0.00953528	4.08222	2.88996	3.63598	3.53605		0.0824015	0.21077	0.735474	0.668529	0.538257	Ethylene-responsive element binding protein.
AP2/ERF-30	Os02g0655200	LOC_Os02g43820		0.519831	0.496432	-0.0871147	0.00994425	0.139754		0.78882	-0.0956641	0.0612786	0.0866468	0.0174204	Ethylene responsive element binding factor3 (OsERF3).
AP2/ERF-31	Os02g0656600	LOC_Os02g43940	0.0804747	0.0433874	-0.901019	-0.99391	-0.449087	-0.781339	0.056051	0.022091	-0.967102	-0.594412	-0.6785	-0.746671	Pathogenesis-related transcriptional factor and ERF domain containing protein.
AP2/ERF-32	Os02g0657000	LOC_Os02g43970	0.651593	0.614934	-0.143296	-0.541348	0.270007	-0.138212	0.0555189	0.0215372	-0.469815	-0.276527	-0.375926	-0.374089	AP2 domain-containing protein Rap211.
AP2/ERF-33	Os02g0676800	LOC_Os02g45420		0.619001	0.361646	-0.0890366	-0.0262208	0.0821296		0.18203	0.113665	0.573871	1.18582	0.624451	(No Hit)
AP2/ERF-34	Os02g0677300	LOC_Os02g45450		0.257116	0.203369	0.220821	-0.0352616	0.129643		0.322609	-0.0782564	-0.222341	0.0227577	-0.0926132	CRT/DRE binding factor 1.
AP2/ERF-35	Os02g0747600	LOC_Os02g51300	0.317488	0.271072	-0.25619	0.0537595	-0.305565	-0.169332	0.0458835	0.0111384	-0.367461	-0.258955	-0.360027	-0.328815	BABY BOOM.
AP2/ERF-36	Os02g0752800	LOC_Os02g51670	0.166238	0.123156	-0.0739498	-0.221674	-0.373496	-0.22304	0.0392164	0.00470758	0.638114	0.776422	0.801832	0.73879	Dehydration responsive element binding protein 2B (DREB2B protein).
AP2/ERF-37	Os02g0764700	LOC_Os02g52670	0.0537034	0.0174126	3.71152	2.66614	4.29127	3.55631	0.0501846	0.0162105	0.457621	0.482732	0.677579	0.539311	Pathogenesis-related transcriptional factor and ERF domain containing protein.
AP2/ERF-38	Os02g0781300	LOC_Os02g54050
AP2/ERF-39	Os02g0782700	LOC_Os02g54160	0.687691	0.653748	0.0211667	0.146607	-0.0696164	0.0327192	0.0487968	0.0144654	0.334477	0.278609	0.217844	0.276977	Transcription factor EREBP1.
AP2/ERF-40	Os02g0797100	LOC_Os02g55380	0.071023	0.0343695	2.34651	1.18482	2.17476	1.90203	0.0410144	0.0066526	1.46407	1.88681	1.51674	1.62254	Pathogenesis-related transcriptional factor and ERF domain containing protein.
AP2/ERF-41	Os03g0117900	LOC_Os03g02650		0.213846	-1.32904	-0.834655	0.026414	-0.712426		0.207638	0.0293101	-0.643318	-0.854867	-0.489625	Pathogenesis-related transcriptional factor and ERF domain containing protein.
AP2/ERF-42	Os03g0150200	LOC_Os03g05590		0.246336	0.185654	0.537032	0.0194923	0.247393		0.843071	-0.0693853	-0.191523	0.377503	0.0388648	Ethylene-responsive element binding protein.
AP2/ERF-43	Os03g0165200	LOC_Os03g06920		0.325838	0.912968	0.214039	-0.0314296	0.365193		0.534218	-0.0817458	-0.168489	0.0844874	-0.0552491	Pathogenesis-related transcriptional factor and ERF domain containing protein.
AP2/ERF-44	Os03g0174400	LOC_Os03g07830	0.576195	0.535685	0.781229	0.103382	-0.225434	0.219726	0.038285	0.00336899	1.00314	0.826878	0.876281	0.902099	DRE binding protein 2.
AP2/ERF-45	Os03g0176300	LOC_Os03g07940		0.640797	0.273797	-1.25478	0.174594	-0.268796		0.62144	-0.0652249	-0.143657	0.0898384	-0.0396811	(No Hit)
AP2/ERF-46	Os03g0182800	LOC_Os03g08460	0.0525831	0.0162461	-0.385861	-0.578503	-0.418773	-0.461046	0.065368	0.0307045	1.19447	1.98717	2.29312	1.82492	Ethylene responsive element binding factor3 (OsERF3).
AP2/ERF-47	Os03g0183000	LOC_Os03g08470	0.039604	0.00196903	-0.627229	-0.63912	-0.720883	-0.662411		0.0837341	0.188622	0.653931	0.63881	0.493788	AP2 domain containing protein RAP2.6 (Fragment).
AP2/ERF-48	Os03g0183200	LOC_Os03g08490		0.147357	0.0320158	0.346488	0.299926	0.226143	0.0547022	0.0207388	-1.42428	-1.05954	-0.867031	-1.11695	Conserved hypothetical protein.
AP2/ERF-49	Os03g0183300	LOC_Os03g08500	0.127713	0.0866251	0.329624	0.340199	0.094262	0.254695	0.0764909	0.0407796	0.296989	0.643777	0.520485	0.487084	Pathogenesis-related transcriptional factor and ERF domain containing protein.
AP2/ERF-50	Os03g0191900	LOC_Os03g09170	0.208855	0.16432	0.870041	0.11333	0.432532	0.471968		0.377259	-0.201161	0.451745	0.536104	0.262229	AP2 domain family transcription factor homolog (AP2 domain transcription factor) (ABI4:abscisic acid-insensitive 4 ) (ABI4).
AP2/ERF-51	Os03g0232200	LOC_Os03g12950		0.0260528	1.06257	0.720264	1.30429	1.02904		0.954535	0.346571	-0.12363	-0.190318	0.0108741	BABY BOOM.
AP2/ERF-52	Os03g0263000	LOC_Os03g15660	0.127954	0.0868198	0.315022	0.359081	0.0967827	0.256962	0.0559347	0.0219605	-0.46525	-0.623053	-0.371739	-0.486681	TINY-like protein.
AP2/ERF-53	Os03g0313100	LOC_Os03g19900		0.0084037	2.22998	1.62314	1.87302	1.90871		0.0735506	-0.685504	-1.33854	-0.539994	-0.854678	BABY BOOM.
AP2/ERF-54	Os03g0341000	LOC_Os03g22170	0.0412454	0.00464335	3.81933	3.05059	3.71981	3.52991	0.0357537	0.00165519	2.36403	2.06856	2.31685	2.24981	AP2 domain containing protein RAP2.2 (Fragment).
AP2/ERF-55	Os03g0770700	LOC_Os03g56050	0.306369	0.260112	0.0283632	-0.174253	-0.298077	-0.147989		0.198731	0.0388793	0.609039	0.289538	0.312486	AP2/EREBP transcription factor BABY BOOM1.
AP2/ERF-56	Os03g0815800	LOC_Os03g60120	0.186515	0.142368	0.524386	0.130177	0.202613	0.285725	0.0465742	0.0119545	0.307382	0.453113	0.404699	0.388398	Ethylene responsive element binding factor 5 (AtERF5).
AP2/ERF-57	Os03g0818800	LOC_Os03g60430	0.0643693	0.0280213	-1.16939	-0.678753	-0.778428	-0.875524		0.10941	0.107599	0.533008	0.408392	0.349666	LIPLESS2.
AP2/ERF-58	Os03g0860100	LOC_Os03g64260	0.0442575	0.00784422	4.52077	3.31451	3.89332	3.90954		0.425532	-0.444289	0.563993	1.91871	0.67947	Ethylene responsive element binding factor 2 (AtERF2).
AP2/ERF-59	Os04g0257500	LOC_Os04g18650		0.198145	2.73163	1.59362	0.0680195	1.46442		0.449293	-0.104437	-0.194249	0.0761364	-0.0741831	Ethylene-responsive element binding protein.
AP2/ERF-60	Os04g0398000	LOC_Os04g32620	0.0748847	0.0380549	1.70728	0.833065	1.23342	1.25792		0.152052	-0.46888	-0.0561733	-0.62245	-0.382501	Pathogenesis-related transcriptional factor and ERF domain containing protein.
AP2/ERF-61	Os04g0399800	LOC_Os04g32790	0.0613545	0.0250564	1.88027	2.46126	1.39412	1.91188		0.0870737	-1.22709	-0.346959	-1.25445	-0.942832	Pathogenesis-related genes transcriptional activator PTI5.
AP2/ERF-62	Os04g0429050	LOC_Os04g34970
AP2/ERF-63		LOC_Os04g36640
AP2/ERF-64	Os04g0504500	LOC_Os04g42570		0.206219	-0.756476	-0.07165	-0.290162	-0.372763		0.626036	0.145819	-0.228141	-0.106022	-0.0627814	(No Hit)
AP2/ERF-65	Os04g0529100	LOC_Os04g44670		0.00946504	-0.538822	-0.382277	-0.462659	-0.461253	0.0453597	0.0107383	1.12544	0.92263	0.785724	0.944598	AP2 domain containing protein RAP2.4 (Fragment).
AP2/ERF-66	Os04g0546800	LOC_Os04g46220	0.058173	0.0218767	2.32962	1.38765	1.75271	1.82333		0.338846	-0.168684	0.546543	0.469681	0.282513	Ethylene responsive element binding factor 5 (AtERF5).
AP2/ERF-67	Os04g0547500	LOC_Os04g46240
AP2/ERF-68	Os04g0547600	LOC_Os04g46250		0.252045	0.52315	-0.0670633	0.937855	0.464647	0.0982446	0.0604413	-0.877536	-0.774481	-1.67993	-1.11065	Pathogenesis-related transcriptional factor and ERF domain containing protein.
AP2/ERF-69	Os04g0549700	LOC_Os04g46400	0.0887924	0.0508894	-0.847312	-0.647525	-0.350502	-0.615113		0.786745	0.142766	-0.211957	0.185923	0.0389105	Dehydration responsive element binding protein 2F (DREB2F protein).
AP2/ERF-70	Os04g0549800	LOC_Os04g46410
AP2/ERF-71	Os04g0550200	LOC_Os04g46440	0.0566426	0.0205202	0.689067	1.10732	1.11892	0.971767	0.0318878	0.00011884	0.659018	0.646757	0.671649	0.659142	Pathogenesis-related transcriptional factor and ERF domain containing protein.
AP2/ERF-72	Os04g0572400	LOC_Os04g48350	0.0634524	0.0271284	-0.701067	-0.572828	-0.381679	-0.551858		0.141912	0.17204	0.939894	1.36748	0.826471	CRT/DRE binding factor 1.
AP2/ERF-73	Os04g0610400	LOC_Os04g52090	0.040569	0.00385348	1.64998	1.69107	2.0012	1.78075		0.0675136	0.179001	0.499564	0.50857	0.395712	Pathogenesis-related transcriptional factor and ERF domain containing protein.
AP2/ERF-74	Os04g0648900	LOC_Os04g55520	0.158337	0.115886	0.54671	0.120769	0.320221	0.329233	0.0464333	0.011766	0.759432	1.09845	1.0524	0.970093	Dehydration responsive element binding protein 2F (DREB2F protein).
AP2/ERF-75	Os04g0649100	LOC_Os04g55560	0.0382721	0.00100619	-0.796977	-0.886294	-0.865351	-0.849541		0.0673649	-0.380547	-0.755577	-0.33186	-0.489328	Conserved hypothetical protein.
AP2/ERF-76	Os04g0653600	LOC_Os04g55970	0.0420625	0.00577852	2.18458	1.74949	1.75152	1.8952		0.169796	0.383233	0.0711184	0.142325	0.198892	AP2/EREBP transcription factor BABY BOOM1.
AP2/ERF-77	Os04g0669200	LOC_Os04g57340	0.0399925	0.00264284	0.924423	1.08087	1.08634	1.03054		0.17312	0.0774459	0.801401	0.425171	0.434673	Ethylene response factor 3.
AP2/ERF-78	Os05g0121600	LOC_Os05g03040	0.532822	0.4896	-0.0505933	0.0489559	0.140813	0.0463918		0.0710443	0.177515	0.224972	0.073554	0.15868	GLOSSY15 (Fragment).
AP2/ERF-79	Os05g0219800	LOC_Os05g13300	0.0753081	0.0384336	-1.79678	-1.19865	-0.904604	-1.30001	0.0464724	0.0118176	-0.928719	-1.24073	-0.886413	-1.01862	DEAH helicase isoform 6.
AP2/ERF-80	Os05g0316800	LOC_Os05g25260	0.184325	0.14035	0.584681	0.393332	0.0775471	0.351853	0.0347547	0.001004	0.968212	1.05483	1.07495	1.03267	Ethylene-responsive element binding protein.
AP2/ERF-81	Os05g0346200	LOC_Os05g27930	0.039604	0.0018231	0.929411	0.839531	0.806577	0.858506	0.0385081	0.00403811	0.464692	0.372143	0.425414	0.42075	Dehydration responsive element binding protein 2A (DREB2A protein).
AP2/ERF-82	Os05g0351200	LOC_Os05g28350	0.0721677	0.0354935	0.647901	0.5867	0.320878	0.518493	0.0737179	0.0382702	0.463103	0.803419	0.451714	0.572745	(No Hit)
AP2/ERF-83	Os05g0356600	LOC_Os05g28820
AP2/ERF-84	Os05g0361700	LOC_Os05g29810	0.0561394	0.0199487	1.69644	1.01579	1.43869	1.38364	0.0396289	0.00512597	1.05786	0.845954	1.06007	0.987963	Ethylene responsive element binding factor3 (OsERF3).
AP2/ERF-85	Os05g0420300	LOC_Os05g34730
AP2/ERF-86	Os05g0437100	LOC_Os05g36100	0.0498152	0.0134326	1.40094	0.980639	1.02711	1.13623	0.0423721	0.00811442	0.826035	1.13115	1.04258	0.999923	Pathogenesis-related transcriptional factor and ERF domain containing protein.
AP2/ERF-87	Os05g0473300	LOC_Os05g39590		0.228678	-0.543234	-1.23823	-0.0252873	-0.602252		0.0833146	-0.0518821	-0.147561	-0.184016	-0.127819	Transcriptional factor TINY.
AP2/ERF-88	Os05g0497200	LOC_Os05g41760	0.0412456	0.00474334	1.57267	1.31474	1.66535	1.51758		0.227603	0.0231686	-0.236185	-0.320387	-0.177801	Ethylene responsive element binding factor 4 (AtERF4).
AP2/ERF-89	Os05g0497300	LOC_Os05g41780	0.0396273	0.00223953	1.46423	1.36239	1.60391	1.47684		0.0705366	0.194397	0.338755	0.129054	0.220735	Ethylene responsive element binding factor 5 (AtERF5).
AP2/ERF-90	Os05g0549800	LOC_Os05g47650	0.0657423	0.0293865	2.46759	1.40821	2.6094	2.16173	0.0493666	0.0152514	1.25488	1.17035	0.814546	1.07993	Pathogenesis-related transcriptional factor and ERF domain containing protein.
AP2/ERF-91	Os05g0564700	LOC_Os05g49010
AP2/ERF-92	Os05g0572000	LOC_Os05g49700		0.198324	0.190125	0.387692	0.0225774	0.200132		0.323021	-0.0730809	-0.162674	-1.28234	-0.506032	Pathogenesis-related transcriptional factor and ERF domain containing protein.
AP2/ERF-93	Os06g0127100	LOC_Os06g03670	0.0561132	0.0199023	3.20227	2.36056	3.92888	3.16391		0.865443	-0.561076	-0.629897	0.902981	-0.0959973	CBF-like protein.
AP2/ERF-94	Os06g0145700	LOC_Os06g05340
AP2/ERF-95	Os06g0160500	LOC_Os06g06540
AP2/ERF-96	Os06g0165600	LOC_Os06g06970	0.094144	0.0556855	0.294775	0.127018	0.180564	0.200786	0.0480388	0.0135309	0.515942	0.763325	0.590705	0.623324	CRT/DRE binding factor (Transcription factor RCBF4).
AP2/ERF-97	Os06g0166400	LOC_Os06g07030	0.0626711	0.0264518	1.97123	1.08228	1.61812	1.55721	0.038285	0.00341202	1.27236	1.50666	1.54057	1.43986	Dehydration responsive element binding protein 1D (DREB1D protein) (C- repeat binding factor 4) (C-repeat/dehydration responsive element binding factor 4) (CRT/DRE binding factor 4).
AP2/ERF-98	Os06g0181700	LOC_Os06g08340	0.0754929	0.0386321	2.68186	1.3816	2.86989	2.31112		0.782256	0.328742	0.3228	-0.417142	0.0781333	Pathogenesis-related transcriptional factor and ERF domain containing protein.
AP2/ERF-99	Os06g0194000	LOC_Os06g09390	0.09185	0.053647	-0.756313	-0.303887	-0.685369	-0.581857		0.0737234	0.216467	0.540041	0.683257	0.479922	Ethylene responsive element binding factor 5 (AtERF5).
AP2/ERF-100	Os06g0197200	LOC_Os06g09717		0.0589594	0.223058	0.232793	0.0895442	0.181798		0.761259	-0.0504796	0.672362	-1.18603	-0.18805	20 kDa chaperonin, chloroplast precursor (Protein Cpn21) (Chloroplast protein Cpn10) (Chloroplast chaperonin 10) (Ch-CPN10) (Chaperonin 20).
AP2/ERF-101	Os06g0197900	LOC_Os06g09760
AP2/ERF-102	Os06g0198200	LOC_Os06g09790
AP2/ERF-103	Os06g0198400	LOC_Os06g09810
AP2/ERF-104	Os06g0210300	LOC_Os06g10780	0.0382721	0.00103563	2.54797	2.33416	2.30231	2.39481	0.0399124	0.00536369	1.43853	1.14582	1.18084	1.25506	(No Hit)
AP2/ERF-105	Os06g0222400	LOC_Os06g11860	0.088477	0.0505563	-0.349598	-0.78654	-0.828457	-0.654865		0.0959996	0.259628	0.116364	0.09239	0.156127	Hypothetical protein.
AP2/ERF-106	Os06g0223100	LOC_Os06g11940
AP2/ERF-107	Os06g0337400	LOC_Os06g23050
AP2/ERF-108	Os06g0553700	LOC_Os06g36000
AP2/ERF-109	Os06g0604000	LOC_Os06g40150		0.180318	0.147705	0.272341	0.0208006	0.146949		0.130976	0.910923	1.85027	0.40125	1.05415	Ethylene response factor 3.
AP2/ERF-110	Os06g0636000	LOC_Os06g42990
AP2/ERF-111	Os06g0639200	LOC_Os06g43220	0.100366	0.0612992	-1.00023	-0.394966	-0.636844	-0.677347	0.0731703	0.0377731	-0.542786	-1.13413	-0.983466	-0.886794	(No Hit)
AP2/ERF-112	Os06g0657500	LOC_Os06g44750	0.056728	0.0205708	1.31345	1.10529	0.779699	1.06615	0.0429804	0.00850662	1.43786	1.84456	1.97962	1.75401	ANT (Ovule development protein aintegumenta).
AP2/ERF-113	Os06g0691100	LOC_Os06g47590	0.195879	0.151837	0.614018	0.0575096	0.449985	0.373838	0.0472511	0.0126638	0.54884	0.806639	0.769685	0.708388	Pathogenesis-related transcriptional factor and ERF domain containing protein.
AP2/ERF-114	Os07g0124700	LOC_Os07g03250		0.0432047	0.376608	0.569104	0.271348	0.405687		0.158449	0.0613747	0.227752	0.445011	0.244713	ANT (Ovule development protein aintegumenta).
AP2/ERF-115	Os07g0204000	LOC_Os07g10410
AP2/ERF-116	Os07g0227600	LOC_Os07g12510	0.625437	0.587529	0.334996	-0.0861197	-0.0017633	0.0823711	0.0428139	0.00840096	0.48503	0.63779	0.658918	0.593913	Pathogenesis-related transcriptional factor and ERF domain containing protein.
AP2/ERF-117	Os07g0235800	LOC_Os07g13170	0.0412454	0.00460447	-0.167812	-0.200835	-0.162216	-0.176955		0.0908372	-0.102793	-0.218479	-0.355656	-0.225643	Pathogenesis-related transcriptional factor and ERF domain containing protein.
AP2/ERF-118	Os07g0410300	LOC_Os07g22730	0.039604	0.00186925	3.51906	3.1095	3.57785	3.40214	0.0410927	0.00671021	2.2249	2.76413	2.95209	2.64704	Conserved hypothetical protein.
AP2/ERF-119	Os07g0410700	LOC_Os07g22770		0.522671	0.149861	-0.722998	-0.0381257	-0.203754		0.296082	-0.309332	-0.580448	0.0817011	-0.269359	Pathogenesis-related transcriptional factor and ERF domain containing protein.
AP2/ERF-120	Os07g0575000	LOC_Os07g38750
AP2/ERF-121	Os07g0617000	LOC_Os07g42510	0.0367487	0.000658	1.21411	1.16956	1.1109	1.16486		0.135051	0.104366	0.709057	0.47323	0.428885	Ethylene responsive element binding factor 5 (AtERF5).
AP2/ERF-122	Os07g0669500	LOC_Os07g47330		0.945596	0.950467	-0.284754	-0.784928	-0.0397382		0.150257	0.09794	1.14899	0.988713	0.745216	Branched silkless1.
AP2/ERF-123	Os07g0674800	LOC_Os07g47790	0.222353	0.177442	1.92418	0.0569381	1.46772	1.14961	0.0468575	0.0123181	0.864924	1.09545	0.751237	0.90387	AP2 domain containing protein RAP2.2 (Fragment).
AP2/ERF-124	Os08g0171100	LOC_Os08g07440	0.0485598	0.0123138	-0.0958558	-0.10314	-0.0700331	-0.0896762		0.0629913	0.118078	0.0488873	0.136463	0.101143	AINTEGUMENTA-like protein.
AP2/ERF-125	Os08g0173700	LOC_Os08g07700	0.0529863	0.0167391	-1.24989	-0.795365	-0.978062	-1.00777	0.0560875	0.02215	-1.43955	-2.19299	-2.47001	-2.03418	(No Hit)
AP2/ERF-126	Os08g0360800	LOC_Os08g27220
AP2/ERF-127	Os08g0408500	LOC_Os08g31580	0.054752	0.0185597	0.626271	0.38364	0.557175	0.522362	0.0634095	0.0290223	0.302211	0.566651	0.44845	0.439104	Pathogenesis-related transcriptional factor and ERF domain containing protein.
AP2/ERF-128	Os08g0442400	LOC_Os08g34360		0.501186	1.88098	0.0330835	-0.271822	0.547415		0.0589747	-2.23048	-1.07464	-2.85802	-2.05438	BABY BOOM.
AP2/ERF-129	Os08g0454000	LOC_Os08g35240
AP2/ERF-130	Os08g0474000	LOC_Os08g36920		0.0338489	1.81866	1.64032	2.92488	2.12795		0.22537	-1.03648	-0.0411362	-0.427873	-0.501829	AP2 domain containing protein RAP2.6 (Fragment).
AP2/ERF-131	Os08g0521600	LOC_Os08g41030		0.422902	0.268319	0.258365	-0.131754	0.131643		0.996532	-0.0836735	1.08483	-1.01008	-0.00297276	Pathogenesis-related transcriptional factor and ERF domain containing protein.
AP2/ERF-132	Os08g0537900	LOC_Os08g42550	0.118327	0.0778698	-0.169714	-0.500301	-0.562408	-0.410808		0.0746222	-0.250821	-0.791485	-0.593429	-0.545245	AP2 domain containing protein RAP2.2 (Fragment).
AP2/ERF-133	Os08g0545400	LOC_Os08g43200	0.0803944	0.0432639	3.88529	1.77266	2.85072	2.83622		0.0705112	0.644943	1.46307	0.705654	0.937887	Dehydration responsive element binding protein 1C (DREB1C protein) (C- repeat binding factor 2) (C-repeat/dehydration responsive element binding factor 2) (CRT/DRE binding factor 2).
AP2/ERF-134	Os08g0545500	LOC_Os08g43210	0.373747	0.327383	0.602881	-2.90511	-1.6567	-1.31964		0.152452	-0.400901	-0.0527458	-0.558219	-0.337289	DRE-binding protein 1A.
AP2/ERF-135	Os08g0563600	LOC_Os08g44960
AP2/ERF-136	Os08g0565200	LOC_Os08g45110		0.616555	-0.0578336	0.211689	-0.00801356	0.0486141		0.140337	-0.085639	-0.477938	-0.24875	-0.270776	Pathogenesis-related transcriptional factor and ERF domain containing protein.
AP2/ERF-137	Os09g0286600	LOC_Os09g11460	0.115912	0.0757531	-0.800312	-0.343619	-1.09153	-0.745154		0.066907	0.41548	0.142418	0.329101	0.295666	Pathogenesis-related transcriptional factor and ERF domain containing protein.
AP2/ERF-138	Os09g0287000	LOC_Os09g11480		0.0484717	-3.03368	-1.30154	-2.23456	-2.18993		0.0791995	0.949381	1.06606	2.29473	1.43672	Pathogenesis-related transcriptional factor and ERF domain containing protein.
AP2/ERF-139	Os09g0309700	LOC_Os09g13940	0.0440152	0.00746323	0.723205	0.682078	0.537646	0.647643	0.0540818	0.020059	0.900042	0.92964	0.570625	0.800103	Pathogenesis-related transcriptional factor and ERF domain containing protein.
AP2/ERF-140	Os09g0369000	LOC_Os09g20350	0.302167	0.255893	0.221715	0.0792027	0.00253864	0.101152	0.0450025	0.0103494	-0.408862	-0.409792	-0.549612	-0.456089	AP2 domain transcription factor RAP2.3 (Related to AP2 protein 3) (Cadmium-induced protein AS30).
AP2/ERF-141	Os09g0423800	LOC_Os09g25600	0.0693985	0.0328495	0.548891	0.392016	0.754828	0.565245	0.0347547	0.00111804	0.831711	0.911929	0.8214	0.855013	AP2-1 protein (Fragment).
AP2/ERF-142	Os09g0434500	LOC_Os09g26420	0.039604	0.00204711	-0.625817	-0.73008	-0.701088	-0.685662	0.0824446	0.0459345	0.655608	0.853897	1.37084	0.960116	Ethylene response factor 2.
AP2/ERF-143	Os09g0457900	LOC_Os09g28440		0.130206	1.08012	3.88744	1.53688	2.16815		0.0703474	0.477686	1.3472	0.867063	0.897316	AP2 domain containing protein RAP2.6 (Fragment).
AP2/ERF-144	Os09g0522000	LOC_Os09g35010	0.0441587	0.00768998	1.70658	2.32487	2.06428	2.03191		0.0967425	0.658646	2.30611	1.31255	1.42577	CBF-like protein.
AP2/ERF-145	Os09g0522100	LOC_Os09g35020	0.416308	0.370345	0.198524	0.0201625	-0.00106049	0.0725422		0.101208	0.0872896	0.326243	0.392256	0.268596	Dehydration responsive element binding protein 1E (DREB1E protein).
AP2/ERF-146	Os09g0522200	LOC_Os09g35030	0.0870585	0.049271	1.22209	0.806413	0.543076	0.857192	0.0511138	0.0170706	0.628734	1.00508	0.890242	0.84135	DRE-binding protein 1A.
AP2/ERF-147	Os09g0571700	LOC_Os09g39810
AP2/ERF-148	Os09g0572000	LOC_Os09g39850	0.0399925	0.00249845	4.45405	3.79111	4.38838	4.21118	0.0607471	0.0264913	1.2825	1.50168	2.19735	1.66051	(No Hit)
AP2/ERF-149	Os10g0371100	LOC_Os10g22600		0.0443243	0.479954	0.688789	1.02725	0.731997		0.587102	0.312747	-0.329776	0.500549	0.161174	(No Hit)
AP2/ERF-150	Os10g0390800	LOC_Os10g25170	0.320454	0.273988	0.182868	-2.04977	-1.02301	-0.963304	0.084767	0.0480002	0.479187	1.06067	1.09395	0.877934	Pathogenesis-related transcriptional factor and ERF domain containing protein.
AP2/ERF-151	Os10g0406000	LOC_Os10g26590
AP2/ERF-152	Os10g0445100	LOC_Os10g30840
AP2/ERF-153	Os10g0523900	LOC_Os10g38000	0.0520892	0.0157814	-0.0761862	-0.0556736	-0.0874139	-0.0730912	0.0401883	0.005822	0.869239	0.6716	0.736353	0.759064	(No Hit)
AP2/ERF-154	Os10g0560700	LOC_Os10g41130	0.088539	0.0506533	-1.07301	-0.738004	-0.460109	-0.757041		0.162679	-0.0238152	-0.445743	-0.458954	-0.309504	Pathogenesis-related transcriptional factor and ERF domain containing protein.
AP2/ERF-155	Os10g0562900	LOC_Os10g41330	0.0382721	0.00116888	3.46619	3.1301	3.48321	3.35983		0.522651	-0.0515108	-0.0646909	0.694306	0.192701	Pathogenesis-related transcriptional factor and ERF domain containing protein.
AP2/ERF-156	Os11g0129700	LOC_Os11g03540	0.0887635	0.0508595	-0.61978	-1.00099	-0.453108	-0.691294	0.0406459	0.00616176	-1.53531	-1.24018	-1.20544	-1.32698	Pathogenesis-related transcriptional factor and ERF domain containing protein.
AP2/ERF-157	Os11g0168500	LOC_Os11g06770	0.0822626	0.0450603	-0.0605355	-0.121851	-0.0730075	-0.0851313	0.0987624	0.0609201	-0.144663	-0.0535441	-0.109186	-0.102464	Pathogenesis-related transcriptional factor and ERF domain containing protein.
AP2/ERF-158	Os11g0242300	LOC_Os11g13840
AP2/ERF-159	Os11g0295900	LOC_Os11g19060		0.0792429	0.236446	0.765016	0.529356	0.510273		0.146005	0.412819	0.306154	0.044035	0.254336	Pathogenesis-related transcriptional factor and ERF domain containing protein.
AP2/ERF-160	Os12g0126300	LOC_Os12g03290	0.0668631	0.0304442	-0.658994	-0.790345	-0.412276	-0.620538	0.0363594	0.0021868	-1.80559	-1.59261	-1.55811	-1.6521	AP2-1 protein (Fragment).
AP2/ERF-161	Os12g0582900	LOC_Os12g39330		0.23726	0.171408	0.211869	-0.0220663	0.120403		0.547535	-0.0708937	-0.167626	0.0820594	-0.0521534	AP2 domain containing protein RAP2.11 (Fragment).
AP2/ERF-162		LOC_Os12g40960
AP2/ERF-163	Os12g0602966	LOC_Os12g41030
AP2/ERF-164	Os12g0603300	LOC_Os12g41060		0.185407	0.211482	0.197611	-0.000718	0.136125		0.160821	-0.0849378	-0.289451	-0.594187	-0.322859	(No Hit)

## Sheet: ARF
ARF
			Short exposures						Long exposures
					log2[Fold change (treatment/control)]						log2[Fold change (treatment/control)]
Gene name	RAB-DB Locus ID	TIGR Locus ID	FDR	P Value	1	2	3	mean (N=3)	FDR	P Value	1	2	3	mean (N=3)	Description
ARF-1	Os01g0236300	LOC_Os01g13520	0.0517908	0.0154471	0.130233	0.129969	0.186239	0.148814	0.0519979	0.0179527	0.636583	0.469228	0.407214	0.504342	Auxin response factor 18.
ARF-2	Os01g0670800	LOC_Os01g48060		0.284103	0.190164	0.329334	-0.0446992	0.158266		0.131588	-0.12393	-0.17795	-0.451486	-0.251122	Transcriptional factor B3 family protein.
ARF-3	Os01g0753500	LOC_Os01g54990	0.120079	0.0795482	-0.772069	-0.249363	-0.48806	-0.503164	0.0543016	0.02027	-0.282251	-0.463104	-0.349622	-0.364992	Transcriptional factor B3 family protein.
ARF-4	Os01g0927600	LOC_Os01g70270	0.039604	0.00210894	0.491821	0.419695	0.45079	0.454102		0.0975864	-0.283421	-0.0754681	-0.174714	-0.177868	AUX/IAA protein family protein.
ARF-5	Os02g0141100	LOC_Os02g04810	0.0811815	0.0440817	-2.16539	-0.99204	-1.52694	-1.56146	0.0779394	0.0420361	-0.406435	-0.706983	-0.892366	-0.668595	Auxin response factor 7 (Non-phototropic hypocotyl 4) (BIPOSTO protein) (Auxin-responsive protein IAA21/IAA23/IAA25). Splice isoform 2.
ARF-6	Os02g0164900	LOC_Os02g06910	0.0407521	0.00410221	1.12376	1.26808	1.40543	1.26576		0.114397	0.230028	0.0738145	0.355664	0.219836	Auxin response factor 6.
ARF-7	Os02g0557200	LOC_Os02g35140	0.0795694	0.0424452	-0.449236	-0.272261	-0.595469	-0.438989		0.085635	-0.191452	-0.453427	-0.663586	-0.436155	Auxin response factor 1.
ARF-8	Os02g0628600	LOC_Os02g41800		0.497349	0.187288	0.0102471	-0.0318913	0.0552146		0.209693	-0.132531	-1.44227	-0.542084	-0.705629	Auxin response factor 10.
ARF-9	Os04g0442000	LOC_Os04g36054	0.202301	0.157937	0.0334121	0.336821	0.443704	0.271312		0.152791	-0.0532723	-0.524351	-0.647502	-0.408375	Auxin response factor 2 (ARF1-binding protein) (ARF1-BP).
ARF-10	Os04g0519700	LOC_Os04g43910		0.00678261	-0.718656	-0.800468	-0.951402	-0.823509		0.697759	0.29519	-0.211688	-0.34619	-0.0875625	Auxin response factor 10.
ARF-11	Os04g0664400	LOC_Os04g56850		0.126119	0.182363	0.619074	0.241625	0.347687		0.00498139	0.869092	1.02864	1.11118	1.00297	Auxin response factor 1.
ARF-12	Os04g0671900	LOC_Os04g57610	0.0979102	0.0591282	-0.47137	-0.292521	-0.193678	-0.31919	0.0414032	0.00700858	-0.740274	-0.946228	-0.979356	-0.888619	Auxin response factor 8.
ARF-13	Os04g0690600	LOC_Os04g59430		0.54701	0.196799	-0.643393	-0.0855503	-0.177382		0.323764	-0.453196	-0.206636	0.0706089	-0.196408	Transcriptional factor B3 family protein.
ARF-14	Os05g0515400	LOC_Os05g43920	0.0580053	0.0217722	-0.904267	-0.593677	-0.588821	-0.695589	0.0801378	0.0439507	0.294302	0.345684	0.153722	0.264569	Transcriptional factor B3 family protein.
ARF-15	Os05g0563400	LOC_Os05g48870	0.0480893	0.0116453	-1.32883	-0.905148	-1.14992	-1.12797	0.0333318	0.000666343	0.805571	0.785518	0.737955	0.776348	Auxin response factor 5.
ARF-16	Os06g0196700	LOC_Os06g09660	0.0540767	0.0178508	-1.78361	-1.22541	-1.20197	-1.40366	0.0614752	0.0271325	-0.735505	-1.17286	-1.35016	-1.08617	Auxin response factor 1.
ARF-17	Os06g0677800	LOC_Os06g46410	0.349717	0.302971	-0.0325881	0.214456	0.11395	0.0986058	0.0429904	0.00851146	-0.342561	-0.474455	-0.415397	-0.410804	Auxin response factor 3.
ARF-18	Os06g0685700	LOC_Os06g47150	0.0399925	0.00260291	-0.887708	-0.948208	-1.0562	-0.96404	0.0661275	0.0315048	-0.752748	-0.432867	-0.473435	-0.553017	Auxin response factor 16.
ARF-19	Os06g0702600	LOC_Os06g48950	0.0950171	0.0564408	0.158243	0.25218	0.385138	0.265187		0.258106	0.865712	0.295979	0.0141077	0.391933	Auxin response factor 2.
ARF-20	Os07g0183100	LOC_Os07g08520
ARF-21	Os07g0183300	LOC_Os07g08540		0.286537	0.191168	1.46607	0.183878	0.613704		0.604641	1.35109	-0.199137	-0.20616	0.315263	(No Hit)
ARF-22	Os08g0520500	LOC_Os08g40900	0.0462603	0.00979473	-0.977459	-0.765836	-1.0861	-0.943132		0.151862	0.0283364	0.313143	0.353365	0.231615	Auxin response factor 2.
ARF-23	Os10g0479900	LOC_Os10g33940	0.313476	0.267209	-0.551805	-0.131811	-0.0380764	-0.240564		0.514969	0.198838	-0.269977	-0.315829	-0.128989	Transcriptional factor B3 family protein.
ARF-24	Os11g0523800	LOC_Os11g32110	0.0549628	0.0187437	-0.297972	-0.251122	-0.399936	-0.316343		0.31719	0.110519	-0.368939	-0.388831	-0.21575	Transcriptional factor B3 family protein.
ARF-25	Os12g0479400	LOC_Os12g29520	0.490594	0.446119	0.277912	0.0330963	-0.0398072	0.0904004	0.0551579	0.0212464	0.492157	0.806131	0.799616	0.699301	Transcriptional factor B3 family protein.
ARF-26	Os12g0613700	LOC_Os12g41950	0.0448632	0.00824157	-0.544458	-0.42522	-0.41223	-0.460636	0.0998899	0.0618822	-0.159754	-0.340112	-0.43868	-0.312848	Transcriptional factor B3 family protein.

## Sheet: ARID 
ARID
			Short exposures						Long exposures
					log2[Fold change (treatment/control)]						log2[Fold change (treatment/control)]
Gene name	RAB-DB Locus ID	TIGR Locus ID	FDR	P Value	1	2	3	mean (N=3)	FDR	P Value	1	2	3	mean (N=3)	Description
ARID-1	Os02g0469900	LOC_Os02g27060	0.162475	0.119733	-0.435741	-0.0729561	-0.367012	-0.291903	0.0616174	0.0272515	-0.246617	-0.439254	-0.429639	-0.371837	HMG1/2 (high mobility group) box family protein.
ARID-2	Os02g0714300	LOC_Os02g48370		0.503883	0.353775	-0.170742	0.193096	0.125377		0.10131	-0.106311	-0.0267358	-0.120349	-0.0844654	AT-rich interaction region domain containing protein.
ARID-3	Os06g0622300	LOC_Os06g41730	0.0549095	0.0186844	0.0840092	0.123616	0.137093	0.114906	0.0650057	0.030408	-0.155791	-0.297547	-0.236894	-0.230077	AT-rich interaction region domain containing protein.
ARID-4	Os09g0434100	LOC_Os09g26390	0.0467252	0.0102244	-0.467815	-0.344768	-0.353683	-0.388755		0.988646	-0.283242	0.208384	0.0678157	-0.00234764	Conserved hypothetical protein.
ARID-5	Os09g0544500	LOC_Os09g37250

## Sheet: AS2
AS2
			Short exposures						Long exposures
					log2[Fold change (treatment/control)]						log2[Fold change (treatment/control)]
Gene name	RAB-DB Locus ID	TIGR Locus ID	FDR	P Value	1	2	3	mean (N=3)	FDR	P Value	1	2	3	mean (N=3)	Description
AS2-1	Os01g0129600	LOC_Os01g03890	0.980085	0.976761	0.127471	-0.0375709	-0.096511	-0.00220365		0.0707656	0.214758	0.636391	0.450568	0.433906	Protein of unknown function DUF260 domain containing protein.
AS2-2	Os01g0169400	LOC_Os01g07480		0.01721	-0.737923	-0.478941	-0.542356	-0.586407	0.0423623	0.0080331	0.767973	1.04762	0.976673	0.930755	LOB domain protein 25.
AS2-3	Os01g0242400	LOC_Os01g14030		0.270561	-1.35299	-0.713569	0.127306	-0.646419		0.452186	-0.0938081	-0.191802	0.0718551	-0.0712518	Protein of unknown function DUF260 domain containing protein.
AS2-4	Os01g0511000	LOC_Os01g32770	0.436221	0.390479	0.190181	-0.321006	-0.827041	-0.319289	0.0588452	0.0245844	0.939553	0.726126	0.533972	0.733217	LOB domain protein 40.
AS2-5	Os01g0571500	LOC_Os01g39040
AS2-6	Os01g0571800	LOC_Os01g39070		0.00473448	0.197347	0.220286	0.173182	0.196938		0.53093	-0.106026	-0.125883	0.0823778	-0.0498439	(No Hit)
AS2-7	Os01g0572800	LOC_Os01g39150
AS2-8	Os01g0572900	LOC_Os01g39160
AS2-9	Os01g0573300	LOC_Os01g39180
AS2-10		LOC_Os01g39220
AS2-11	Os01g0772100	LOC_Os01g56530		0.219311	0.171482	0.451234	0.0313923	0.218036		0.175585	0.801589	0.394852	0.0853024	0.427248	LOB domain protein 30.
AS2-12	Os01g0825000	LOC_Os01g60960		0.0355732	0.352845	0.641623	0.396534	0.463667	0.0610587	0.0267871	0.492338	0.27691	0.358515	0.375921	LOB domain protein 12.
AS2-13	Os01g0889400	LOC_Os01g66590		0.0727156	0.128513	0.185816	0.0619117	0.125413		0.23828	-0.665628	-0.717098	0.0867997	-0.431975	LOB domain protein 6 (ASYMMETRIC LEAVES2).
AS2-14		LOC_Os02g48270
AS2-15	Os02g0820500	LOC_Os02g57490	0.0754655	0.0386068	1.26098	0.626018	0.860629	0.915876	0.0760188	0.0402696	1.27658	0.839812	0.633036	0.916477	LATERAL ORGAN BOUNDARIES protein.
AS2-16	Os03g0149000	LOC_Os03g05500	0.626761	0.588924	0.177953	-0.171804	-0.263445	-0.0857654		0.920694	0.451068	-0.207051	-0.325549	-0.0271775	Protein of unknown function DUF260 domain containing protein.
AS2-17	Os03g0149100	LOC_Os03g05510
AS2-18	Os03g0246900	LOC_Os03g14270		0.0485613	-0.939006	-0.410061	-0.91762	-0.755562		0.0885501	0.144042	0.414834	0.540419	0.366432	LOB domain protein 18.
AS2-19	Os03g0287400	LOC_Os03g17810	0.0628042	0.0265982	3.5058	5.648	6.37659	5.1768		0.0238771	4.24882	2.42533	3.36311	3.34575	LOB domain protein 11.
AS2-20	Os03g0445700	LOC_Os03g33090		0.046345	0.626121	0.281059	0.434846	0.447342	0.0445316	0.00997585	1.00044	1.07264	0.758527	0.943867	Protein of unknown function DUF260 domain containing protein.
AS2-21	Os03g0609500	LOC_Os03g41330		0.209969	0.798122	1.37391	0.00219008	0.724742	0.0724062	0.0370554	2.45517	1.2484	1.66086	1.78814	Protein of unknown function DUF260 domain containing protein.
AS2-22	Os03g0612400	LOC_Os03g41600		0.46473	0.832719	-0.0551238	-0.00387093	0.257908		0.0627604	-3.20352	-1.26918	-1.97323	-2.14864	(No Hit)
AS2-23	Os03g0659700	LOC_Os03g45750		0.3277	-0.194222	0.0708706	-0.346295	-0.156549	0.0505868	0.0166317	0.494392	0.753798	0.55393	0.600707	LOB domain protein 6 (ASYMMETRIC LEAVES2).
AS2-24	Os03g0790600	LOC_Os03g57670	0.0976724	0.0589194	-0.141897	-0.0607052	-0.161388	-0.12133		0.0467024	-0.241696	-0.5066	-0.312294	-0.35353	Peptidase M28 domain containing protein.
AS2-25	Os05g0123000	LOC_Os05g03160	0.303626	0.257346	0.106655	0.018715	0.0153017	0.0468906		0.621725	-0.0738601	0.00439262	0.0193578	-0.0167032	LOB domain protein 1.
AS2-26	Os05g0165450	LOC_Os05g07270
AS2-27	Os05g0346800	LOC_Os05g27980	0.165219	0.122222	0.438574	0.0933189	0.244812	0.258902	0.0443754	0.00976119	0.725818	1.01418	0.972589	0.904196	LOB domain protein 15.
AS2-28	Os05g0417000	LOC_Os05g34450	0.68291	0.648549	0.167591	-0.155033	0.155639	0.0560655	0.0394462	0.00485403	0.295367	0.375863	0.351609	0.340947	LOB domain protein 6 (ASYMMETRIC LEAVES2).
AS2-29	Os07g0589000	LOC_Os07g40000	0.299345	0.253001	-0.283577	0.0301161	-0.562441	-0.271968	0.0409901	0.00654677	1.65151	1.98157	2.19447	1.94252	Protein of unknown function DUF260 domain containing protein.
AS2-30	Os08g0163800	LOC_Os08g06659		0.543874	0.0315183	-0.268449	0.0226423	-0.0714293		0.433168	0.843495	0.818822	-0.432526	0.40993	Protein of unknown function DUF260 domain containing protein.
AS2-31	Os08g0402100	LOC_Os08g31080		0.389451	0.158511	0.172863	-0.0719445	0.0864766		0.398536	-0.0803478	-0.211406	0.0503745	-0.0804596	(No Hit)
AS2-32	Os08g0563400	LOC_Os08g44940	0.0393878	0.00153967	-1.90895	-1.86677	-1.6768	-1.81751		0.732268	0.439225	-0.319459	0.140365	0.0867103	Conserved hypothetical protein.
AS2-33	Os09g0364100	LOC_Os09g19950		0.294653	0.531449	0.228311	-0.0504312	0.236443		0.47994	-0.10242	-0.185586	0.0829644	-0.0683474	Conserved hypothetical protein.
AS2-34	Os10g0162600	LOC_Os10g07510	0.0615179	0.0252066	-0.669498	-1.12777	-1.16862	-0.98863		0.167828	1.37598	0.510429	0.262516	0.716308	(No Hit)
AS2-35	Os11g0106900	LOC_Os11g01550	0.0529523	0.0166768	2.13929	1.4067	2.1678	1.9046		0.0872649	1.86417	0.978472	0.632839	1.15849	LOB domain protein 15.
AS2-36	Os12g0106200	LOC_Os12g01550	0.0407521	0.00419982	2.01843	2.22528	2.52369	2.2558	0.0731703	0.0377722	2.29473	1.22143	1.42284	1.64633	Protein of unknown function DUF260 domain containing protein.

## Sheet: AUX_IAA
AUX/IAA
			Short exposures						Long exposures
					log2[Fold change (treatment/control)]						log2[Fold change (treatment/control)]
Gene name	RAB-DB Locus ID	TIGR Locus ID	FDR	P Value	1	2	3	mean (N=3)	FDR	P Value	1	2	3	mean (N=3)	Description
AUX/IAA-1	Os01g0178500	LOC_Os01g08320	0.0404458	0.00305819	1.02635	0.853417	0.902973	0.927579		0.337555	0.101714	-0.264281	-0.396288	-0.186285	AUX/IAA protein family protein.
AUX/IAA-2	Os01g0190300	LOC_Os01g09450	0.0385207	0.00128802	1.41698	1.58705	1.5753	1.52644	0.038285	0.00331305	0.943618	0.772983	0.849209	0.85527	AUX/IAA protein family protein.
AUX/IAA-3	Os01g0231000	LOC_Os01g13030	0.0478627	0.0114353	-0.381819	-0.424815	-0.544182	-0.450272	0.0357537	0.00170036	0.617456	0.549849	0.544094	0.570466	Auxin-responsive protein (Aux/IAA) (Fragment).
AUX/IAA-4	Os01g0286900	LOC_Os01g18360		0.147954	-1.55249	-1.05625	-0.17431	-0.927683		0.361167	0.545884	0.350054	-0.157532	0.246136	Auxin-responsive protein IAA31 (Indoleacetic acid-induced protein 31).
AUX/IAA-5		LOC_Os01g48450
AUX/IAA-6	Os01g0741900	LOC_Os01g53880	0.0481319	0.0117397	-0.323351	-0.408178	-0.475349	-0.402293	0.0570408	0.0230486	0.454495	0.752075	0.765957	0.657509	Auxin-responsive protein IAA26 (Indoleacetic acid-induced protein 26) (Phytochrome-associated protein 1).
AUX/IAA-7	Os02g0228900	LOC_Os02g13520	0.252917	0.207273	-0.24971	-0.0123014	-0.116993	-0.126335	0.0631203	0.028702	0.401957	0.469531	0.25048	0.373989	Auxin-responsive protein IAA18 (Indoleacetic acid-induced protein 18).
AUX/IAA-8	Os02g0723400	LOC_Os02g49160		0.212237	-2.10692	-1.69311	0.109052	-1.23033		0.335172	-0.0767601	-0.219368	0.0267387	-0.0897966	AUX/IAA protein family protein.
AUX/IAA-9	Os02g0805100	LOC_Os02g56120	0.108825	0.0689895	1.09396	0.89935	2.12611	1.37314		0.388402	0.530001	-1.06416	-1.46185	-0.665334	AUX/IAA protein family protein.
AUX/IAA-10	Os02g0817600	LOC_Os02g57250	0.0391754	0.00149665	-0.796555	-0.823889	-0.722617	-0.78102		0.521472	0.537756	-0.0650425	-0.0233375	0.149792	AUX/IAA protein family protein.
AUX/IAA-11	Os03g0633500	LOC_Os03g43400	0.115699	0.075572	-0.270977	-0.24255	-0.0841618	-0.19923		0.147355	-0.141644	-0.705025	-1.12426	-0.656977	Auxin-responsive protein IAA17 (Indoleacetic acid-induced protein 17) (Auxin response 3).
AUX/IAA-12	Os03g0633800	LOC_Os03g43410	0.316192	0.269827	0.0430259	0.0672349	0.376577	0.162279		0.0962595	-0.322355	-0.717003	-1.17968	-0.73968	IAA6 (Fragment).
AUX/IAA-13	Os03g0742900	LOC_Os03g53150	0.0676847	0.0311574	-0.310233	-0.282264	-0.162024	-0.251507	0.0415416	0.00734135	-0.997377	-1.31806	-1.2985	-1.20465	AUX/IAA protein family protein.
AUX/IAA-14	Os03g0797800	LOC_Os03g58350		0.575158	-0.498181	-0.609892	0.443146	-0.221642		0.0782552	-0.868235	-2.63529	-2.87255	-2.12536	AUX/IAA protein family protein.
AUX/IAA-15	Os05g0178600	LOC_Os05g08570	0.0327406	0.000106	0.3062	0.296944	0.306401	0.303182	0.0886586	0.0516955	-0.397621	-0.493871	-0.849128	-0.580206	AUX/IAA protein family protein.
AUX/IAA-16	Os05g0186900	LOC_Os05g09480		0.722845	-0.300235	-0.236104	0.302458	-0.0779602	0.0415416	0.00733399	1.74449	2.35876	2.0928	2.06535	Conserved hypothetical protein.
AUX/IAA-17	Os05g0230700	LOC_Os05g14180	0.0893984	0.0514162	-0.284595	-0.186239	-0.430208	-0.300348		0.405132	0.319251	0.269753	-0.136107	0.150966	Auxin-responsive protein IAA2 (Indoleacetic acid-induced protein 2).
AUX/IAA-18	Os05g0523300	LOC_Os05g44810		0.240513	0.200993	0.208824	-0.0269056	0.127637		0.0707225	0.47267	0.534294	1.09064	0.6992	AUX/IAA protein family protein.
AUX/IAA-19	Os05g0559400	LOC_Os05g48590	0.0591872	0.0229583	1.07116	0.633756	1.04188	0.915597		0.356825	0.40063	0.0828838	-0.026781	0.152244	IAA6 (Fragment).
AUX/IAA-20	Os06g0166500	LOC_Os06g07040	0.0330563	0.000131	1.27139	1.31841	1.31325	1.30102		0.220415	0.0815382	-0.969186	-1.23504	-0.707561	AUX/IAA protein family protein.
AUX/IAA-21	Os06g0335500	LOC_Os06g22870	0.040569	0.00357713	-0.532702	-0.453592	-0.555213	-0.513836	0.0432395	0.00871916	0.604059	0.550246	0.749966	0.634757	AUX/IAA protein family protein.
AUX/IAA-22	Os06g0355300	LOC_Os06g24850	0.0516283	0.0152945	-1.48119	-0.950655	-1.29625	-1.2427	0.038934	0.00455443	1.12779	1.33342	1.4243	1.29517	(No Hit)
AUX/IAA-23	Os06g0597000	LOC_Os06g39590	0.0367487	0.000493	0.737938	0.685042	0.724854	0.715945		0.13498	0.18662	0.206666	0.0256844	0.139657	Auxin-responsive protein IAA14 (Indoleacetic acid-induced protein 14) (SOLITARY-ROOT protein).
AUX/IAA-24	Os07g0182400	LOC_Os07g08460	0.828838	0.806362	-0.361524	-0.0993062	0.299823	-0.053669		0.907139	0.755101	-0.532641	-0.383369	-0.0536362	AUX/IAA protein family protein.
AUX/IAA-25	Os08g0109400	LOC_Os08g01780		0.0238104	-1.82272	-1.06144	-1.35134	-1.41183		0.0217095	1.1035	0.967744	0.645958	0.905734	AUX/IAA protein family protein.
AUX/IAA-26	Os09g0527700	LOC_Os09g35870	0.0657423	0.0293982	-0.59649	-0.70258	-0.371401	-0.556824		0.0811953	-0.641044	-2.14545	-2.11225	-1.63292	AUX/IAA protein family protein.
AUX/IAA-27	Os11g0221000	LOC_Os11g11410		0.0437702	-0.865742	-0.468891	-1.05309	-0.795908		0.0778617	-0.233385	-0.626804	-0.775636	-0.545275	Hypothetical protein.
AUX/IAA-28	Os12g0601300	LOC_Os12g40890	0.131025	0.0896817	-0.244971	-0.0754747	-0.140298	-0.153581		0.100244	-0.186302	-0.826019	-0.686592	-0.566304	Auxin-responsive protein (Aux/IAA) (Fragment).
AUX/IAA-29	Os12g0601400	LOC_Os12g40900	0.614586	0.576233	-0.457729	0.0658598	0.0504304	-0.113813	0.0973748	0.0596095	-0.45381	-1.17257	-1.15999	-0.92879	Auxin-responsive protein (Aux/IAA) (Fragment).

## Sheet: BBR_BPC
BBR/BPC
			Short exposures						Long exposures
					log2[Fold change (treatment/control)]						log2[Fold change (treatment/control)]
Gene name	RAB-DB Locus ID	TIGR Locus ID	FDR	P Value	1	2	3	mean (N=3)	FDR	P Value	1	2	3	mean (N=3)	Description
BBR/BPC-1	Os06g0130600	LOC_Os06g04010	0.207296	0.162838	-0.0734816	-0.146745	-0.380098	-0.200108	0.0681118	0.0332523	0.214723	0.386993	0.420425	0.340713	GAGA binding-like domain containing protein.
BBR/BPC-2	Os10g0114500	LOC_Os10g02509	0.0475267	0.010903	0.133453	0.191254	0.18026	0.168322	0.0352179	0.00130373	-0.181816	-0.206076	-0.195893	-0.194595	Barley B recombinant like-protein B (Barley B recombinant like-protein A).
BBR/BPC-3	Os10g0114500	LOC_Os10g02584	0.0475267	0.010903	0.133453	0.191254	0.18026	0.168322	0.0352179	0.00130373	-0.181816	-0.206076	-0.195893	-0.194595	Barley B recombinant like-protein B (Barley B recombinant like-protein A).
BBR/BPC-4	Os10g0115500	LOC_Os10g02620	0.333634	0.286921	0.128604	-0.0296001	0.248397	0.1158		0.620273	-0.0363693	-0.126095	0.0658837	-0.0321935	Barley B recombinant.

## Sheet: BES1
BES1
			Short exposures						Long exposures
					log2[Fold change (treatment/control)]						log2[Fold change (treatment/control)]
Gene name	RAB-DB Locus ID	TIGR Locus ID	FDR	P Value	1	2	3	mean (N=3)	FDR	P Value	1	2	3	mean (N=3)	Description
BES1-1	Os01g0203100	LOC_Os01g08180	0.0922356	0.0539789	0.60273	0.241814	0.551305	0.465283	0.0473697	0.0127326	-0.257378	-0.375806	-0.29218	-0.308455	(No Hit)
BES1-2	Os01g0203000	LOC_Os01g10610	0.0529913	0.0167461	0.812209	0.57563	0.915643	0.767827	0.0364549	0.00230436	0.439563	0.512157	0.506968	0.486229	Plant protein of unknown function DUF822 family protein.
BES1-3	Os02g0129600	LOC_Os02g03690	0.0725761	0.0358508	-0.628678	-0.420226	-0.846029	-0.631644	0.0895381	0.0524935	-0.267544	-0.631579	-0.636133	-0.511752	Glycoside hydrolase, family 14 protein.
BES1-4	Os02g0233200	LOC_Os02g13900	0.0654862	0.0290787	1.11724	0.75589	1.41741	1.09685	0.0618833	0.0274518	0.694871	1.26044	1.18239	1.0459	(No Hit)
BES1-5	Os06g0552300	LOC_Os06g35900	0.045896	0.0094525	0.519592	0.638625	0.732945	0.630388		0.209671	0.0282403	-0.447343	-0.465848	-0.294984	Plant protein of unknown function DUF822 family protein.
BES1-6	Os07g0580500	LOC_Os07g39220	0.148464	0.10631	-0.219129	-0.0632963	-0.295969	-0.192798		0.364644	0.0469789	-0.108748	-0.14031	-0.0673599	Plant protein of unknown function DUF822 family protein.

[truncated: 57 more sheets: bHLH, bZIP, C2C2_CO_like, C2C2_Dof, C2C2_GATA, C2C2_YABBY, C2H2, C3H, CAMTA, CCAAT_Dr1, CCAAT_HAP2, CCAAT_HAP3, CCAAT_HAP5, CPP, E2F_DB, EIL, FHA, GARP_ARR, GARP_G2_like, GeBP …]
