# Supplementary material for: Transcriptome Profiling and Physiological Studies Reveal a Major Role for Aromatic Amino Acids in Mercury Stress Tolerance in Rice Seedlings
Source: PLoS One. 2014 May 19;9(5):e95163. doi: 10.1371/journal.pone.0095163 (PMC4026224; doi:10.1371/journal.pone.0095163)
Supplement: Table S10 — Expression profiles of metallothioneins induced by Hg stress. (XLSX) [file pone.0095163.s011.xlsx]

## Sheet: Table S10
Table S10 Expression profiles of metallothioneins induced by Hg stress.
			Short exposures						Long exposures
					log2[Fold change (treatment/control)]						log2[Fold change (treatment/control)]
Gene name	RAB-DB Locus ID	TIGR Locus ID	FDR	P Value	1	2	3	mean (N=3)	FDR	P Value	1	2	3	mean (N=3)	Description
OsMT1-1a	Os11g0704500	LOC_Os11g47809	0.0491644	0.0129255	-0.743245	-0.738688	-1.02924	-0.837056		0.308272	-0.080781	0.264307	0.477815	0.220447	Metallothionein-like protein type 1.
OsMT1-1b	Os03g0288000	LOC_Os03g17870	0.0504997	0.0141167	-0.638339	-0.671421	-0.921266	-0.743675		0.0913654	-1.14533	-0.38349	-0.57958	-0.7028	Metallothionein-like protein 1 (MT-1).
OsMT1-2a	Os01g0149800	LOC_Os01g05650	0.0422066	0.00581794	1.21516	0.999877	1.30204	1.17236	0.0472108	0.0126322	2.17841	3.22663	2.99198	2.79901	Metallothionein-like protein type 2.
OsMT1-2b	Os01g0974200	LOC_Os01g74300	0.532002	0.488805	0.715375	0.00239648	-0.0803776	0.212465	0.058799	0.024546	2.07205	3.24815	3.67136	2.99719	RicMT (Metallothionein-like protein).
OsMT1-2c	Os05g0111300	LOC_Os05g02070	0.152149	0.10998	-0.10296	-0.42065	-0.522202	-0.348604	0.0503131	0.0163414	1.6708	2.47987	2.59652	2.24907	Plant metallothionein, family 15 protein.
OsMT1-3a	Os01g0200700	LOC_Os01g10400	0.55805	0.516456	0.0514488	-0.33538	-0.000243	-0.0947246		0.00240658	-0.537563	-0.514133	-0.454652	-0.502116	Metallothionein-like protein type 3 (MT-3).
OsMT1-3b	Os05g0202800	LOC_Os05g11320		0.00099	0.720427	0.745474	0.669311	0.711737		0.140639	1.30505	0.893356	0.169044	0.789151	Plant metallothionein, family 15 protein.
OsMT1-4a	Os12g0570700	LOC_Os12g38270	0.0417634	0.00535415	2.18374	2.18866	1.73735	2.03658	0.0419196	0.0076505	4.59279	6.2445	5.42264	5.41998	Metallothionein-like protein.
OsMT1-4b	Os12g0568500	LOC_Os12g38051	0.0407521	0.00421124	-0.781085	-0.798736	-0.954163	-0.844661	0.0470952	0.0125444	2.00876	2.82766	2.93749	2.5913	Metallothionein-like protein type 1.
OsMT1-4c	Os12g0568200	LOC_Os12g38051	0.0704838	0.0339285	0.977522	0.752224	0.492776	0.740841	0.0461734	0.0115251	2.67124	3.80896	3.74557	3.40859	Metallothionein-like protein type 1.
OsMT-II-1a	Os10g0542100	LOC_Os10g39610	0.0761048	0.0391851	0.436811	0.25265	0.241591	0.310351	0.0516651	0.0175943	0.477188	0.689191	0.767164	0.644514	EC protein I/II (Zinc-metallothionein class II).
