# Supplementary material for: Transcriptome Profiling and Physiological Studies Reveal a Major Role for Aromatic Amino Acids in Mercury Stress Tolerance in Rice Seedlings
Source: PLoS One. 2014 May 19;9(5):e95163. doi: 10.1371/journal.pone.0095163 (PMC4026224; doi:10.1371/journal.pone.0095163)
Supplement: Table S11 — Expression profiles of aquaporin induced by Hg stress. (XLSX) [file pone.0095163.s012.xlsx]

## Sheet: Table S11
Table S11 Expression profiles of aquaporin induced by Hg stress.
						Short exposures						Long exposures
								log2[Fold change (treatment/control)]						log2[Fold change (treatment/control)]
Gene name	Gene	Protein	cDNA clone accession No.	RAB-DB Locus ID	Notes	FDR	P Value	1	2	3	mean (N=3)	FDR	P Value	1	2	3	mean (N=3)	Description
OsPIP1;1	AP005108	BAD28398	AK061769	Os02g0666200	Identical to OsPIP1a (AJ224327), similar to RWC1 (AB09665)	0.0347431	0.000257	-0.612491	-0.639243	-0.607105	-0.619613	0.0300097	6.21968e-05	0.333998	0.326408	0.32604	0.328815	Aquaporin.
OsPIP1;2	AL606687		AK098849	Os04g0559700		0.0407521	0.00411822	-0.360323	-0.352359	-0.429544	-0.380742	0.038285	0.00346427	0.250591	0.228655	0.280214	0.253153	HvPIP1;5 protein.
OsPIP1;3	AP004026	BAD22920	AK102174	Os02g0823100	Similar to RWC3 (AB029325)	0.0487438	0.0125184	-0.543745	-0.787478	-0.775449	-0.702224	0.0367221	0.0024172	1.47965	1.62517	1.75598	1.62027	Plasma membrane intrinsic protein (Plasma membrane integral protein ZmPIP1-5).
OsPIP2;1	AP003802	BAC15868	AK072519	Os07g0448800	Similar to OsPIP2a (AF062393)	0.0382721	0.00105906	-0.637631	-0.672707	-0.600839	-0.637059		0.146055	-0.014347	-0.0996809	-0.134535	-0.0828543	Aquaporin.
OsPIP2;2	AP006168	BAD23735	AK061782	Os02g0629200		0.0327406	3.2e-05	-0.946656	-0.96394	-0.949191	-0.953262		0.428235	0.231673	-0.0374784	0.0418939	0.0786962	Plasma membrane integral protein ZmPIP2-3.
OsPIP2;3	AL662958	CAD41442		Os04g0521100		0.040569	0.00369406	-1.64509	-1.41987	-1.75189	-1.60562	0.0912621	0.0540224	0.714354	0.417266	0.324324	0.485314	Plasma membrane intrinsic protein (Aquaporin).
OsPIP2;4	AP004668	BAC16113	AK072632	Os07g0448100		0.0795564	0.0424266	-0.262047	-0.579365	-0.473709	-0.438374	0.0319153	0.00022382	1.39583	1.35266	1.42425	1.39091	Plasma membrane integral protein ZmPIP2-6.
OsPIP2;5	AP004668	BAC16116	AK107700)	Os07g0448400		0.0421981	0.0058123	-1.49348	-1.14822	-1.40098	-1.34756	0.0318878	0.000128447	2.10362	2.12764	2.04757	2.09294	Plasma membrane integral protein ZmPIP2-6.
OsPIP2;6	AL731636	CAE05002	AK061312	Os04g0233400		0.0391754	0.00141576	-0.764971	-0.78972	-0.695349	-0.750013	0.0333318	0.000435964	-0.428448	-0.450552	-0.420265	-0.433088	MipE.
OsPIP2;7	AP006149	BAD46581	AK109439	Os09g0541000			0.17428	0.209813	0.226263	0.00530501	0.147127		0.0554663	0.49917	1.26159	0.933471	0.898077	Aquaporin PIP2.3 (Plasma membrane intrinsic protein 2c) (PIP2c) (TMP2C) (RD28-PIP) (Water-stress induced tonoplast intrinsic protein) (WSI-TIP).
OsPIP2;8	AC092263	AAP44741	AK109024	Os03g0861300			0.0122483	-0.98518	-1.03361	-0.707741	-0.908843	0.0353544	0.0013883	-3.0861	-3.509	-3.26436	-3.28649	Aquaporin.
OsTIP1;1	AC090485	AAK98737	AK058322	Os03g0146100	Identical to OsγTIP1 (D22534)	0.045165	0.00862363	-0.259601	-0.350369	-0.278268	-0.296079	0.0629824	0.0285793	-0.424604	-0.785934	-0.721546	-0.644028	Tonoplast intrinsic protein (Tonoplast water channel).
OsTIP1;2	AP003627	BAB63833	AK111747	Os01g0975900	Identical to OsTIP1 (AB114829)	0.0488373	0.0126092	-1.05643	-0.975125	-1.39816	-1.14324	0.0528532	0.0189394	0.777959	0.559024	0.496517	0.611167	Tonoplast membrane integral protein ZmTIP1-2.
OsTIP2;1	AP005289	BAD25765	AK064728	Os02g0658100	Identical to OsTIP2 (AB114830)	0.0404458	0.00313857	-0.480583	-0.57164	-0.571936	-0.541386	0.0559255	0.0219493	-0.357426	-0.573208	-0.600532	-0.510388	Aquaporin TIP2.1 (Tonoplast intrinsic protein 2.1) (Delta-tonoplast intrinsic protein) (Delta-TIP).
OsTIP2;2	AP004784	BAD61899	AK099141	Os06g0336200		0.0406883	0.00398557	-0.885183	-0.726463	-0.883756	-0.831801	0.0367221	0.00246334	-0.440291	-0.50798	-0.437882	-0.462051	Delta-tonoplast intrinsic protein.
OsTIP3;1	AC023240	AAG13544	AK111931	Os10g0492600	Identical to OsTIP3 (AB114828)		0.254267	-0.10471	-0.381258	-0.0258037	-0.170591		0.00400777	0.829058	0.911881	0.730863	0.823934	Tonoplast membrane integral protein ZmTIP3-1.
OsTIP3;2	AL663019	CAE05657	AK108116	Os04g0527900			0.31094	0.17304	0.966716	0.0330062	0.390921		0.548084	1.02825	-1.0736	-1.75485	-0.600069	Tonoplast intrinsic protein (Putative beta-tonoplast intrinsic protein).
OsTIP4;1	AC145396	AAS98488	AK060193	Os05g0231700		0.167153	0.123975	1.41136	0.540476	0.433964	0.795266	0.0648419	0.0302391	0.730126	1.33899	1.33151	1.13354	Tonoplast membrane integral protein ZmTIP4-2.
OsTIP4;2	AP001550	BAA92993	AK099190	Os01g0232100			0.439649	-0.16897	0.678891	0.194953	0.234958		0.0180999	1.60394	1.14202	1.0453	1.26375	Tonoplast membrane integral protein ZmTIP4-3.
OsTIP4;3	AP001550	BAA92991	AK069192	Os01g0232000		0.905213	0.891452	0.0578528	-0.170303	0.157385	0.0149781	0.0687267	0.0338397	-1.09763	-0.560785	-1.03517	-0.89786	Aquaglyceroporin (Tonoplast intrinsic protein (Tipa)).
OsTIP5;1	AL663000		AK070602	Os04g0550800			0.0382578	0.387478	0.773439	0.785252	0.648723		0.0579459	0.291297	0.760642	0.692417	0.581452	Major intrinsic protein family protein.
OsNIP1;1	AP004070	BAD27715	AK068806	Os02g0232900	Identical to γMIP1 (D17443)		0.172804	0.24965	0.213527	0.00762085	0.156933		0.120901	1.21987	0.403783	2.0142	1.21262	Major intrinsic protein.
OsNIP1;2	AP003105	BAD73177		Os01g0202800		0.107864	0.0681867	0.196242	0.122367	0.0726081	0.130406	0.038768	0.00437396	1.01838	0.97863	0.815113	0.937374	Major intrinsic protein.
OsNIP1;3	AC135918	AAV44140	AK062320	Os05g0205000		0.0665795	0.0301333	1.5133	0.877067	1.65699	1.34912		0.088918	-0.792714	-0.379845	-0.286285	-0.486281	Multifunctional transport intrinsic membrane protein 2.
OsNIP1;4	AP003682	BAD53665		Os06g0552700
OsNIP2;1	AP005297	BAD16128	AK069842	Os02g0745100		0.04517	0.00869719	-1.37114	-1.3583	-1.78871	-1.50605	0.0690288	0.0340862	1.15729	2.02321	2.31209	1.83086	NOD26-like membrane integral protein ZmNIP2-1.
OsNIP2;2	AP003569	BAD37471	AK112022	Os06g0228200		0.0468002	0.0103362	-0.783196	-0.610963	-0.875502	-0.756553	0.0333318	0.000681934	-0.758989	-0.783031	-0.715816	-0.752612	Major intrinsic protein family protein.
OsNIP3;1	AC068924	AAG13499		Os10g0513200		0.377961	0.331559	-0.0359593	-0.0322208	-0.411421	-0.159867	0.038285	0.00331397	1.10867	1.2384	1.35528	1.23412	NOD26-like membrane integral protein ZmNIP3-1.
OsNIP3;2	AP005467	BAC99758		Os08g0152000
OsNIP3;3	AP005467	BAC65382		Os08g0152100
OsNIP4;1	AP003219	BAB61180	AK106825	Os01g0112400			0.880497	-1.05316	0.802971	-0.0239796	-0.0913886		0.041545	-1.0302	-0.965969	-1.79368	-1.26328	Major intrinsic protein family protein.
OsSIP1;1	AP003047	BAB32914	AK109424	Os01g0182200		0.0426439	0.00621392	0.77634	0.598328	0.755939	0.710203		0.0703044	0.0723467	0.183176	0.100573	0.118698	Small basic membrane integral protein ZmSIP1-2.
OsSIP2;1	AC119748		AK071190	Os03g0320000			0.0762404	-2.30268	-1.10628	-0.954382	-1.45445	0.0349145	0.00123152	-1.28478	-1.42051	-1.43849	-1.38126	Major intrinsic protein family protein.
